# Supplementary material for: Chromatin accessibility landscapes of immune cells in rheumatoid arthritis nominate monocytes in disease pathogenesis
Source: BMC Biol. 2021 Apr 16;19:79. doi: 10.1186/s12915-021-01011-6 (PMC8050920; doi:10.1186/s12915-021-01011-6)
Supplement: Supplementary file 2 — Additional file 2: Table S1. List of information for patients with RA and OA. [file 12915_2021_1011_MOESM2_ESM.xls]

## Sheet: RA patients
Additional file 2: Table S1: List of information for patients with RA and OA.
Information on clinical parameters of patients with rheumatoid arthritis.
No.	Sequencing	sex	age	ESR（0-20 MM/h）	CRP（0-8 mg/L）	RF(0-20 IU/ml)	Anti-CCP(0-25 RU/ml)	TCJ	SCJ	GH	DAS28-ESR	DAS28-CRP
RA004	ATAC-seq	F	51	30	NA	3200	1000	NA	NA	NA	NA	NA
RA005	ATAC-seq	F	59	77	59.4	138	NA	NA	NA	NA	NA	NA
RA006	ATAC-seq	F	52	38	9.68	471	781.27	9	4	70	5.76631	5
RA007	ATAC-seq	M	NA	NA	NA	NA	NA	NA	NA	NA	NA	NA
RA008	ATAC-seq	M	66	74	52.9	37.9	NA	NA	NA	NA	NA	NA
RA009	ATAC-seq	F	45	6	21.8	157	484.58	NA	NA	NA	NA	NA
RA010	ATAC-seq	F	56	28	13.2	41	36.48	NA	NA	NA	NA	NA
RA024	ATAC-seq	F	54	23	29.1	48.9	20	NA	NA	NA	NA	NA
RA031	ATAC-seq	F	32	30	3.13	175	924.14	NA	NA	NA	NA	NA
RA032	ATAC-seq	F	48	2	4	NA	NA	10	10	60	3.98152	5
RA033	ATAC-seq	M	51	39	7.3	278	79	NA	NA	NA	NA	NA
RA034	ATAC-seq	F	67	38	27.4	17	103.103	12	12	50	6.15616	6
RA036	ATAC-seq	M	50	11	24.8	9.13	31.67	NA	NA	NA	NA	NA
RA037	ATAC-seq	F	30	17	10.4	NA	NA	NA	NA	NA	NA	NA
RA045	ATAC-seq	F	31	14	3.13	36.8	178.83	NA	NA	NA	NA	NA
RA046	ATAC-seq	F	69	64	43.3	889	1073.8	NA	NA	NA	NA	NA
RA048	ATAC-seq	M	68	101	57.7	2130	1625.67	2	14	70	6.05021	5
RA049	ATAC-seq	F	62	20	3.13	13.9	346.6	3	10	60	4.7924	4
RA051	ATAC-seq	F	55	10	3.13	269	581.29	12	16	80	5.79171	6
RA054	ATAC-seq	F	42	16	7.2	16.8	943.5	1	0	20	2.78081	3
RA055	ATAC-seq	F	25	15	5.41	73.6	1247.5	1	4	50	3.71564	3
RA069	ATAC-seq	F	79	36	73	925	1207.34	26	22	80	7.79723	8
RA081	ATAC-seq	F	52	61	97.9	490	>200	10	2	80	6.16447	6
RA090	ATAC-seq	F	74	23	47.6	20.1	488.5	6	10	70	5.432	6
RA094	ATAC-seq	F	67	42	24.03	43.6	600.42	12	10	90	6.7017	6
RA187	ATAC-seq	F	54	105	36.4	NA	NA	20	10	50	7.34761	6
No.	monocyte subsets	sex	age	ESR（0-20 MM/h）	CRP（0-8 mg/L）	RF(0-20 IU/ml)	Anti-CCP(0-25 RU/ml)	TCJ	SCJ	GH	DAS28-ESR	DAS28-CRP
RA051	Flow Cytometry	F	55	10	3.13	269	581.29	12	16	80	5.79171	5.65048
RA054	Flow Cytometry	F	42	16	7.2	16.8	943.5	1	0	20	2.78081	2.55749
RA055	Flow Cytometry	F	25	15	5.41	73.6	1247.5	1	4	50	3.71564	3.44883
RA069	Flow Cytometry	F	79	36	73	925	1207.34	26	22	80	7.79723	7.79823
RA081	Flow Cytometry	F	52	61	97.9	490	>200	10	2	80	6.16447	5.90073
RA090	Flow Cytometry	F	74	23	47.6	20.1	488.5	6	10	70	5.432	5.59526
RA094	Flow Cytometry	F	67	42	24.03	43.6	600.42	12	10	90	6.7017	6.20456
RA187	Flow Cytometry	F	54	105	36.4	NA	NA	20	10	50	7.34761	6.35364
ESR: erythrocyte sedimentation rate
CRP: C-reactive protein
RF: Rheumatoid factor
Anti-CCP: anti-cyclic citrullinated peptide
TCJ: tender joint count
SCJ: swollen joint count.
GH: patient assessment of disease activity using a 100 mm visual analogue scale (VAS) with 0 = best, 100 = worst)
DAS28-ESR: Disease Activity Score 28-erythrocyte sedimentation rate
DAS28-CRP：Disease Activity Score 28-C-reactive protein
F:female, M: male

## Sheet: OA patients
Additional file 2: Table S1: List of information for patients with RA and OA.
Information on clinical parameters of patients with osteoarthritis
No.	Sequencing	sex	age	ESR（0-20 MM/h）	CRP（0-8 mg/L）	RF(0-20 IU/ml)	Anti-CCP(0-25 RU/ml)
OA005	ATAC-seq	M	61	11	3.13	9.13	NA
OA007	ATAC-seq	F	57	11	3.13	9.13	NA
OA008	ATAC-seq	F	54	13	3.13	9.13	NA
OA012	ATAC-seq	F	75	11	3.13	9.13	NA
OA014	ATAC-seq	F	55	20	3.13	9.13	NA
OA015	ATAC-seq	F	37	11	3.13	9.13	NA
OA022	ATAC-seq	F	82	15	3.13	NA	NA
OA023	ATAC-seq	F	77	13	3.13	NA	NA
OA031	ATAC-seq	F	62	4	3.14	11.9	NA
OA035	ATAC-seq	F	53	10	3.71	11	<25
OA038	ATAC-seq	F	63	14	23.4	11.9	<25
OA040	ATAC-seq	F	53	57	49.8	10.8	NA
OA050	ATAC-seq	F	69	11	45.4	11.5	NA
OA062	ATAC-seq	M	66	18	3.85	NA	NA
OA064	ATAC-seq	F	61	8	3.13	11.3	NA
OA070	ATAC-seq	F	70	8	3.13	11.3	NA
OA071	ATAC-seq	F	47	10	3.13	11.3	NA
OA072	ATAC-seq	F	51	6	3.13	11.3	NA
OA073	ATAC-seq	M	72	2	3.11	10.8	NA
OA074	ATAC-seq	F	62	18	3.11	10.8	<25
OA075	ATAC-seq	M	49	22	NA	NA	NA
OA076	ATAC-seq	F	57	NA	NA	NA	NA
OA077	ATAC-seq	F	61	10	3.13	11.3	<25
No.	monocyte subsets	sex	age	ESR（0-20 MM/h）	CRP（0-8 mg/L）	RF(0-20 IU/ml)	Anti-CCP(0-25 RU/ml)
OA073	Flow Cytometry	M	72	2	3.11	10.8	NA
OA074	Flow Cytometry	F	62	18	3.11	10.8	<25
OA075	Flow Cytometry	M	49	22	NA	NA	NA
OA076	Flow Cytometry	F	57	NA	NA	NA	NA
OA077	Flow Cytometry	F	61	10	3.13	11.3	<25
No.	CRP（0ug/ml）	CRP（10ug/ml）	sex	age	ESR（0-20 MM/h）	CRP（0-8 mg/L）	RF(0-20 IU/ml)	Anti-CCP(0-25 RU/ml)
OAMa84con	ATAC-seq	ATAC-seq	F	63	10	3.14	9.13	NA
OAMa86con	ATAC-seq	ATAC-seq	M	55	3	2.97	9.69	NA
OAMa87con	ATAC-seq	ATAC-seq	M	68	5.5	2.13	9.69	NA
OAMa95con	ATAC-seq	ATAC-seq	F	56	17	2.97	9.13	NA
OAMa98con	ATAC-seq	ATAC-seq	F	62	19	7.5	9.13	NA
OAMr091con	RNA-seq	RNA-seq	F	67	6	6.73	9.69	NA
OAMr093con	RNA-seq	RNA-seq	M	69	6	7.8	9.69	NA
OAMr094con	RNA-seq	RNA-seq	M	65	21	2.97	9.69	NA
OA087	qPCR	qPCR	M	68	5.5	2.13	9.69	NA
OA091	qPCR	qPCR	F	67	6	6.73	9.69	NA
OA093	qPCR	qPCR	M	69	6	7.8	9.69	NA
OA094	qPCR	qPCR	M	65	21	2.97	9.69	NA
OA095	qPCR	qPCR	F	56	17	2.97	9.13	NA
OA098	qPCR	qPCR	F	62	19	7.5	9.13	NA
ESR: erythrocyte sedimentation rate
CRP: C-reactive protein
RF: Rheumatoid factor
Anti-CCP: anti-cyclic citrullinated peptide
F:female, M: male

## Sheet: Sample list
Additional file 2: Table S1: List of information for patients with RA and OA.
List of ATAC-seq samples of patients with rheumatoid arthritis and osteoarthritis
OA samples	monocytes	B cells	CD4+T cells	CD8+T cells		RA samples	monocytes	B cells	CD4+T cells	CD8+T cells
OA005				✔		RA004			✔
OA007		✔	✔	✔		RA005	✔	✔		✔
OA008			✔	✔		RA006				✔
OA012			✔	✔		RA007	✔		✔	✔
OA014			✔			RA008			✔
OA015		✔				RA009	✔
OA022			✔	✔		RA010	✔
OA023			✔			RA024			✔	✔
OA031				✔		RA031		✔	✔	✔
OA035				✔		RA032			✔	✔
OA038			✔			RA033			✔	✔
OA040			✔	✔		RA034	✔	✔		✔
OA050		✔				RA036	✔
OA062	✔					RA037		✔
OA064			✔			RA045		✔	✔	✔
OA070	✔					RA046	✔	✔	✔	✔
OA071	✔					RA048	✔	✔	✔	✔
OA072		✔				RA049	✔
OA073	✔	✔	✔			RA051		✔
OA074	✔	✔	✔			RA054		✔	✔	✔
OA075	✔	✔				RA055			✔	✔
OA076	✔	✔				RA069	✔
OA077	✔	✔				RA081	✔
						RA090	✔
						RA094	✔
						RA187	✔
