# Supplementary material for: Chromatin accessibility landscapes of immune cells in rheumatoid arthritis nominate monocytes in disease pathogenesis
Source: BMC Biol. 2021 Apr 16;19:79. doi: 10.1186/s12915-021-01011-6 (PMC8050920; doi:10.1186/s12915-021-01011-6)
Supplement: Supplementary file 3 — Additional file 3: Table S2. QC table for all analysed ATAC-seq samples. [file 12915_2021_1011_MOESM3_ESM.xls]

## Sheet: QC table
Additional file 3: Table S2: QC table of all analysed ATAC-seq samples
Samples	TotalRawReads	OverallAlignmentRate%	FinalMappedReads	FinalMapped%	chrM%	BlackListReads%	MAPQFiltered%	Duplicate%	TSS	Cell-type
HCB001	25150438	67.27	9398791	37.37	1.98	0.24	19.56	8.12	8.5	B cell
HCB002	63237048	86.16	30493720	48.22	5.14	0.23	16.87	15.69	10	B cell
HCB003	55052865	64.39	11587940	21.05	4.09	0.1	13.89	25.25	17	B cell
OAB007	17522005	70.3	5194401	29.65	13.14	0.16	14.8	12.55	12	B cell
OAB015	21917294	87.97	7183459	32.78	10.39	0.15	18.33	26.33	14	B cell
OAB050	22269322	89.79	7476990	33.58	14.16	0.17	11.33	30.55	14	B cell
OAB072	22480555	95.45	13166230	58.57	5.45	0.26	15.89	15.28	12	B cell
OAB073	15095655	95.81	9443072	62.55	4.32	0.34	13.48	15.12	7.5	B cell
OAB074	13969469	94.97	8172235	58.5	5.61	0.29	11.71	18.86	11	B cell
OAB075	22396406	93.52	10734988	47.93	2.62	0.24	15.16	27.56	13	B cell
OAB076	27298545	92.48	9707762	35.56	3.66	0.18	14.34	38.74	14	B cell
OAB077all	65186156	93.98	15049731	23.09	14.52	0.07	14.27	42.02	16	B cell
RAB005all	27452001	87.39	6221888	22.66	10.35	0.13	15.57	38.67	9	B cell
RAB031	24472564	73.04	7526334	30.75	14.1	0.16	12.61	15.42	12	B cell
RAB034	43647997	62.62	5702243	13.06	9.39	0.06	10.58	29.52	15	B cell
RAB037	22988233	76.95	6545392	28.47	7.49	0.14	12.8	28.04	10	B cell
RAB045	14452927	92.18	7461091	51.62	7.16	0.24	12.66	20.49	8	B cell
RAB046	20234572	91.36	8421159	41.62	9.48	0.19	13.75	26.33	16	B cell
RAB048	13931574	94.57	6357850	45.64	21.82	0.22	12.16	14.73	18	B cell
RAB051	20427517	94.03	10061380	49.25	5.05	0.21	13.16	26.36	8	B cell
RAB054	29105715	86.1	5952803	20.45	17.06	0.1	12.24	36.25	18	B cell
HCM001	62992910	97.43	43693341	69.36	1.06	0.36	14.18	12.47	8	Monocyte
HCM002	26082304	89.1	17999622	69.01	0.54	0.38	11.52	7.65	7	Monocyte
HCM003	51493592	97.67	37969280	73.74	2.64	0.35	12.18	8.76	6.5	Monocyte
OAM062	20147477	54.32	5700547	28.29	2.4	0.07	8.99	14.56	20	Monocyte
OAM070	21628764	93.44	11028690	50.99	1.74	0.14	16.15	24.42	22	Monocyte
OAM071	27871306	82.92	8027402	28.8	0.41	0.16	18.12	35.42	7	Monocyte
OAM073	13333025	95.08	8897509	66.73	1.76	0.31	12.73	13.54	17	Monocyte
OAM074	20042248	92.98	10830287	54.04	1.51	0.23	15.73	21.47	17	Monocyte
OAM075	34708579	71.45	11548309	33.27	1.61	0.09	11.16	25.32	25	Monocyte
OAM076	21712961	93.31	11049591	50.89	3.58	0.23	14.88	23.73	20	Monocyte
OAM077	19853375	93.95	11188347	56.35	3.97	0.22	14.53	18.88	18	Monocyte
RAM005all	20918460	94.06	12188629	58.27	3.14	0.22	19.5	12.92	15	Monocyte
RAM007	13816168	95.54	7851302	56.83	1.25	0.23	20.62	16.62	16	Monocyte
RAM009	31909909	95.66	17114865	53.63	2.02	0.16	17.34	22.51	20	Monocyte
RAM010	26744305	92.79	12292720	45.96	3.6	0.17	19.62	23.44	20	Monocyte
RAM034	15944361	78.12	7308520	45.84	1.99	0.17	17.85	12.27	11	Monocyte
RAM036	25023007	72.49	9891045	39.53	2.47	0.14	16.04	14.31	17	Monocyte
RAM046	13345368	95.37	8531770	63.93	1.64	0.28	17.99	11.53	10.5	Monocyte
RAM048	20193668	95.17	10663210	52.8	11.51	0.14	13.42	17.29	23	Monocyte
RAM049	14981590	95.97	9588299	64	1.46	0.32	13.68	16.52	9	Monocyte
RAM069	41119444	92.67	7148325	17.38	5.04	0.04	20.43	49.78	22	Monocyte
RAM081	26233637	92.27	9932043	37.86	2.5	0.06	17.8	34.05	24	Monocyte
RAM090	27307797	91.72	9236846	33.82	2.82	0.11	15.52	39.45	20	Monocyte
RAM094	29732103	92.73	7543120	25.37	4.04	0.08	19.44	43.81	22	Monocyte
RAM187	24663046	74.76	7148482	28.98	2.09	0.15	12.65	30.88	17	Monocyte
HCTA001	33583059	45.33	5314208	15.82	10.59	0.04	7.28	11.59	23	CD4+ T cell
HCTA002	63898612	68.64	10062237	15.75	10.53	0.06	12.06	30.24	23	CD4+ T cell
HCTA003	29798855	83.22	13519968	45.37	4.63	0.17	16.17	16.88	18	CD4+ T cell
HCTA004	60287845	57.72	7394368	12.27	5.49	0.06	12.53	27.39	23	CD4+ T cell
OATA007all	36014091	50.18	8501558	23.61	1.53	0.11	12.51	12.43	12	CD4+ T cell
OATA008all	28639704	64.83	6843124	23.89	16.09	0.11	12.75	11.98	12	CD4+ T cell
OATA012	24411162	65.01	7761961	31.8	6.68	0.13	9.72	16.68	17	CD4+ T cell
OATA014	27405980	91.63	9527646	34.76	14.31	0.11	13.6	28.84	22	CD4+ T cell
OATA022	33062756	82.04	7310872	22.11	3.44	0.08	15.63	40.77	25	CD4+ T cell
OATA023	46966603	86.36	8711326	18.55	3.74	0.09	17.39	46.59	10	CD4+ T cell
OATA038	25486422	88.67	8319768	32.64	7.85	0.16	14.17	33.85	7	CD4+ T cell
OATA040	27671456	82.86	5400285	19.52	8.7	0.11	14.93	39.61	8.5	CD4+ T cell
OATA064all	50159157	95.84	22274708	44.41	1.79	0.17	19.62	29.85	16	CD4+ T cell
OATA073	19241004	95.1	11177023	58.09	2.63	0.32	13.75	20.31	7	CD4+ T cell
OATA074	16194945	95.46	10096505	62.34	2	0.33	12.54	18.24	8.5	CD4+ T cell
RATA004all	88753018	55.8	8975848	10.11	24.19	0.05	10.54	10.91	21	CD4+ T cell
RATA007all	33705400	89.22	8202565	24.34	15.99	0.11	13.24	35.55	19	CD4+ T cell
RATA008all	46882113	90.69	9364793	19.98	7.03	0.11	17.24	46.34	9	CD4+ T cell
RATA024	29119966	93.98	12571471	43.17	13.83	0.18	14.85	21.94	15	CD4+ T cell
RATA031	27235863	62.98	6773910	24.87	9.32	0.08	9.37	19.33	23	CD4+ T cell
RATA032	24735659	74.55	7682355	31.06	13.79	0.11	11.71	17.88	22	CD4+ T cell
RATA033	40671581	59.86	6521493	16.03	5.12	0.08	10.4	28.23	17	CD4+ T cell
RATA045	15254484	95.72	9013260	59.09	5.97	0.24	12.71	17.72	17	CD4+ T cell
RATA046	15879116	95.9	8795952	55.39	8.48	0.17	11.85	20	22	CD4+ T cell
RATA048	21198053	92.21	9226658	43.53	10.04	0.16	12.22	26.27	21	CD4+ T cell
RATA054	25185927	92.03	9112579	36.18	12.08	0.08	11.67	32.01	27	CD4+ T cell
RATA055	27142006	89.37	5895306	21.72	21.66	0.09	11.33	34.56	23	CD4+ T cell
HCTB001	15367198	62.05	4675907	30.43	13.1	0.19	10.33	8	18	CD8+ T cell
HCTB002	61562673	80.14	10543607	17.13	11.42	0.08	12.96	38.56	22	CD8+ T cell
HCTB003	52130979	71.52	16918427	32.45	4.77	0.11	15.38	18.81	20	CD8+ T cell
HCTB004	58968317	46.8	6965094	11.81	3.78	0.04	7.98	23.18	25	CD8+ T cell
OATB005all	68058417	26.79	6213496	9.13	2.31	0.05	6.3	9	18	CD8+ T cell
OATB007all	38389368	51.49	8904783	23.2	2.17	0.12	11.49	14.51	9	CD8+ T cell
OATB008all	30957482	71.22	9696066	31.32	7.68	0.14	15.69	16.38	15	CD8+ T cell
OATB012	24121140	71.77	7447508	30.88	7.48	0.11	10.71	22.6	19	CD8+ T cell
OATB022	43527977	90.95	9590589	22.03	0.93	0.13	17.99	49.88	7.5	CD8+ T cell
OATB031	31005687	93.18	6311960	20.36	4.03	0.1	14.84	53.85	7.5	CD8+ T cell
OATB035	26699581	92.69	7751307	29.03	4.73	0.2	17.25	41.48	6.5	CD8+ T cell
OATB040	23226056	82.05	5608393	24.15	5.07	0.13	12.76	39.94	10	CD8+ T cell
RATB005all	22639682	89.04	6157599	27.2	10.19	0.13	15.28	36.25	17	CD8+ T cell
RATB006all	22542535	93.24	8870118	39.35	12.35	0.17	14.49	26.88	12	CD8+ T cell
RATB007all	17637697	92.52	7346482	41.65	6.1	0.21	15.62	28.94	16	CD8+ T cell
RATB024all	49583535	94.54	20703765	41.76	14.4	0.16	12	26.22	21	CD8+ T cell
RATB031	21751358	73.85	8181729	37.61	8.4	0.16	11.27	16.4	14	CD8+ T cell
RATB032	38112515	79.43	9167876	24.05	28.72	0.1	10.59	15.96	19	CD8+ T cell
RATB033	35976230	64.17	8295485	23.06	6.54	0.09	10.54	23.94	21	CD8+ T cell
RATB034	22665105	67.24	6660805	29.39	5.13	0.11	11.92	20.7	20	CD8+ T cell
RATB045	15958886	95.78	10032399	62.86	2.88	0.28	11.4	18.37	13	CD8+ T cell
RATB046	14727337	96.25	8693476	59.03	6.92	0.18	11.65	18.46	22	CD8+ T cell
RATB048	18879981	92.51	8604573	45.58	7.31	0.15	14.7	24.78	25	CD8+ T cell
RATB054	25740827	93.26	9983365	38.78	12.61	0.09	10.86	30.92	30	CD8+ T cell
RATB055	21304391	93.68	9062690	42.54	7.35	0.2	11.7	31.9	18	CD8+ T cell
OA84_control	28633106	95.91	8806060	30.75	8.28	0.15	11.77	44.96	13	monocyte_CRP_control
OA86_control	27214686	96.31	14411495	52.95	6	0.21	12.15	24.99	16	monocyte_CRP_control
OA87_control	24850055	96.94	15297488	61.56	5.96	0.26	10.45	18.7	13	monocyte_CRP_control
OA95_control	25156082	97.3	17409254	69.2	0.96	0.47	11.03	15.63	2.3	monocyte_CRP_control
OA98_control	24931837	78.4	9723101	39	4.61	0.2	23.57	11.02	6	monocyte_CRP_control
OA84_crp	30758509	96.2	11955956	38.87	12.01	0.1	12.13	33.09	17	monocyte_CRP_stimulation
OA86_crp	25321543	95.5	11899068	46.99	9.3	0.22	16.93	22.05	16	monocyte_CRP_stimulation
OA87_crp	19864682	96.67	11314376	56.96	8.66	0.29	11.99	18.78	14	monocyte_CRP_stimulation
OA95_crp	24434370	89.04	15091047	61.76	2.89	0.32	11.32	12.75	8	monocyte_CRP_stimulation
OA98_crp	27437094	78.38	10078496	36.73	2.25	0.22	25.93	13.24	6	monocyte_CRP_stimulation
