# Supplementary material for: Chromatin accessibility landscapes of immune cells in rheumatoid arthritis nominate monocytes in disease pathogenesis
Source: BMC Biol. 2021 Apr 16;19:79. doi: 10.1186/s12915-021-01011-6 (PMC8050920; doi:10.1186/s12915-021-01011-6)
Supplement: Supplementary file 4 — Additional file 4: Table S3. The list of differentially accessible regions in monocytes among RA, OA, and healthy donors. [file 12915_2021_1011_MOESM4_ESM.xls]

## Sheet: Sheet1
Additional file 4: Table S3: The list of differentially accessible regions in monocytes among RA patients, OA patients, and healthy donors.
Region	Peak	Cluster	HCM002	HCM001	HCM003	OAM074	OAM070	OAM073	OAM075	OAM071	OAM076	OAM077	OAM062	RAM049	RAM187	RAM034	RAM090	RAM046	RAM036	RAM094	RAM081	RAM048	RAM010	RAM009	RAM069	RAM007	RAM005all
chr6:139694360-139696989	merge_peak_100027	1	9.76129	9.8132	9.96197	8.93109	8.80581	8.9154	8.77505	8.86158	9.11956	8.99266	8.32912	9.34012	8.63967	9.13566	8.86059	8.774	9.17003	9.08119	8.74133	9.22593	8.9479	9.16752	8.851	9.13217	8.96382
chr6:139763206-139763844	merge_peak_100032	1	4.56803	2.68706	2.60407	4.64616	4.51854	3.98914	3.74846	4.67807	4.51096	4.45418	4.07382	2.97085	2.91073	2.11103	4.45154	3.43296	1.69599	3.1635	3.73552	2.33342	3.18903	3.38405	3.3505	2.73985	1.33342
chr6:140469323-140470031	merge_peak_100080	1	5.53854	5.41414	5.40599	2	3.02857	3.98914	3.26303	4.42223	3.72247	3.11103	0	3.852	2.53605	3	3.95606	4.73552	3.4957	2.78241	2.86394	2.76553	2.63227	3.1375	2.44361	3.04264	2.72247
chr6:141715108-141716255	merge_peak_100103	1	6.60881	6.41684	6.02591	3.34483	4.16027	4.14731	3.26303	3.82782	4.41954	3.9222	3.79909	5.91648	4.90304	3.926	3.09761	5.38681	3.29278	3.28688	2.26303	3.07724	3.45943	3.1375	2.70487	3.04264	4.49057
chr6:142622559-142623637	merge_peak_100122	1	7.74927	7.64328	7.58976	6.44361	5.71809	6.14812	5.94205	6.90737	5.74953	6.22728	5.91265	6.43563	6.19771	6.43696	5.52982	6.51728	6.36947	6.60585	6.39643	6.37365	5.47897	5.66903	6.18507	6.0798	6.05572
chr6:142699336-142699964	merge_peak_100124	1	5.72028	5.29278	5.34199	5.47508	4.926	4.44626	5.36877	5.9222	4.82375	5.14731	5.56803	4.09085	4.28983	4.53356	4.70044	3.9782	4.31904	4.85599	3.92979	3.31615	4.03562	3.91839	4.63923	2.38957	4.34483
chr1:228437329-228438036	merge_peak_10013	1	5.0268	5.00899	4.80941	4.07039	2.83996	2.69599	2.1635	3.07039	3.38957	3.30451	2.79077	3.29866	3.51602	5.19061	2.01436	5.488	3.4957	2.52607	0	3.07724	3.02148	3.01436	3.12433	1.87971	4.79286
chr6:143105470-143105920	merge_peak_100142	1	4.76341	4.79077	5.09592	3.14405	3.02857	2.69599	3.85599	3.07039	2.7137	3.64155	2.40054	3.852	3.51602	3.39506	4.45154	2.28688	3.97453	4.19219	4.64847	3.76977	3.77821	4.33628	3.80323	3.89142	3.75702
chr6:143857504-143858911	merge_peak_100194	1	8.05723	8.60318	8.09318	6.46532	6.1914	6.62527	6.63401	6.90737	7.36387	6.40599	6.31976	6.43563	6.61412	7.13504	6.7021	6.78607	7.26828	7.17113	6.5472	7.21839	6.38198	6.6837	6.23955	6.70764	6.90881
chr6:144328888-144329847	merge_peak_100220	1	7.05224	7.23266	6.7366	6.01436	4.84599	5.63459	5.00899	6.48027	5.91361	5.74846	5.12763	5.66448	5.71039	5.90785	5.76129	6.6153	6.25626	5.83289	6.25852	6.12516	5.47897	5.82477	5.92979	6.40395	6.0365
chr6:144530213-144531116	merge_peak_100252	1	4.94298	4.85798	5.46205	2.8953	3.58015	4.79701	1.76553	3.07039	2.7137	2.59455	0	2.22651	2.53605	4.83188	2.65992	3.9782	3.83188	3.28688	1.926	3.42223	2.36737	2.20163	2.848	3.04264	3.46989
chr6:144605750-144607790	merge_peak_100255	1	8.81019	8.88886	8.55903	7.50589	7.40667	7.24679	7.74604	7.63459	7.69655	7.82909	7.50335	7.71287	7.26115	7.51096	7.14568	8.06566	7.30049	7.12226	7.6314	7.85025	7.55827	7.80503	7.59096	7.65134	7.86814
chr6:146055858-146057261	merge_peak_100316	1	8.71754	8.91767	8.68664	7.86666	7.70238	7.64068	7.96232	7.16792	7.83542	7.61383	7.43696	7.7385	7.77689	7.30378	7.53543	7.89724	7.47379	7.97292	7.77452	7.68229	7.67327	7.51223	7.87307	7.77109	7.70653
chr6:146626211-146626808	merge_peak_100331	1	5.18587	4.82782	5.61353	2.34483	3.68706	3.79077	4.01436	4.15056	3.72247	4.1635	4.63691	3.29866	3.51602	4.53356	3.87971	3.72683	3.29278	3.848	3.83592	3.52105	3.33914	3.1375	3.94486	4.38681	1.81558
chr6:146755137-146756154	merge_peak_100338	1	5.59932	5.93452	5.61353	4.48543	3.774	4.14731	2.96347	5.30305	4.41954	4.26903	3.40054	4.49313	4.43563	3.39506	3.09761	4.58256	3.08406	2.9782	2.26303	3.42223	3.02148	3.1375	3.54102	3.89142	4.26604
chr6:146864246-146865882	merge_peak_100339	1	10.3014	10.3763	10.0457	9.3015	9.24213	9.18834	9.5763	9.58849	8.70694	9.43271	9.61427	9.31777	8.92136	9.54481	9.48615	9.49857	9.05224	9.71239	9.43621	8.89918	8.63474	8.93074	9.55036	8.89191	9.05604
chr6:147091438-147092740	merge_peak_100352	1	7.02636	6.49121	5.98003	5.60999	6.21023	4.8953	6.2502	5.47768	4.75061	5.24945	6.29939	4.96901	4.90304	5.3799	5.15543	5.488	5.01436	5.29866	4.95977	4.80116	5.08066	4.54597	5.72465	5.04789	4.07724
chr1:228770985-228771545	merge_peak_10040	1	6.71149	7.58706	5.16672	3.82375	3.8679	4.69153	3.91073	1.40054	5.29425	4.70487	4.17951	4.29572	5.71039	4.35896	4.54844	3.9782	5.13586	3.42761	3.89918	3.76977	3.45943	4.09761	4.08066	4.15704	3.32769
chr1:228782281-228784209	merge_peak_10041	1	7.83996	7.43363	7.74604	5.87283	6.51033	5.93734	5.97636	7.1102	6.81813	6.24945	6.26153	6.98641	6.19771	7.08236	5.72247	7.21335	7.13175	6.05137	6.15381	7.02901	6.39643	6.26604	5.88264	6.40395	6.62117
chr6:149067523-149069872	merge_peak_100417	1	8.24603	8.41464	8.15198	7.25323	6.59515	7.20163	6.37226	6.98003	7.4822	6.91648	6.59991	7.39163	6.70321	6.67807	6.89433	7.26978	7.2555	6.67751	6.95466	7.32085	7.15218	6.36247	6.28983	6.50335	6.7761
chr6:149100106-149100692	merge_peak_100422	1	4.56803	4.14078	4.0635	3.67356	3.93734	5.07553	5.26604	5.11603	3.85997	2.59455	4.07382	2.22651	3.51602	3.65992	2.01436	2.28688	2.50589	3.42761	3.41684	2.54597	2.63227	3.1375	2.70487	1.28688	0.748461
chr6:149771773-149772765	merge_peak_100477	1	7.32769	7.00675	7.0054	5.75809	5.69265	6.10434	4.22033	5.11603	5.91361	5.56071	4.86196	6.94767	5.2555	5.63343	5.30743	5.58376	5.33485	5.29866	5.34483	5.51349	4.23879	3.81967	4.14405	4.8339	5.04614
chr6:150246732-150247672	merge_peak_100510	1	6.86493	7.07682	6.90689	5.47508	6.04002	6.36457	5.80632	5.7866	5.51602	5.97545	5.62059	6.0635	5.2555	5.7761	5.52982	5.38681	5.42089	5.46989	5.89142	5.98914	5.57168	5.24793	5.75702	5.851	5.47119
chr6:150463495-150464527	merge_peak_100529	1	5.9364	6.41684	5.53107	4.29866	4.40599	3.03562	5.02857	5.6311	5.24336	4.1635	4.24489	5.23419	4.55336	4.35896	4.54844	4.73552	4.81967	4.03914	4.59694	4.77189	4.35332	4.33628	4.02503	4.38681	4.74201
chr6:150920805-150922088	merge_peak_100546	1	7.30852	7.39335	7.09887	5.94298	5.62176	4.99095	5.69488	5.47768	6.2426	5.48671	4.58496	5.75489	5.40054	5.84499	5.30743	5.67694	4.59455	5.9991	5.05137	5.88947	5.87873	6.12763	5.45286	5.10936	5.29572
chr6:151186519-151188108	merge_peak_100554	1	8.17113	8.4941	8.20731	7.17513	7.00225	7.42459	6.50906	7.1102	7.67892	6.44824	6.07211	6.68986	7.1297	6.93923	6.33342	7.15745	6.71205	6.89918	6.53978	7.59813	6.43162	6.34767	6.6865	7.52042	7.18507
chr6:151246035-151246774	merge_peak_100557	1	5.46858	5.26303	5.80735	3.82375	4.22651	4.69153	4.1375	4.90111	4.75061	4.1635	3.79909	4.65306	4.28983	3.65992	3.87971	4.38405	4.31904	3.5509	3.26903	3.19535	4.23879	2.35614	2.09761	3.27501	3.62761
chr6:151646473-151647105	merge_peak_100575	1	5.0268	5.23573	4.37295	3.52607	4.16027	5.07553	3.91073	2.62293	5.13914	4.1635	4.17951	2.97085	3.25701	3.39506	3.87971	3.9782	4.08746	4.03914	3.26903	4.16993	3.33914	4.25701	3.80323	3.53107	3.15056
chr6:151814611-151816027	merge_peak_100588	1	7.38785	7.5509	7.27352	6.27352	6.79338	6.06523	6.67469	5.47768	6.06091	6.48736	6.55029	6.6427	5.87381	6.09001	6.30743	5.84699	6.28244	6.05137	6.1035	5.62293	5.82375	6.29057	6.38128	6.68594	6.25172
chr6:152128570-152129757	merge_peak_100601	1	6.95	7.05355	6.44095	5.37712	5.20789	5.58015	4.37573	6.57713	5.48414	4.90689	4.45681	5.46074	2.53605	4.35896	4.23266	5.76447	4.08746	4.93168	4.55827	4.48285	4.03562	4.72247	4.83592	5.49057	4.74201
chr6:153451982-153452905	merge_peak_100645	1	6.50271	6.63691	6.45746	4.80323	4.28688	5.58015	4.92029	6.66789	6.63052	5.24945	4.86196	5.75489	4.78869	5.19061	4.81558	5.76447	5.07382	4.66221	3.83592	5.53605	5.45154	5.47638	4.91073	5.10936	5.65535
chr6:154056633-154057488	merge_peak_100652	1	5.25852	4.9486	5.46205	3.34483	2.83996	2.69599	3.81558	5.11603	2.41143	2.87971	3.0072	3.29866	1.54597	2.61353	2.88753	2.74846	2.81558	3.42761	2.86394	2.07039	2.36737	2.79909	2.44361	4.02857	1.81558
chr6:154177958-154178548	merge_peak_100655	1	5.65992	4.58976	5.31034	3.82375	2.83996	3.58976	2.80735	4.15056	2.95606	2.59455	2.40054	2.97085	1.54597	3.65992	2.88753	5.15056	2.81558	1.7137	0	2.07039	2.83188	3.01436	2.44361	3.53107	2.47508
chr6:154799175-154799789	merge_peak_100698	1	5.46858	5.34341	5.34199	4.73118	3.58015	4.30743	4.10098	3.82782	2.02857	3.9222	2.40054	3.60881	4.12763	3	3.23266	3.43296	3.08406	0	2.26303	3.19535	3.02148	2.67807	3.12433	2.38957	2.47508
chr1:229056937-229057663	merge_peak_10070	1	5.98459	6.32912	6.38474	6.10601	6.09424	5.45022	6.34696	4.67807	5.29425	5.39643	5.38405	4.82579	5.46467	5.07724	5.82171	3.43296	4.08746	5.01792	4.24184	4.48285	4.10769	4.21723	4.72465	3.89142	3.62761
chr6:154925045-154925698	merge_peak_100703	1	4.47249	4.19535	5.43829	2.65076	4.02148	1.18903	3.51096	4.42223	3.99639	3.80735	3.0072	2.58496	2.91073	3.39506	3.09761	4.20477	2.50589	3.1635	2.26303	2.76553	3.45943	3.1375	2.09761	2.73985	3.75702
chr6:156267901-156268565	merge_peak_100755	1	5.33628	5.26303	5.61353	2.8953	2.57531	2.32193	2.1635	4.15056	3.38957	2.31034	4.07382	5.91648	2.08406	5.07724	2.65992	3.43296	3.08406	3.1635	2.26303	1.11103	2.36737	3.1375	2.09761	3.89142	3.62761
chr6:157098194-157101119	merge_peak_100777	1	9.42047	9.56491	9.35473	8.03078	7.14282	7.87086	7.50208	8.37365	8.4957	7.84649	7.83289	8.48688	8.16732	8.09993	8.1815	8.56407	8.25096	8.30524	8.30561	8.48285	8.23016	8.53543	8.00787	7.90352	7.92695
chr6:158243604-158245471	merge_peak_100882	1	8.4707	8.94568	8.80374	7.84925	7.53325	7.55029	7.68342	7.76845	7.85922	7.73742	7.50335	8.15623	7.53543	8.15563	7.94533	8.83378	8.33914	7.66903	7.95977	8.68972	7.4591	7.89772	7.97636	8.26416	8.64342
chr6:158507288-158508679	merge_peak_100914	1	7.19692	7.43363	7.988	6.90833	7.19298	6.85699	7.81275	7.2854	5.94111	6.63807	7.00135	6.49057	5.77189	6.14405	5.87578	6.46597	6.07382	6.2555	6.74039	6.21101	6.70929	6.76765	6.8525	6.96394	6.82375
chr6:158957098-158958591	merge_peak_100936	1	6.95	7.08449	6.52544	5.11936	4.80529	4.44626	3.96717	5.7866	5.39369	5.52231	3.0072	5.91648	4.78869	5.28688	5.0321	5.84699	3.4957	4.93168	4.24184	5.44758	3.69153	3.87184	3.4489	5.10936	4.34483
chr6:159136343-159136714	merge_peak_100954	1	4.56803	4.0072	4.53107	2.8953	3.02857	2.69599	3.17632	2.62293	2.7137	3.11103	2.79077	4.29572	3.95233	2.61353	3.70487	4.20477	4.08746	2.9782	2.73118	3.19535	2.63227	3.53605	2.70487	2.73985	1.81558
chr6:160240873-160241614	merge_peak_101058	1	5.65992	6.41684	5.49697	4.38957	4.75275	4.57773	4.50589	3.47508	5.02148	5.20006	3.55582	4.49313	4.68482	4.83188	4.70044	5.38681	3.29278	4.50843	4.53605	4.37851	4.57531	4.61117	3.63227	4.67356	4.49057
chr6:160768523-160769975	merge_peak_101099	1	6.53667	6.93782	5.88655	4.48543	4.16027	3.03562	3.26303	4.42223	4.82375	4.26903	3.90304	5.23419	5.53356	4.69377	4.73552	5.488	4.59455	3.42761	2.73118	3.52105	3.69153	3.38405	2.9855	4.27501	4.07724
chr6:161351668-161352578	merge_peak_101116	1	5.8268	5.96532	6.24031	4.99458	5.10769	4.79701	4.7845	4.15056	3.99639	4.90689	4.63691	4.65306	4.12763	3	3.60407	4.88166	3.83188	3.65076	4.24184	4.27798	4.46989	3.45418	3.63227	4.488	4.49057
chr6:161407805-161408231	merge_peak_101118	1	5.77505	5.41414	5.2765	4.48543	4.926	4.8953	5.21257	5.11603	4.1177	3.9222	3.40054	4.65306	3.75275	2.11103	2.88753	3.43296	2.15056	3.76129	3.36177	4.11103	2.04264	3.97085	3.3505	2.38957	2.17632
chr6:161412277-161413712	merge_peak_101119	1	8.79948	8.45319	8.455	7.71672	7.61353	7.84524	6.96116	7.44228	8.0009	7.66164	7.22574	7.87627	7.90593	7.23649	6.98596	8.0268	7.58436	7.62176	7.46107	7.99774	7.47021	7.73985	7.30816	7.67129	8.06005
chr6:161776657-161778235	merge_peak_101146	1	7.32769	7.70791	7.88509	7.02015	7.54504	7.26379	7.71754	6.98003	6.96486	6.99594	7.16591	6.98641	7.10852	6.09001	6.54411	7.02901	6.34837	6.30086	6.70653	5.90207	6.57592	6.47508	6.73444	6.82222	6.15947
chr6:161796025-161796975	merge_peak_101152	1	9.01748	8.27445	8.11187	7.23726	7.61353	7.34021	7.72656	7.67694	6.81813	7.51602	7.00135	7.09128	6.926	6.47962	6.84449	7.29902	7.49281	7.62176	7.25323	6.66732	6.45286	6.94813	7.15543	7.13668	6.78869
chr6:162605251-162606019	merge_peak_101184	1	7.46891	6.91265	7.09887	7.37016	7.0648	6.95699	7.64443	5.7866	6.79025	7.85873	6.7666	5.66448	4.99277	3.926	6.1811	4.58256	6.54905	6.17233	6.73281	4.87578	5.96717	6.61648	5.12598	5.38543	5.851
chr6:163680711-163681364	merge_peak_101218	1	5.10434	4.88362	4.89724	3.67356	3.46467	3.32193	1.76553	3.07039	2.41143	1.95606	2.79077	4.65306	2.91073	3.65992	3.37295	2.28688	3.67807	2.9782	2.26303	3.52105	3.02148	3.01436	3.12433	3.53107	2.17632
chr6:163819671-163820330	merge_peak_101228	1	6.60881	6.50208	6.50526	5.6893	6.26903	5.89336	6.40054	3.07039	5.43429	5.14731	4.91648	6.20163	4.12763	4.53356	4.28392	4.20477	4.87971	5.83289	4.84398	4.43296	4.35332	4.4957	4.51602	4.02857	3.9855
chr6:164088401-164089479	merge_peak_101248	1	7.81224	7.83086	8.06975	7.55643	7.65564	7.28021	7.8475	7.48896	6.66278	6.91648	7.50335	6.7339	6.51916	7.10936	7.51696	6.82069	6.65821	7.30706	6.94158	6.75756	6.62585	6.83744	7.22882	6.7666	6.1416
chr6:164133194-164134317	merge_peak_101251	1	7.74927	7.9465	7.69488	6.82273	6.67016	6.18745	7.32301	6.74631	6.14241	6.38267	6.55029	6.59455	6.23879	6.75114	6.8334	6.46597	6.34837	6.72137	6.44162	5.96901	5.86196	6.14649	6.20085	6.50335	5.7666
chr6:164175944-164176260	merge_peak_101256	1	6.60881	5.54473	5.2032	5.27798	4.40599	1.83188	4.92029	3.07039	3.5656	4.90689	4.17951	2.22651	4.12763	3	4.81558	3.43296	4.41414	5.01792	3.78241	2.76553	3.02148	3.76553	3.4489	2.38957	2.94111
chr6:166076032-166076909	merge_peak_101296	1	6.17712	6.20711	4.89724	3.82375	3.20789	4.69153	3.36737	0	2.7137	4.45418	0	4.29572	4.28983	3.926	3.23266	4.58256	3.4957	2.18903	2.9486	2.07039	2.36737	1.8953	2.44361	3.27501	3.75702
chr6:166609003-166609570	merge_peak_101319	1	4.76341	4.98003	4.93357	5.22188	5.14241	3.03562	4.68257	1.40054	2.41143	4.26903	3.90304	4.09085	3.25701	2.11103	2.88753	4.38405	3.08406	3.42761	3.54597	2.54597	3.58496	2.51602	2.9855	3.7137	3.9855
chr6:166650104-166650706	merge_peak_101325	1	5.53854	5.06523	5.49697	6.10601	5.47249	4.8953	5.71149	4.67807	3.5656	4.1635	4.75489	4.82579	2.91073	4.53356	4.3978	3.72683	3.08406	4.11437	3.78241	2.91839	3.87578	3.81967	3.80323	3.89142	3.8953
chr6:166666661-166667145	merge_peak_101329	1	5.77505	5.50335	5.23879	5.27798	4.61824	5.45022	4.86394	5.11603	5.24336	5.67582	4.63691	4.65306	4.12763	4.53356	3.87971	4.20477	3.29278	4.61589	4.43829	4.77189	4.52356	4.01792	3.63227	4.38681	4.90497
chr6:166720424-166722197	merge_peak_101339	1	7.5601	7.36702	6.78607	5.6893	3.8679	5.84398	4.01436	5.6311	5.51602	5.08746	4.07382	6.20163	5.32481	5.70708	4.28392	5.02326	5.55336	4.11437	3.83592	4.60881	4.57531	4.61117	3.88362	5.22342	5.47119
chr6:167243636-167244866	merge_peak_101386	1	6.71149	6.18903	6.38474	6.04439	5.20789	4.57773	5.21257	6.2817	4.41954	6.06781	5.0018	6.32337	4.68482	4.83188	4.854	5.38681	5.37573	4.38128	4.55827	4.83794	4.41143	4.29278	4.46728	4.38681	4.68706
chr6:167250359-167251246	merge_peak_101387	1	6.30816	5.93452	5.05658	4.48543	3.68706	3.58976	3.26303	3.82782	4.33056	3.64155	3.0072	4.96901	2.91073	5.28688	3.09761	5.02326	4.95233	2.78241	0	3.31615	2.83188	3.28096	2.09761	3.7137	3.75702
chr6:168099732-168100691	merge_peak_101441	1	7.44923	7.78188	7.55735	6.83946	6.73118	6.57168	6.71754	7.1102	6.14241	6.58436	6.41278	6.68986	6.35332	6.78293	6.47184	5.926	6.65821	6.87529	6.18428	6.27426	5.86196	5.39917	6.91504	6.7666	6.15947
chr6:168226372-168228011	merge_peak_101448	1	7.81224	8.05615	7.92719	6.93734	5.73877	6.76553	5.63691	7.04701	6.66278	5.853	5.70819	6.8674	6.35332	6.84649	5.98094	6.70377	6.79442	5.85499	5.30889	7.0343	6.25248	5.53481	4.87381	6.35473	6.2149
chr6:168719577-168720586	merge_peak_101469	1	6.08321	6.00899	5.69711	5.22188	3.58015	4.69153	3.36737	5.11603	2.41143	2.31034	3.40054	5.23419	3.25701	4.96532	2.88753	4.58256	4.50335	2.78241	2.86394	3.07724	3.33914	2.90304	2.44361	3.04264	3.62761
chr6:170189992-170190927	merge_peak_101557	1	7.02636	6.84348	5.90689	5.42761	5.848	5.63459	5.09085	4.15056	5.88362	5.67582	4.9542	5.75489	6.06867	5.3799	4.70044	5.38681	5.46597	5.16511	4.76553	5.76871	5.5472	5.62877	5.2854	6.01525	5.5373
chr7:41037-41756	merge_peak_101615	1	5.65992	5.60763	5.53107	3.82375	3.774	3.58976	4.1375	4.15056	3.18269	4.1635	3.90304	5.23419	3.95233	3.926	2.88753	3.1177	4.08746	3.28688	3.26903	3.31615	3.33914	2.79909	3.12433	4.02857	4.34483
chr7:191844-193015	merge_peak_101635	1	8.9659	8.85112	8.73335	7.55643	8.19002	7.51475	7.46009	7.34021	7.68986	8.03276	7.67243	8.52152	7.33056	8.76022	7.87258	8.37539	8.08534	8.15826	8.01748	8.33145	7.01033	7.4489	7.40497	7.59604	8.00068
chr7:2271745-2272989	merge_peak_101800	1	7.72901	7.86369	7.66363	7.4019	7.13709	7.10098	7.02281	6.16591	7.20398	6.98185	7.3427	7.52795	6.58376	6.63981	6.22033	6.9982	6.30451	6.36036	6.90014	7.06824	6.73823	6.8505	6.40463	6.78503	6.89772
chr7:2720189-2720954	merge_peak_101859	1	6.57046	6.57652	6.69377	5.94298	5.88753	5.84398	4.53854	5.47768	5.43429	5.7126	4.39232	5.56925	5.32481	5.63343	5.06005	6.12928	5.42089	4.80735	4.81762	5.30451	3.58496	4.45943	4.72465	4.98368	5.29572
chr7:3340107-3341663	merge_peak_101931	1	8.49153	8.42291	8.37591	7.3572	7.12722	7.47638	6.49185	7.1102	7.68986	7.25248	6.8515	7.33664	7.22805	6.47962	6.54411	8.04045	7.33414	6.80116	7.02326	7.52482	7.0505	7.00585	6.4957	7.5345	7.52293
chr7:5085137-5086263	merge_peak_101990	1	8.58706	7.8846	7.81558	7.23726	7.36632	7.15056	6.50906	7.63459	7.30049	6.79753	7.01167	7.24945	6.98868	6.87873	5.99729	7.54905	7.4165	7.11145	6.83895	7.24031	6.96255	6.72901	6.67582	7.50906	6.58676
chr1:231003695-231004920	merge_peak_10201	1	8.11645	8.06437	7.87061	7.18666	7.2211	7.20163	6.21568	6.66789	7.45352	6.72247	6.26153	6.59455	7.26115	6.14405	6.81198	6.51728	6.76022	6.91025	7.1127	7.26604	6.81711	6.90256	6.91504	7.06738	6.93452
chr7:5428326-5428942	merge_peak_102015	1	5.9364	5.26303	4.9782	3.34483	3.02857	3.03562	2.45418	4.42223	2.41143	2.31034	3.25096	4.49313	3.75275	5.3799	3.70487	3.72683	3.4957	2.52607	0	2.76553	3.45943	3.81967	2.09761	2.73985	3.46989
chr7:5467409-5468102	merge_peak_102021	1	7.52638	6.93026	6.70708	4.80323	5.30597	4.69153	5.11437	5.6311	4.59932	5.29719	4.63691	5.66448	4.55336	6.14405	5.15543	5.84699	5.23726	4.97453	5.27202	5.10266	4.35332	5.0054	4.79909	4.98368	5.08916
chr7:5594605-5595229	merge_peak_102039	1	7.36807	7.1416	6.63343	6.53107	6.16108	6.22959	5.87971	4.90111	5.94111	5.7126	5.79181	6.26529	5.97085	6.52168	5.80219	6.19377	6.25626	5.91839	5.47379	6.37365	5.4019	5.85898	5.60881	5.774	5.73769
chr1:231174949-231176952	merge_peak_10209	1	8.24603	8.37764	8.04571	6.80478	7.01792	6.62527	6.43829	7.39025	7.38163	7.08704	6.7666	7.62877	7.22805	7.48961	6.96671	7.23955	6.92884	6.75489	6.88704	7.34979	6.99639	6.84197	6.25399	7.16832	7.02503
chr7:6654529-6654961	merge_peak_102135	1	5.9364	5.06523	4.01078	3.34483	2.29866	2.32193	3.09085	4.42223	4.41954	2.87971	2.79077	2.58496	2.08406	3.39506	2.65992	3.43296	3.29278	1.7137	1.926	3.19535	2.04264	2.67807	2.848	3.7137	2.47508
chr1:231472744-231474427	merge_peak_10219	1	9.20584	8.77729	8.66463	8.22207	8.07039	8.0813	7.90376	8.10622	8.21607	8.07082	7.84147	7.49985	7.98071	7.65735	7.72219	7.99616	7.42593	7.49506	7.78241	8.13791	8.07916	7.80839	7.82018	8.12247	8.29094
chr7:8301009-8302306	merge_peak_102202	1	6.53667	7.32841	6.63343	5.94298	5.73877	4.8953	5.51096	6.37504	4.89918	5.43696	5.62059	6.32337	5.46467	5.84499	5.32337	6.12928	5.37573	5.57894	5.93074	5.78869	5.42626	5.19692	5.86394	6.2765	5.68818
chr7:10118022-10119046	merge_peak_102226	1	5.72028	5.43563	5.58736	4.07039	3.68706	4.44626	1.76553	4.90111	4.89918	4.1635	1.91073	2.58496	3.25701	2.11103	2.43296	4.58256	2.50589	0	2.9486	2.76553	3.45943	2.51602	0	2.38957	0.748461
chr7:12308542-12309700	merge_peak_102267	1	5.65992	6.00899	5.90689	4.29866	3.20789	4.57773	3.57531	4.42223	3.72247	2.31034	3.40054	6.13093	3.95233	3.926	3.49057	3.72683	4.41414	3.1635	2.26303	3.31615	3.58496	2.67807	2.44361	4.02857	3.32769
chr7:16890286-16891065	merge_peak_102352	1	6.42559	5.26303	5.58736	4.29866	4.80529	4.57773	4.73985	5.9222	3.85997	4.04963	3.90304	4.49313	4.43563	3.926	4.09424	2.74846	2.81558	3.42761	3.99277	3.42223	2.63227	4.01792	4.20789	3.04264	2.72247
chr7:18125882-18127022	merge_peak_102433	1	6.97636	6.96578	6.49249	4.48543	5.07039	5.84398	5.05311	5.7866	3.85997	4.70487	4.39232	5.56925	4.78869	3.65992	4.3978	5.02326	4.50335	3.76129	4.93546	5.46728	4.23879	3.91839	4.02503	4.15704	3.75702
chr7:19156075-19157313	merge_peak_102475	1	6.30816	6.92029	6.57592	4.48543	3.35614	4.57773	4.01436	5.7866	4.33056	4.45418	3.0072	4.49313	4.12763	5.7761	4.28392	5.67694	3.4957	4.50843	3.36177	4.27798	3.95977	4.13422	3.80323	4.27501	3.8953
chr7:20817444-20818223	merge_peak_102552	1	5.46858	5.36597	5.49697	4.07039	3.58015	4.57773	4.33914	4.15056	4.41954	4.54102	3.55582	3.60881	2.53605	4.69377	3.7866	4.20477	4.67129	4.56071	4.17313	4.52607	3.33914	3.21412	4.37016	4.67356	4.85
chr7:20824228-20825252	merge_peak_102554	1	7.07938	6.51223	6.38474	4.92979	4.02148	3.58976	3.74846	6.2817	3.72247	3.9222	3.66903	4.09085	4.12763	4.69377	3.60407	5.38681	4.31904	4.03914	3.26903	5.10266	4.10769	3.91839	3.71809	4.27501	4.90497
chr7:20837291-20838355	merge_peak_102557	1	7.0036	7.21101	7.18982	5.32769	5.36317	5.84398	5.19377	6.16591	5.94111	5.67582	4.39232	5.83592	3.51602	5.96993	5.21568	6.19377	5.80116	6.2555	5.63227	6.38543	5.26153	5.6792	5.10098	5.851	5.9241
chr1:231860584-231861337	merge_peak_10260	1	5.25852	5.23573	5.6427	4.38957	4.56803	3.58976	4.22033	5.7866	3.72247	4.54102	3.40054	4.82579	4.43563	4.15381	4.0321	4.58256	4.08746	4.32769	4.40054	4.91456	4.41143	4.01792	4.41684	3.89142	4.62761
chr7:23245588-23246150	merge_peak_102647	1	6.08321	6.13422	4.80941	4.80323	3.35614	4.69153	4.01436	3.07039	4.33056	4.45418	4.75489	3.29866	3.51602	4.15381	4.73552	5.02326	4.08746	3.5509	3.26903	3.52105	3.77821	3.81967	3.71809	4.91265	4.34483
chr7:23287117-23288204	merge_peak_102653	1	8.00562	7.45746	7.49313	6.71918	7.27426	6.54226	7.18943	7.34021	6.16832	6.58436	7.04745	7.44857	6.58376	6.52168	6.7241	6.65992	6.23113	6.6893	6.52482	6.06781	5.86196	6.44758	6.5292	6.30451	5.73769
chr7:23508179-23509523	merge_peak_102663	1	6.97636	7.20477	6.97085	5.22188	4.40599	5.93734	4.98732	5.9222	5.24336	5.20006	4.86196	6.6427	5.82273	5.84499	5.61706	6.19377	5.18903	5.13422	4.91839	5.35332	4.74846	5.30012	4.94111	5.28096	5.40871
chr7:23719388-23720713	merge_peak_102671	1	8.37712	8.19928	8.1635	6.99458	6.82934	7.39369	6.83086	6.37504	7.65964	7.34056	6.94533	6.8674	7.27724	6.56316	7.22497	6.78607	7.02989	7.37191	6.51602	7.39575	7.01033	7.1981	6.81916	7.16832	6.94439
chr1:231938990-231939925	merge_peak_10272	1	7.24451	7.27836	7.73877	6.04439	5.9486	5.79805	6.36387	3.82782	6.18982	5.81558	6.26153	5.66448	5.77189	5.90785	5.85997	4.58256	5.55336	6.44626	6.47573	4.91456	5.31904	5.42895	5.81352	6.30451	5.68818
chr1:231942379-231943098	merge_peak_10273	1	6.97636	7.1416	6.63343	6.13668	5.90497	5.69377	5.69488	6.83289	5.34625	5.94953	5.41684	6.59455	5.6565	5.28688	5.27352	5.76447	5.86493	5.89821	5.82985	4.80116	4.86592	4.95791	5.51854	5.69822	5.47119
chr7:25990255-25991349	merge_peak_102757	1	6.92172	7.12763	7.16591	5.6893	5.10769	5.51223	5.95513	5.6311	6.59156	5.81558	5.91265	5.56925	5.77189	6.14405	5.27352	6.7447	5.92979	6.37573	6.56133	6.73769	6.23573	6.24413	6.23955	6.59694	6.0365
chr7:27231898-27232984	merge_peak_102842	1	7.24451	7.32841	6.80064	6.01436	6.09424	5.45022	6.61235	5.9222	5.94111	6.09761	6.68032	6.32337	5.82273	6.67807	6.38681	5.67694	5.89821	6.08576	6.16189	5.2765	6.09339	5.91073	6.35473	6.0798	6.0365
chr7:27238626-27239300	merge_peak_102843	1	5.0268	5.68482	5.40599	3.67356	3.46467	4.44626	3.63691	1.40054	4.41954	3.80735	4.07382	4.82579	3.51602	3	3.7866	3.43296	3.29278	2.52607	3.61824	3.76977	3.69153	4.09761	3.12433	4.59216	2.47508
chr7:28893425-28894226	merge_peak_102942	1	6.77189	6.65535	6.04614	6.0781	5.80529	5.84398	5.33914	6.74631	5.78973	6.38267	5.08576	3.60881	5.2555	5.07724	5.21568	4.58256	5.23726	5.26754	5.41007	5.40463	5.20477	4.72247	4.60644	5.81044	5.21878
chr7:28995276-28997143	merge_peak_102945	1	8.42895	7.89069	7.70819	5.6893	5.73877	6.57168	5.02857	5.6311	6.49442	6.46858	5.04264	7.33664	4.99277	6.14405	5.35614	6.6153	5.89821	5.33056	5.27202	6.16752	5.47897	4.74416	5.03562	5.851	5.5373
chr7:31023251-31023635	merge_peak_103080	1	5.10434	4.82782	5.53107	0.879706	4.28688	3.98914	3.96717	4.15056	1.5656	4.70487	4	2.97085	3.95233	3.39506	3.70487	3.72683	3.67807	3.28688	3.78241	2.91839	3.33914	3.28096	4.02503	3.27501	3.15056
chr1:232769849-232770234	merge_peak_10310	1	7.0036	6.69711	5.98003	5.51979	5.62176	5.51223	5.72574	3.82782	5.07895	4.04963	5.41684	5.46074	5.46467	4.96532	4.9279	5.02326	5.28836	5.20163	5.1177	4.64386	3.18903	4.74416	4.63923	4.488	3.75702
chr7:32467365-32468016	merge_peak_103118	1	5.18587	5.36597	4.62527	2.8953	4.16027	2.69599	3.44361	4.67807	4.33056	2.59455	0	4.29572	2.91073	3.65992	2.65992	3.9782	3.08406	1.7137	2.73118	3.07724	2.04264	2.79909	2.848	3.27501	3.32769
chr7:32767540-32768801	merge_peak_103132	1	6.80374	7.28466	7.14282	4.99458	5.30597	5.24031	4.92029	5.47768	6.35191	5.20006	4.9542	6.68986	5.53356	4.53356	6.07468	6.51728	6.23113	5.83289	5.30889	5.88947	4.52356	5.28244	5.54102	5.38543	5.47119
chr7:33944220-33944935	merge_peak_103163	1	5.72028	4.5435	4.62527	4.29866	2.29866	2.32193	2.96347	4.90111	3.5656	2.59455	3.66903	2.58496	3.25701	3	3.49057	3.9782	3.67807	2.9782	2.73118	3.31615	3.18903	3.28096	2.848	3.04264	2.72247
chr7:36010942-36011391	merge_peak_103216	1	5.46858	4.39506	4.25096	4.80323	4.71589	3.98914	3.57531	3.82782	4.33056	3.80735	3.25096	3.29866	2.91073	3	3.95606	3.43296	3.97453	3.42761	3.20163	3.19535	2.36737	2.90304	3.4489	3.53107	4.07724
chr7:37955684-37956558	merge_peak_103381	1	6.50271	6.07553	5.80735	3.96347	4.22651	3.79077	4.44361	4.15056	4.51096	5.03386	4.17951	4.09085	2.91073	3.926	4.28392	4.38405	4.08746	4.71809	3.92979	4.04614	2.83188	3.87184	4.26003	4.488	3.46989
chr7:37960096-37961203	merge_peak_103383	1	7.22072	7.27314	7.15381	6.29793	6	6.62527	5.61941	5.11603	6.30961	5.853	5.5435	6.32337	6.15623	5.28688	5.06005	6.46597	6.23113	6.13996	6.02326	5.88947	5.82375	5.82477	5.6241	6.52795	6.07895
chr7:39299401-39300215	merge_peak_103469	1	5.59932	4.76129	5.43829	2.8953	2.57531	4.14731	1.76553	3.47508	2.02857	3.30451	3.0072	2.97085	2.91073	4.35896	2.43296	5.67694	3.83188	1.7137	3.13093	2.54597	4.17632	2.51602	0	3.27501	1.33342
chr7:39781827-39782323	merge_peak_103488	1	5.53854	5.56438	4.42761	2.65076	4.75275	3.79077	3.96717	3.82782	3.5656	4.04963	3.25096	3.60881	3.75275	3.926	4.09424	2.74846	3.97453	3.28688	3.78241	4.43296	3.87578	4.01792	3.22033	3.53107	3.62761
chr1:233462698-233464667	merge_peak_10351	1	9.68867	9.42702	9.41464	8.33253	8.69265	8.7003	8.13525	8.68159	8.16088	8.51822	7.88923	8.60837	8.28059	8.2572	7.8775	8.82693	8.51144	8.68972	9.16832	8.28374	7.92576	8.47314	8.50859	8.23802	8.14017
chr7:41498830-41499968	merge_peak_103528	1	6.03386	6.12102	6.29425	5.37712	5.9486	4.79701	6.03562	6.98003	5.34625	5.56071	6.21878	4.96901	4.28983	4.53356	4.73552	5.15056	5.23726	5.79077	4.32481	4.52607	4.57531	4.63459	5.72465	5.49057	4.55582
chr7:42917329-42918343	merge_peak_103584	1	7.26716	7.30342	7.2521	6.96763	7.04177	6.69599	6.90785	5.30305	6.16832	6.63807	6.393	6.7339	5.92505	5.96993	6.27947	6.82069	5.73227	6.34412	6.21257	5.46728	5.5472	5.06178	6.26679	5.28096	5.40871
chr1:234349031-234350753	merge_peak_10363	1	7.79727	7.8846	7.87799	6.93734	6.82018	6.43095	6.77189	6.37504	5.78973	6.72247	7.01167	7.12474	6.64616	6.02945	6.46009	6.36807	5.55336	5.97728	6.57773	5.58135	5.17632	5.94392	6.53916	5.10936	6.20006
chr7:45960301-45961158	merge_peak_103784	1	5.77505	6.0268	5.49697	2.34483	2.83996	3.32193	3.17632	3.82782	4.33056	4.36457	3.79909	5.66448	3.25701	4.15381	2.88753	3.72683	3.29278	3.1635	2.26303	3.76977	3.87578	3.91839	2.44361	3.53107	3.9855
chr7:47188767-47189716	merge_peak_103798	1	4.94298	5.31759	5.12928	4.8679	3.58015	4.79701	4.57289	4.90111	4.1177	3.30451	3.25096	4.82579	3.51602	3	3.23266	2.28688	4.21412	3.76129	3.92979	3.52105	4.23879	3.1375	3.22033	3.04264	2.72247
chr7:47225850-47226294	merge_peak_103799	1	6.80374	6.61294	5.12928	5.80012	4.66448	5.31325	5.54226	5.47768	4.33056	2.87971	4.81147	3.852	3.25701	4.35896	3.87971	4.58256	4.31904	4.25399	3.99277	3.31615	2.83188	3.1375	3.88362	2.38957	3.62761
chr7:47293081-47294393	merge_peak_103804	1	8.30925	8.0468	7.85	6.95233	7.0648	7.08619	7.0365	6.90737	6.59156	6.92979	7.09466	6.98641	6.94907	6.96855	6.8846	7.64299	6.80941	7.17951	7.31325	6.73769	6.48864	6.40122	7.21451	7.22766	7.15785
chr7:47626650-47627354	merge_peak_103829	1	5.98459	5.82782	6.04614	4.80323	4.28688	4.44626	4.1375	5.7866	4.51096	3.11103	4.58496	5.35473	5.53356	4.83188	4.16672	5.67694	3.97453	4.11437	4.43829	4.22342	4.46989	4.29278	4.46728	4.8339	4.55582
chr7:47846145-47847165	merge_peak_103841	1	7.05224	7.11395	6.91743	6.57228	6.22497	5.31325	5.97636	7.04701	5.67807	5.52231	5.73335	5.83592	4.99277	3	5.18745	6.3147	5.62994	4.80735	5.07211	5.40463	5.08066	5.50716	5.18269	5.28096	4.9982
chr7:50224732-50225218	merge_peak_103903	1	5.18587	5.52732	6.42358	5.37712	4.61824	4.8953	4.84197	5.30305	4.1177	4.97085	5.35191	3.852	3.51602	2.11103	4.54844	4.58256	3.29278	4.80735	4.43829	4.37851	2.83188	4.05658	3.63227	3.53107	3.15056
chr7:50727697-50728294	merge_peak_103959	1	6.64212	6.36527	6.33414	5.6893	5.67243	5.31325	5.39506	6.48027	5.97269	5.88557	4.32193	5.99367	4.68482	5.70708	4.88753	5.58376	4.50335	5.09424	5.05137	5.74739	5.04963	4.65992	5.38819	4.27501	4.55582
chr7:53071365-53072058	merge_peak_104019	1	5.40327	5.31759	4.01078	3.34483	2.83996	3.58976	3.36737	2.62293	3.38957	3.64155	3.25096	4.29572	4.12763	3.926	2.88753	2.28688	2.81558	3.1635	2.26303	3.52105	3.02148	2.67807	0	1.28688	3.62761
chr7:64348945-64349967	merge_peak_104191	1	6.57046	7.07682	6.80064	4.64616	4.28688	5.07553	5.14893	5.6311	4.89918	4.70487	4.17951	5.91648	4.68482	5.55459	4.5008	5.84699	4.74631	4.80735	4.71149	4.37851	4.41143	3.76553	5.22805	5.38543	5.14078
chr7:64699603-64700318	merge_peak_104200	1	5.53854	5.0993	4.58015	3.34483	3.35614	3.03562	2.64155	3.82782	3.5656	2.59455	4	4.49313	4.12763	4.35896	2.88753	4.88166	4.67129	2.78241	1.926	3.42223	3.33914	3.97085	2.44361	2.38957	1.33342
chr7:65446788-65447510	merge_peak_104213	1	7.14853	7.45319	7.15381	6.85599	6.9855	6.92077	6.77926	6.2817	7.21374	6.22728	5.91265	6.43563	6.58376	6.30232	6.19298	5.84699	6.45483	6.06953	6.33485	6.69988	6.77979	6.35544	5.99095	5.81044	5.62761
chr7:65508718-65509719	merge_peak_104215	1	7.05224	6.83491	6.40327	6.01436	5.07039	4.99095	5.19377	5.6311	5.854	5.91169	5.04264	6.43563	5.59335	5.7761	4.73552	6.12928	5.73227	4.97453	4.98914	5.70929	5.4019	5.36457	5.43029	5.32912	5.73769
chr7:76139474-76139963	merge_peak_104622	1	5.10434	5.38957	4.93357	4.07039	3.46467	3.32193	2.96347	3.47508	4.51096	3.9222	3.55582	5.46074	3.75275	4.69377	3.23266	3.43296	3.97453	3.1635	3.41684	2.76553	3.77821	3.01436	2.44361	2.38957	4.18269
chr7:77648499-77649732	merge_peak_104713	1	6.50271	7.51191	6.98185	6.04439	5.62176	5.98277	5.39506	6.48027	6.35191	5.29719	4.58496	6.32337	5.6565	4.69377	5.32337	5.02326	4.87971	5.23113	5.05137	5.51349	5.34908	4.52857	4.41684	5.32912	5.59574
chr7:77874959-77876330	merge_peak_104718	1	5.98459	6.18903	5.78136	2.65076	3.46467	4.79701	2.64155	3.07039	4.1177	3.48543	2.79077	6.32337	3.75275	3.65992	3.23266	4.73552	4.08746	3.848	2.9486	3.31615	3.18903	3.01436	2.44361	3.7137	4.55582
chr7:79082079-79083611	merge_peak_104726	1	7.40633	6.99186	6.24031	6.04439	3.774	3.79077	3.81558	6.66789	3.85997	5.29719	4.52105	5.46074	3.95233	4.15381	4.45154	5.84699	2.15056	3.5509	4.06695	4.37851	4.10769	4.9222	3.63227	4.59216	4.79286
chr7:79763679-79765045	merge_peak_104736	1	7.38785	7.59932	7.10936	5.27798	4.84599	6.67243	5.55582	6.74631	6.08916	6.42492	5.20633	5.83592	5.2555	5.7761	5.59455	6.46597	6.20945	5.65076	6.20477	6.3978	5.42626	5.53481	6.38128	6.5509	6.26978
chr7:80770030-80771497	merge_peak_104779	1	7.59276	7.15543	7.50843	6.04439	5.44228	6.02503	6.18587	6.2817	5.51602	5.24945	5.3147	6.20163	4.99277	6.34483	4.81558	5.67694	5.37573	4.75702	4.76553	4.97636	4.70929	5.28244	4.79909	4.75916	5.14078
chr7:80895264-80895840	merge_peak_104783	1	5.0268	4.14078	3.93357	4.07039	2.29866	2.69599	2.45418	4.15056	3.38957	2.31034	2.79077	3.29866	2.08406	3.65992	2.43296	3.9782	3.29278	2.78241	1.926	2.91839	2.63227	2.35614	2.44361	2.73985	3.15056
chr7:81439675-81440458	merge_peak_104796	1	6.8339	5.90014	6.13175	5.9782	5	4.99095	5.48285	3.47508	4.33056	5.48671	5.12763	4.82579	3.95233	6.02945	5.0321	3.72683	3.29278	4.56071	5.09255	4.16993	4.70929	4.33628	4.83592	3.7137	4.26604
chr7:82072409-82073840	merge_peak_104809	1	6.60881	6.36527	6.63343	3.67356	3.02857	3.98914	3.26303	6.05485	4.75061	4.54102	3.40054	5.11103	2.91073	3.65992	3.37295	5.76447	4.31904	2.52607	2.73118	3.69599	3.45943	4.09761	3.88362	2.73985	4.07724
chr7:82791535-82792213	merge_peak_104821	1	5.53854	4.0072	4.72028	3.67356	1.86394	4.30743	2.64155	5.30305	4.33056	2.31034	2.40054	2.58496	2.08406	2.11103	3.09761	4.58256	2.15056	1.7137	1.926	2.76553	3.02148	2.51602	2.70487	1.87971	3.32769
chr7:88388517-88389506	merge_peak_104954	1	5.33628	5.34341	5.34199	4.19849	1.86394	3.03562	3.17632	6.2817	2.95606	3.11103	3.55582	3.29866	3.25701	1.42223	3.23266	2.28688	2.50589	0	2.73118	1.67807	3.45943	2.20163	2.09761	2.73985	3.62761
chr7:89389923-89391156	merge_peak_104969	1	5.87774	6.24641	6.02591	4.38957	3.93734	4.44626	3.44361	4.15056	4.75061	4.26903	2.79077	5.23419	5.46467	3.926	3.60407	6.78607	3.83188	3.9486	2.26303	3.52105	3.02148	3.76553	2.70487	3.89142	3.75702
chr7:89783457-89784190	merge_peak_104972	1	6.3875	7.41819	6.84248	5.9782	4.87774	5.38267	5.22651	6.16591	5.29425	5.74846	4.91648	5.11103	5.97085	4.83188	4.81558	6.07039	5.46597	5.85499	5.75382	5.42223	5.4019	5.56194	5.2854	5.1635	5.40871
chr7:89840756-89841691	merge_peak_104975	1	5.65992	6.50208	5.6427	3.67356	4.40599	4.69153	3.85599	3.47508	4.33056	4.1635	3.79909	5.66448	5.32481	4.83188	4.28392	5.99548	4.74631	5.20163	4.81762	4.16993	3.33914	4.36737	4.83592	5.61824	4.79286
chr7:89874102-89875011	merge_peak_104976	1	7.44923	7.0387	6.36737	6.1635	5.62176	6.45615	5.02857	5.6311	6.2426	6.12184	5.56803	6.43563	5.17313	4.96532	5.06005	4.88166	5.42089	5.7666	5.07211	5.70929	5.7845	5.53481	4.87381	6.13914	5.65535
chr7:89963665-89964222	merge_peak_104978	1	4.94298	5.00899	4.25096	3.34483	2.57531	1.83188	2.45418	2.62293	3.85997	2.59455	3.25096	4.82579	0	4.96532	2.65992	5.02326	3.4957	2.18903	2.26303	2.76553	3.33914	2.20163	2.44361	1.28688	2.94111
chr7:90893169-90895279	merge_peak_105019	1	10.1183	10.2928	9.95518	8.854	8.81224	8.93038	8.5008	9.59716	8.23113	9.0009	8.59126	9.3572	8.5008	8.77505	9.21257	9.0994	9.03	9.56278	9.33369	8.87836	8.19633	8.50605	9.0009	8.78424	8.51885
chr1:235812262-235814019	merge_peak_10503	1	7.83996	7.69822	7.24108	6.78712	6.52231	6.48285	6.27128	6.37504	6.33056	5.81558	6.70984	6.6427	6.19771	7.47249	5.83895	7.52607	6.07382	5.69599	5.99005	7.12805	6.27873	5.90111	6.25399	6.62293	6.55459
chr7:91516969-91518372	merge_peak_105037	1	7.0036	6.35332	5.86096	4.73118	3.46467	4.44626	3.36737	4.90111	4.75061	3.48543	3.40054	5.99367	4.68482	3.39506	3.23266	5.76447	4.31904	0	0	4.04614	3.69153	2.90304	2.44361	4.02857	4.18269
chr7:92053638-92054252	merge_peak_105058	1	6.67525	7.01703	6.82883	6.1635	6.44427	6.39985	5.84298	4.15056	6.16832	6.33914	6.393	4.82579	5.92505	5.19061	5.72247	6.36807	6.07382	5.54967	5.82985	5.96901	5.5008	5.78555	5.58256	6.0798	5.62761
chr7:92462224-92463583	merge_peak_105086	1	8.69794	8.65249	8.33181	7.48671	7.34092	7.6893	7.23343	7.94883	7.85922	7.36107	7.25663	7.94813	7.62556	8.20065	7.69516	7.94696	7.42593	7.57803	7.49921	7.89482	7.904	7.80839	7.73633	7.82324	7.84574
chr7:94138601-94140157	merge_peak_105148	1	8.4614	8.26454	8.28633	7.13422	7.0492	7.15056	6.37226	7.44228	7.74039	6.87332	6.86592	6.90641	7.06953	6.71644	6.24717	7.29902	6.88362	6.72137	6.49313	7.28466	7.29315	6.88166	6.32841	6.80529	7.17832
chr7:94285226-94285855	merge_peak_105150	1	5.72028	5.34341	5.86096	3.82375	4.75275	4.99095	4.10098	4.15056	4.59932	4.54102	4.17951	3.29866	5.32481	2.61353	4.09424	5.15056	4.31904	3.848	4.59694	4.97636	4.86592	4.74416	4.02503	4.59216	4.95047
chr7:95063877-95064716	merge_peak_105165	1	7.52638	7.09212	6.87971	6.21801	6.40259	6.43095	5.30159	6.2817	7.00045	6.15056	5.27947	5.46074	6.28021	5.19061	4.5008	5.926	5.51475	6.01703	5.52105	6.08151	5.42626	5.61706	5.15381	6.10769	5.89918
chr7:96656481-96657310	merge_peak_105207	1	5.87774	6.17951	6.58796	5.22188	5.10769	3.79077	4.63227	5.30305	4.22959	5.48671	4.81147	4.82579	3.51602	4.35896	4.16672	3.72683	2.81558	5.01792	4.32481	4.87578	4.65764	3.91839	4.51602	4.488	4.49057
chr7:97557260-97557972	merge_peak_105225	1	6.03386	5.79494	5.61353	5.05832	4.22651	4.99095	4.37573	4.15056	4.75061	4.97085	4.45681	4.49313	4.28983	5.63343	3.70487	5.76447	5.37573	4.03914	4.06695	4.43296	3.33914	4.01792	4.26003	4.91265	3.9855
chr7:98029884-98030840	merge_peak_105258	1	7.34837	6.6241	6.40327	5.42761	5.36317	5.79805	5.14893	5.30305	5.94111	5.08746	4.39232	6.32337	5.40054	5.28688	4.3978	5.26903	5.86493	4.89336	5.37295	5.49313	6.19613	5.66903	4.97269	5.38543	5.7137
chr7:100463424-100464492	merge_peak_105433	1	6.60881	6.83491	6.76871	5.80012	5.67243	5.07553	5.11437	4.67807	5.55827	5.81558	5.38405	5.99367	5.40054	6.71644	5.90881	5.488	5.69933	5.05485	5.05137	5.93829	5.1127	5.1811	4.76765	5.38543	5.04614
chr7:100964503-100965481	merge_peak_105486	1	7.22072	7.09212	7.05658	6.96763	6.51033	6.83592	6.46205	7.2854	6.7301	6.31904	6.0505	6.26529	6.73064	5.84499	5.98094	6.3147	5.66676	6.03298	6.26828	6.3512	6.41819	5.75061	5.852	5.98185	6.05572
chr7:101006011-101007531	merge_peak_105488	1	7.57773	6.88655	6.29425	5.60999	5.39094	6.18745	4.68257	6.98003	5.24336	4.54102	4.17951	5.46074	5.6565	4.96532	4.60407	6.70377	4.81967	3.9486	4.86987	5.37434	4.46989	4.40327	3.80323	5.28096	4.85
chr1:236227521-236228886	merge_peak_10549	1	7.81224	7.77768	7.23113	6.85599	6.96717	6.69599	6.27128	6.90737	6.61058	6.33914	6.31976	6.38059	6.42223	7.10936	6.43763	6.82069	6.34837	6.15704	6.29499	6.78084	6.21179	6.24413	5.8953	6.91121	6.47703
chr7:101460386-101461222	merge_peak_105513	1	7.17353	6.66562	6.29425	5.11936	5.47249	5.93734	5.83086	5.47768	5.67807	5.63923	5.70819	4.09085	5.6565	6.30232	5.41278	6.42021	6.36947	5.67469	5.85699	6.09592	5.7845	6.0027	5.9607	5.49057	6.2149
chr7:103085691-103086736	merge_peak_105602	1	5.59932	6.24641	5.55704	4.07039	3.20789	2.69599	4.10098	6.16591	4.1177	4.26903	3.66903	4.65306	2.08406	3	2.88753	5.26903	3.08406	3.42761	3.41684	4.33342	3.87578	3.53605	3.12433	3.89142	4.42492
chr7:103847810-103848972	merge_peak_105608	1	7.63052	7.79442	7.87061	6.93734	6.60703	6.29719	6.75221	7.04701	7.56864	6.58436	6.35614	6.90641	6.75969	6.30232	6.94064	6.3147	6.92884	7.41481	6.5472	6.6565	6.72955	6.56682	6.46989	5.774	6.49378
chr7:103968646-103969875	merge_peak_105611	1	5.18587	5.91743	5.43829	3.52607	2.57531	4.14731	2.64155	5.6311	3.99639	3.48543	2.79077	4.82579	3.51602	2.11103	3.95606	3.72683	3.08406	2.18903	2.9486	2.33342	3.18903	2.35614	2.44361	3.7137	3.8953
chr7:104994291-104994911	merge_peak_105656	1	6.46793	5.82782	5.78136	4.8679	4.40599	4.44626	4.37573	4.67807	4.68032	2.59455	4	5.11103	4.99277	3.926	4.16672	3.72683	4.31904	4.03914	3.89918	4.43296	4.35332	4.25701	3.94486	4.8339	4.18269
chr7:105028210-105029945	merge_peak_105657	1	7.68173	7.97062	7.41515	6.60999	6.26903	6.18745	6.27128	7.34021	7.62117	6.83036	5.86592	7.02148	6.42223	6.30232	6.19298	7.23955	6.72901	6.63923	6.1035	6.9991	6.45286	6.8505	6.00809	6.84348	6.44559
chr1:236849402-236850427	merge_peak_10572	1	7.52638	7.40361	7.26303	5.75809	5.62176	6.06523	5.63691	5.11603	5.91361	6.0063	4.86196	5.35473	4.68482	5.3799	5.45681	5.488	5.37573	6.40531	5.77083	5.58135	4.94486	5.10601	5.34056	5.81044	3.75702
chr1:236948486-236949264	merge_peak_10575	1	4.76341	5.34341	5.75275	4.29866	3.20789	3.79077	3.26303	3.82782	2.95606	3.64155	2.79077	5.23419	3.25701	5.19061	3.23266	3.9782	4.08746	2.18903	1.926	2.91839	2.36737	2.79909	3.12433	3.04264	3.32769
chr7:106598201-106598644	merge_peak_105764	1	7.05224	6.17951	6.89191	5.72792	5.67243	5.16189	5.61941	5.6311	4.89918	5.60051	4.81147	2.97085	5.40054	4.53356	5.38128	4.58256	4.59455	5.62644	4.59694	4.48285	3.87578	4.18587	4.72465	4.488	4.42492
chr7:107146863-107147626	merge_peak_105788	1	5.25852	5.56438	5.2765	4.64616	4.66448	4.69153	4.6017	5.30305	3.72247	4.36457	3.40054	2.22651	3.75275	4.53356	4.28392	3.9782	4.21412	4.03914	3.66448	3.61353	2.83188	4.01792	3.71809	3.53107	4.07724
chr7:107220149-107221228	merge_peak_105791	1	8.05723	8.31796	7.92125	6.93734	7.12102	7.23189	7.0045	6.16591	7.75302	6.98185	6.90352	7.18745	7.06953	6.87873	6.8846	6.96301	7.13175	6.93404	7.23381	7.48607	6.95513	7.09043	6.6865	6.84348	7.14649
chr7:107301208-107302507	merge_peak_105795	1	6.74201	6.97453	6.72356	5.05832	4.16027	3.32193	4.65076	6.05485	4.75061	5.43696	4.24489	5.83592	4.43563	5.19061	4.64155	4.20477	3.97453	4.61589	4.36177	4.33342	4.23879	4.33628	3.54102	5.22342	5.08916
chr1:237205223-237206721	merge_peak_10582	1	7.17353	6.44294	6.47444	4.07039	3.46467	2.69599	3.63691	3.47508	4.41954	3.9222	3.0072	3.29866	3.51602	5.28688	3.49057	5.488	3.08406	2.78241	2.26303	2.07039	3.45943	3.87184	2.44361	3.53107	5.25701
chr7:108095790-108097119	merge_peak_105820	1	6.80374	7.1823	6.55827	4.07039	4.16027	5.38267	3.81558	3.47508	4.22959	4.90689	2.40054	5.91648	5.87381	4.53356	4.09424	4.58256	3.97453	3.848	3.89918	4.37851	3.69153	4.40327	3.71809	3.27501	4.49057
chr7:109094813-109096071	merge_peak_105846	1	6.08321	6.10685	6.08831	4.64616	1.86394	3.58976	3.63691	5.47768	4.33056	3.9222	3.55582	4.09085	3.25701	3.39506	3.09761	3.72683	3.08406	0	2.26303	1.67807	2.83188	2.79909	0	4.15704	4.07724
chr7:111201874-111203025	merge_peak_105865	1	8.54164	8.57243	8.40599	7.60348	7.47346	8.04002	7.27724	7.1102	8.17333	7.98641	6.69488	7.71287	7.80193	6.96855	7.48123	7.12639	7.28688	7.76261	7.31651	7.53916	7.4591	6.82222	7.11478	7.70846	7.31578
chr7:112429816-112431030	merge_peak_105912	1	8.36632	8.05181	8.15725	7.42291	7.39609	7.26379	6.90063	7.23228	7.68986	7.35014	6.59991	7.52795	7.16752	7.54597	6.8334	7.06307	7.14405	7.51033	6.5472	7.25361	6.99639	7.42425	7.11478	6.87725	7.19535
chr7:113576440-113577530	merge_peak_105938	1	5.33628	6.13422	6.47444	4.19849	1.86394	3.32193	2.96347	3.47508	3.99639	3.9222	3.55582	3.852	4.43563	4.15381	3.49057	3.72683	4.31904	3.42761	2.26303	3.52105	3.18903	2.67807	3.22033	3.04264	2.94111
chr1:238001871-238002845	merge_peak_10594	1	5.9364	5.849	5.23879	3.34483	4.16027	3.98914	3.17632	5.6311	3.38957	3.64155	2.40054	3.60881	4.12763	3.65992	3.49057	4.20477	3.83188	2.78241	2.73118	2.76553	2.83188	2.67807	0	3.27501	3.46989
chr7:113724528-113725972	merge_peak_105945	1	6.46793	6.63691	7.05658	4.29866	3.93734	4.44626	4.10098	5.7866	4.68032	5.29719	5.08576	4.65306	5.40054	4.96532	4.23266	3.72683	4.95233	5.01792	3.78241	4.77189	4.35332	4.63459	4.87381	6.01525	5.08916
chr7:115117238-115117869	merge_peak_105968	1	5.46858	5.03914	4.89724	3.67356	3.774	3.32193	3.74846	2.05658	3.5656	4.1635	3.40054	4.29572	3.25701	3	2.65992	2.74846	3.67807	2.52607	3.20163	3.31615	2.83188	2.67807	2.9855	3.89142	2.17632
chr1:17865923-17866739	merge_peak_1060	1	6.86493	5.79494	6.04614	4.8679	5.03738	4.57773	4.73985	6.37504	5.02148	4.36457	4.32193	5.23419	4.12763	4.69377	4.96717	4.88166	4.87971	3.42761	4.53605	4.83794	3.69153	3.91839	4.26003	4.15704	5.21878
chr7:116139333-116140470	merge_peak_106007	1	7.40633	7.12763	6.60644	5.27798	5.10769	5.45022	4.47768	6.05485	5.43429	5.24945	4.9542	6.94767	5.40054	4.96532	4.34199	6.46597	5.42089	4.89336	4.84398	5.60526	4.61353	5.30012	4.60644	5.851	5.04614
chr7:116164701-116165694	merge_peak_106009	1	5.8268	6.93026	6.40327	4.29866	4.46205	5.24031	4.33914	4.90111	5.78973	4.77821	4.52105	4.29572	3.75275	5.28688	3.70487	5.15056	5.18903	4.66221	4.43829	5.32625	5.20477	5.28244	4.20789	5.10936	4.26604
chr7:116165916-116166876	merge_peak_106010	1	7.19692	7.82655	7.34127	6.92315	6.76341	6.62527	5.94205	7.1102	6.84599	6.48736	6.11686	6.54473	6.35332	6.30232	5.98094	6.70377	6.76022	6.47119	6.43496	6.66732	6.52042	6.22342	6.15785	6.01525	6.58676
chr7:116593087-116594570	merge_peak_106046	1	8.14384	8.24736	8.05875	6.46532	6.47054	6.8802	6.57046	6.05485	7.28503	6.95652	6.28392	7.24945	7.08831	6.96855	6.90593	7.45516	7.50303	7.34589	7.07852	7.67892	6.96255	7.23879	7.25437	7.01569	7.70127
chr7:117512672-117513829	merge_peak_106076	1	6.67525	6.6241	6.33414	4.57046	3.46467	4.44626	4.06005	4.90111	5.29425	4.1635	4.58496	5.11103	2.53605	2.11103	3.95606	4.58256	2.81558	3.848	3.04963	3.69599	3.58496	4.21723	3.94486	4.59216	4.26604
chr7:118990222-118991669	merge_peak_106100	1	5.9364	6.09085	6.27501	4.19849	3.774	4.14731	3.26303	4.42223	4.51096	4.62293	3.40054	4.49313	1.54597	4.96532	3.95606	5.15056	4.31904	4.11437	2.26303	3.19535	4.03562	2.79909	2.44361	3.53107	4.07724
chr7:119053307-119054041	merge_peak_106102	1	6.34554	5.66334	5.31034	4.19849	0	1.83188	2.80735	5.6311	2.41143	3.11103	3.0072	2.22651	3.25701	4.35896	2.01436	3.72683	3.08406	1.7137	2.26303	2.07039	3.33914	3.01436	0	2.73985	1.81558
chr7:120496901-120498288	merge_peak_106123	1	7.26716	6.8268	6.7366	5.32769	4.34767	4.79701	4.50589	5.9222	4.59932	5.14731	4.9542	6.68986	4.68482	5.28688	3.87971	5.58376	4.87971	4.97453	4.62059	5.44758	4.70929	4.40327	4.72465	5.88557	5.25701
chr7:122525818-122527084	merge_peak_106166	1	5.46858	5.91743	5.49697	3.34483	2.83996	3.79077	2.96347	2.62293	4.33056	4.36457	2.40054	5.75489	4.28983	3.39506	4.0321	4.20477	3.29278	3.42761	2.9486	3.52105	2.36737	3.97085	3.63227	3.7137	4.07724
chr7:122707857-122708846	merge_peak_106169	1	6.03386	5.62527	5.53107	2.65076	2.57531	2.69599	3.51096	5.47768	4.1177	2.87971	1.91073	3.29866	2.08406	4.53356	2.88753	4.73552	3.97453	3.42761	2.26303	2.07039	2.63227	3.1375	2.09761	4.02857	3.15056
chr7:123673055-123673926	merge_peak_106191	1	5.65992	5.58496	5.23879	0.879706	3.46467	3.03562	3.51096	3.47508	2.7137	3.80735	2.79077	3.60881	3.51602	2.61353	2.43296	3.43296	2.15056	2.18903	0	1.67807	1.60407	2.51602	2.848	3.53107	2.94111
chr7:126987532-126988386	merge_peak_106229	1	7.72901	7.56955	7.11936	6.1635	5.54967	5.89336	5.57531	5.30305	6.68145	6.29352	5.59694	6.0635	5.59335	4.96532	5.94767	5.26903	5.69933	6.37573	5.93074	6.3978	5.57168	5.66903	5.45286	6.22265	5.851
chr7:127234325-127234996	merge_peak_106241	1	7.12598	6.67751	6.60644	6.34908	6.62936	6.39985	7.3844	6.2817	5.48414	5.52231	6.42895	5.23419	5.40054	5.7761	5.0321	5.76447	5.66676	5.16511	5.74201	5.46728	4.65764	5.24793	5.74631	5.38543	4.26604
chr1:239549516-239550576	merge_peak_10625	1	6.89336	5.86295	6.06437	5.11936	3.35614	4.79701	3.85599	3.07039	3.99639	3.30451	3.79909	4.09085	2.08406	3	3.70487	4.38405	3.29278	3.848	3.41684	4.04614	3.45943	3.59932	3.88362	4.15704	4.26604
chr7:127671672-127672870	merge_peak_106268	1	8.64169	8.54905	8.21315	6.75596	7.47994	6.83592	7.21723	7.2854	7.38163	7.35014	7.08321	7.30961	6.61412	7.6761	7.24982	7.45516	7.32337	7.19574	7.08449	7.37295	6.98732	7.24375	7.29462	6.91121	7.72629
chr7:127991571-127992662	merge_peak_106300	1	6.71149	7.12763	7.27352	5.75809	5.36317	5.24031	5.44493	6.37504	4.51096	5.853	4.32193	5.23419	5.82273	5.70708	4.88753	5.67694	5.66676	5.74308	5.64616	5.74739	4.30159	4.36737	5.43029	5.61824	5.36737
chr7:128000757-128002387	merge_peak_106301	1	7.72901	7.96463	7.77004	7.26416	7.18031	6.90159	6.98914	6.74631	6.49442	6.56438	6.42895	6.68986	6.94907	7.45022	6.35826	7.18626	6.69544	6.81301	6.85748	6.68313	6.08066	6.15462	6.79233	6.66391	6.849
chr7:128470306-128471232	merge_peak_106333	1	6.67525	6.5435	6.42358	4.48543	5.10769	5.45022	4.18903	4.90111	4.82375	4.26903	4.32193	5.23419	4.90304	6.20398	4.5008	6.07039	4.67129	3.9486	4.28096	4.80116	3.77821	4.95791	3.71809	4.38681	4.95047
chr1:239979345-239980086	merge_peak_10635	1	6.92172	6.81609	6.47444	5.5656	5.90497	4.57773	5.83086	5.30305	4.59932	6.15056	5.41684	4.29572	5.59335	5.07724	5.90881	5.67694	5.23726	5.09424	5.78241	5.16027	5.1127	4.72247	5.22805	5.28096	5.04614
chr7:128828254-128829437	merge_peak_106373	1	6.64212	6.67751	6.853	5.11936	5.76235	5.45022	4.37573	5.30305	5.78973	4.26903	4.52105	5.91648	4.99277	5.55459	4.96717	5.58376	5.23726	5.20163	5.27202	5.25096	3.69153	4.36737	4.6893	4.98368	4.79286
chr7:129041017-129041706	merge_peak_106386	1	6.22188	6.05832	5.83491	5.05832	5.20789	4.79701	4.92029	4.90111	4.89918	5.03386	5.24489	5.11103	5.08406	3.65992	4.34199	3.9782	3.29278	5.20163	5.28983	4.56316	4.23879	4.82171	5.2854	4.91265	4.07724
chr1:240061385-240061776	merge_peak_10641	1	5.9364	4.79077	5.16672	4.29866	4.51854	4.8953	4.10098	2.05658	4.41954	4.77821	3.0072	3.29866	3.25701	2.61353	3.37295	3.1177	3.67807	3.5509	4.24184	4.69599	3.77821	3.45418	3.63227	3.27501	4.07724
chr7:129780639-129781719	merge_peak_106438	1	7.32769	7.63778	6.7366	6.21801	6.07724	6.39985	5.54226	5.47768	5.94111	5.63923	6.07211	5.23419	5.17313	5.63343	4.99639	5.926	5.55336	4.50843	5.30889	5.35332	4.52356	4.45943	4.51602	5.22342	5.17951
chr7:130418173-130419260	merge_peak_106456	1	6.34554	6.73227	6.33414	4.38957	5.14241	5.16189	4.37573	3.82782	5.34625	4.77821	4.9542	4.96901	5.59335	4.15381	4.81558	5.26903	5.01436	4.66221	4.88947	4.60881	4.41143	4.93734	4.83592	5.04789	4.9982
chr1:240160759-240161574	merge_peak_10651	1	6.03386	6.18903	5.2765	3.82375	3.68706	4.14731	3.70044	3.07039	4.51096	3.30451	4.07382	1.65992	1.54597	1.42223	3.7866	5.38681	3.29278	4.25399	3.54597	3.91456	3.95977	4.25701	4.02503	4.8339	4.68706
chr7:131240792-131241775	merge_peak_106525	1	8.49153	8.374	7.97522	7.06264	6.65019	7.39369	6.93499	6.66789	7.64472	6.65478	6.7666	7.36282	7.16752	7.32625	6.46009	7.374	7.27575	8.12247	7.60792	7.20672	6.69822	6.69877	6.74416	6.68594	6.87234
chr7:132130747-132131480	merge_peak_106549	1	6.8339	6.21956	5.98003	5.83794	6.11103	6.18745	6.25927	3.47508	4.33056	4.83996	5.41684	5.46074	5.17313	3.926	4.28392	4.58256	4.87971	4.19219	4.95977	4.56316	3.87578	3.28096	4.72465	4.67356	4.07724
chr1:240255832-240257140	merge_peak_10655	1	7.14853	6.50208	5.40599	2.8953	3.93734	4.8953	3.26303	3.82782	4.59932	4.62293	2.40054	4.29572	3.25701	4.83188	2.88753	3.1177	3.4957	3.42761	2.26303	2.54597	3.18903	3.45418	2.848	4.15704	4.79286
chr1:240417410-240418357	merge_peak_10658	1	6.26078	5.70155	5.40599	3.67356	3.02857	4.30743	3.17632	3.47508	4.22959	4.26903	1.91073	4.29572	3.95233	3.65992	2.65992	4.38405	4.08746	2.18903	2.26303	1.67807	3.33914	2.67807	2.44361	1.87971	3.32769
chr7:133811858-133812533	merge_peak_106597	1	6.77189	7.14853	6.81506	6.32265	6.1914	6.67243	6.0009	5.47768	6.47379	6.38267	5.73335	5.91648	5.17313	4.96532	6.02857	5.84699	5.76977	6.37573	6.1235	6.03738	5.57168	5.64155	5.90977	5.95233	5.36737
chr7:133977689-133978628	merge_peak_106606	1	7.79727	7.05355	7.53013	7.0063	6.86987	6.48285	6.62117	6.57713	6.06091	6.67186	6.9607	7.02148	5.17313	6.52168	6.27947	6.70377	6.18031	6.31615	6.21257	5.83693	5.72356	5.90111	5.38819	5.95233	5.68818
chr7:134117049-134118061	merge_peak_106611	1	8.11645	7.86765	8.18804	7.91001	7.28207	7.53667	6.67469	7.16792	7.69655	7.24184	6.58195	6.68986	7.04876	6.63981	6.24717	7.02901	6.8679	6.84549	6.92932	7.01569	7.33735	6.79701	6.44956	7.45418	6.66107
chr7:134129021-134129621	merge_peak_106612	1	6.22188	5.72137	5.05658	4.92979	4.51854	4.79701	5.14893	3.07039	3.38957	4.62293	4.52105	3.852	4.43563	4.35896	3.49057	3.9782	4.50335	4.4489	3.66448	3.69599	3.02148	3.21412	3.71809	4.38681	2.94111
chr7:134938668-134939630	merge_peak_106642	1	7.36807	6.76924	6.91743	5.80012	6.47054	5.74524	6.76394	5.30305	6.08916	6.54659	6.61765	5.83592	6.45681	5.28688	5.52982	5.84699	5.62994	5.01792	5.79701	6.19456	4.90881	5.73118	5.70598	6.35473	5.50589
chr1:240925614-240926418	merge_peak_10668	1	5.46858	5.62527	5.12928	3.14405	0	3.79077	3.26303	4.15056	3.38957	4.26903	2.79077	3.60881	3.25701	3.39506	3.60407	4.58256	4.41414	2.18903	2.26303	3.31615	2.36737	2.35614	2.70487	2.38957	4.49057
chr7:137531174-137532145	merge_peak_106712	1	6.46793	5.96532	5.53107	4.29866	3.20789	2.69599	3.26303	5.9222	3.18269	4.36457	3.0072	4.96901	3.95233	3.926	2.65992	5.76447	3.29278	3.28688	2.73118	2.76553	3.58496	4.18587	3.22033	4.59216	3.8953
chr7:137583862-137584574	merge_peak_106715	1	7.38785	7.45319	7.24108	6.62702	6.51033	7.03078	6.65421	5.6311	6.5741	6.42492	6.0505	6.43563	5.82273	5.07724	5.98094	5.926	6.12846	6.27128	6.48414	6.30012	6.16672	6.23726	6.00809	6.22265	5.9241
chr7:137588371-137588755	merge_peak_106716	1	5.10434	5.43563	5.49697	4.8679	4.80529	3.98914	3.96717	2.05658	3.99639	4.90689	4.45681	4.29572	2.91073	3.926	4.16672	3.72683	3.67807	4.32769	3.99277	4.43296	3.02148	3.45418	3.63227	3.27501	4.49057
chr1:241519813-241520758	merge_peak_10672	1	5.53854	6.09085	5.16672	3.82375	1.35614	3.79077	3.81558	5.6311	3.99639	3.30451	3.0072	2.22651	3.95233	4.35896	3.09761	4.38405	2.81558	2.78241	3.20163	2.91839	4.03562	2.67807	3.63227	3.7137	3.46989
chr7:137881057-137881936	merge_peak_106734	1	5.77505	6.24641	6.17632	4.57046	4.926	3.98914	4.96162	4.67807	3.85997	4.90689	5.08576	5.46074	3.25701	3.39506	4.854	4.73552	4.08746	4.66221	5.01257	4.94673	3.77821	4.43029	5.10098	3.89142	4.62761
chr7:138665831-138666866	merge_peak_106758	1	7.63052	7.60644	7.01748	5.37712	5.24184	6.06523	5.00899	5.47768	5.81762	5.48671	5.0018	5.91648	5.40054	5.63343	4.3978	6.78607	5.33485	5.13422	5.64616	6.16752	4.7845	5.08236	5.50208	5.95233	5.43962
chr7:138720130-138721048	merge_peak_106760	1	7.24451	6.76924	6.0036	5.22188	4.61824	5.07553	4.1375	6.37504	5.29425	5.14731	4.07382	6.13093	3.95233	3.926	3.70487	5.38681	5.01436	3.9486	4.36177	5.10266	4.30159	4.9222	4.79909	5.28096	4.85
chr7:139874984-139877579	merge_peak_106861	1	10.4225	10.4132	10.4091	9.47249	9.2113	9.57811	9.23467	9.75889	9.58616	9.5012	8.9154	10.0327	9.53458	9.74638	9.5509	9.89318	9.82547	9.50343	9.71884	10.0385	9.42391	9.71788	9.41185	9.53286	9.68678
chr7:140042602-140043300	merge_peak_106879	1	6.67525	5.97911	6.97085	5.80012	6	5.74524	5.63691	4.42223	5.6017	5.7126	4.52105	5.56925	5.71039	5.46467	4.854	5.99548	5.33485	5.69599	5.27202	5.67016	4.90881	5.1811	5.48156	5.43296	5.33771
chr7:142161472-142162203	merge_peak_106987	1	5.59932	5.75596	5.53107	4.48543	4.80529	4.69153	3.74846	4.15056	4.41954	4.04963	4.52105	4.82579	3.95233	4.96532	4.45154	5.926	4.81967	4.4489	3.99277	4.16993	3.58496	4.43029	4.31615	3.04264	3.75702
chr7:142254988-142255590	merge_peak_107001	1	5.8268	4.9486	5.69711	4.8679	4.84599	3.03562	4.22033	5.9222	2.41143	4.54102	4.17951	3.60881	4.12763	3.39506	4.16672	3.9782	3.29278	3.848	4.40054	4.27798	4.17632	4.18587	4.14405	4.8339	4.18269
chr7:142605760-142607042	merge_peak_107023	1	7.10182	6.73227	7.06695	5.75809	5.69265	6.26228	5.32048	7.04701	4.89918	6.09761	6.17951	5.99367	4.99277	4.96532	4.854	5.26903	5.23726	4.75702	4.64847	4.27798	5.34908	5.61706	5.51854	5.69822	5.47119
chr7:142624125-142624999	merge_peak_107024	1	7.34837	7.15543	7.08916	6.98048	7.08576	6.74362	6.89482	5.6311	5.64039	5.97545	7.21218	6.0635	6.19771	6.20398	6.57894	5.488	5.80116	6.44626	6.07639	5.16027	5.89627	6.31179	6.15785	5.851	5.29572
chr7:143059189-143060122	merge_peak_107054	1	6.3875	7.0993	6.81506	5.51979	5.80529	5.93734	5.39506	5.9222	6.63052	5.48671	5.0018	5.35473	5.59335	4.83188	4.99639	5.58376	5.01436	5.26754	5.34483	6.06781	6.0018	5.50716	5.20945	5.66107	5.08916
chr7:143092365-143092750	merge_peak_107060	1	5.40327	5.75596	5.43829	3.96347	4.926	5.31325	4.63227	4.67807	5.19219	3.11103	4.45681	4.09085	3.75275	3.39506	3.87971	4.38405	4.50335	4.66221	4.36177	4.48285	3.45943	4.18587	4.26003	4.15704	3.9855
chr7:143579201-143580146	merge_peak_107080	1	6.13011	5.75596	5.72683	4.48543	3.58015	4.79701	3.36737	5.6311	4.22959	3.9222	2.79077	4.09085	4.43563	2.11103	2.65992	4.88166	4.08746	3.42761	3.66448	3.31615	2.83188	3.38405	2.848	4.02857	3.15056
chr7:148669374-148669940	merge_peak_107183	1	6.57046	6.67751	6.25776	5.51979	5.39094	5.69377	5.26604	5.47768	5.6017	5.7126	5.62059	4.65306	4.68482	5.46467	5.5741	5.15056	5.37573	5.16511	4.53605	4.83794	4.46989	4.79494	4.94111	5.04789	4.62761
chr7:149119172-149120319	merge_peak_107210	1	8.23266	8.1807	7.87799	7.05007	6.80219	7.16712	6.31034	7.04701	7.50398	7.19692	5.5435	6.98641	7.36457	6.71644	6.49889	7.3505	7.01436	6.56377	6.31252	7.11562	6.55213	6.77716	6.02148	6.2765	6.849
chr7:149156534-149158281	merge_peak_107213	1	8.43996	8.2817	8.01948	7.07639	6.26903	6.85699	5.97636	7.5373	7.05137	6.42492	5.08576	7.28059	6.89676	6.87873	6.13422	7.09677	6.85499	6.47119	5.60288	7.06134	6.70929	6.1635	6.00809	6.62293	6.82375
chr7:149194069-149195406	merge_peak_107218	1	9.00203	9.24213	8.9479	8.0433	7.91695	7.94228	7.75168	8.32733	8.20614	8.01636	7.54071	8.33199	7.90593	8.12184	7.8885	8.38836	8.19377	8.15279	7.90472	8.45927	7.63546	7.90929	7.79701	7.97636	8.01792
chr7:149569796-149570245	merge_peak_107242	1	6.77189	6.5552	6.99367	6.68426	5.86691	6.33557	5.92029	5.47768	4.95606	5.94953	5.65191	5.75489	4.68482	4.35896	5.5741	5.15056	4.41414	5.54967	4.67582	4.64386	4.61353	5.06178	5.18269	4.91265	4.74201
chr7:150812320-150812820	merge_peak_107335	1	5.72028	5.97911	5.49697	4.92979	4.22651	4.14731	3.85599	3.82782	4.51096	3.11103	4.39232	5.35473	4.28983	4.83188	4.54844	5.15056	5.01436	4.61589	4.73769	5.64847	4.10769	4.21723	4.87381	5.10936	4.90497
chr7:150864285-150865014	merge_peak_107337	1	6.30816	6.33985	5.83491	4.38957	4.926	3.58976	4.50589	2.62293	5.51602	4.54102	4.52105	3.60881	3.75275	4.69377	3.49057	5.26903	4.67129	4.56071	4.62059	4.91456	4.03562	4.45943	4.60644	4.75916	4.34483
chr7:152372611-152373611	merge_peak_107465	1	7.99186	7.62234	7.29278	6.70321	6.87922	6.99322	6.29572	7.04701	6.76129	7.1206	6.75328	6.59455	7.10852	6.14405	6.53356	7.02901	6.28244	6.36036	6.18428	7.05398	6.25248	6.23036	6.42761	6.35473	7.14649
chr7:152456480-152457586	merge_peak_107470	1	7.87971	8.07446	7.82273	7.22612	7.34092	7.36597	7.07724	6.2817	7.57471	7.36107	7.36422	7.09128	7.14934	6.34483	6.854	6.19377	6.65821	6.79077	6.7866	7.30889	7.08194	6.86938	7.09803	7.06738	7.29829
chr7:152569254-152570088	merge_peak_107474	1	6.42559	5.75596	5.09592	3.14405	3.02857	2.32193	2.64155	4.42223	3.85997	3.48543	2.40054	5.23419	4.43563	4.15381	3.23266	5.26903	2.81558	0	1.926	2.76553	2.04264	2.79909	0	3.53107	3.15056
chr7:155382928-155383709	merge_peak_107557	1	9.38603	9.23256	8.96717	8.32211	8.66463	8.13525	9.10381	7.1102	7.38853	8.02768	7.97108	7.52795	7.06953	7.56468	7.69516	6.70377	6.84046	7.17113	7.03166	6.76447	6.41819	6.33771	6.76288	6.40395	5.7666
chr7:155386135-155386804	merge_peak_107558	1	6.26078	6.95606	6.7366	5.83794	6.54535	5.63459	6.74524	5.9222	5.24336	5.43696	6.11686	6.32337	5.32481	5.3799	5.76129	5.99548	5.07382	5.71918	5.55213	5.01078	4.90881	5.1811	5.50208	5.10936	4.55582
chr1:243658886-243659966	merge_peak_10757	1	7.26716	6.95606	6.7366	6.48864	6.62936	6.36457	6.40939	7.39025	6.0072	5.60051	5.95884	6.20163	6.06867	6.56316	6.10182	5.67694	5.86493	5.81147	5.68818	6.0045	5.68032	5.77294	5.66562	5.61824	6.05572
chr7:157300989-157301790	merge_peak_107662	1	4.94298	5.31759	4.76977	4.57046	2.83996	4.57773	1.23879	3.07039	3.99639	4.36457	3.40054	4.49313	3.51602	4.35896	3.09761	3.72683	2.50589	2.18903	2.26303	3.07724	3.45943	2.35614	2.848	2.73985	3.62761
chr7:158282632-158283278	merge_peak_107728	1	5.77505	6.04177	4.37295	3.82375	3.02857	3.58976	3.74846	3.82782	3.18269	3.9222	2.79077	5.46074	3.25701	4.96532	3.60407	4.58256	4.50335	0	2.26303	3.19535	3.58496	2.90304	0	2.38957	4.42492
chr7:158380263-158381460	merge_peak_107732	1	7.69683	7.5509	6.97085	6.13668	6.16108	5.93734	5.4957	6.98003	6.47379	6.31904	4.9542	5.83592	6.35332	5.84499	5.43296	6.65992	5.80116	5.79077	6.35896	6.76447	5.68032	5.36457	5.64616	5.49057	6.0365
chr7:158488249-158489233	merge_peak_107739	1	7.28983	6.81609	6.78607	6.29793	6.33271	6.02503	6.03562	7.1102	5.88362	6.15056	5.95884	5.83592	5.40054	5.7761	6.22033	6.46597	6.07382	5.65076	5.61471	6.44029	5.45154	5.50716	5.64616	5.98185	5.62761
chr8:494277-495697	merge_peak_107800	1	6.89336	6.40735	6.10852	4.48543	3.774	4.57773	3.51096	5.30305	4.51096	4.70487	3.79909	6.26529	3.95233	4.53356	4.23266	5.26903	4.87971	4.03914	3.13093	3.19535	2.36737	3.1375	3.80323	4.67356	4.79286
chr8:630617-631428	merge_peak_107819	1	6.64212	6.78764	6.54164	5.6893	5.03738	6.22959	5.61941	5.11603	5.74953	5.7126	5.24489	5.35473	5.97085	5.96993	5.6837	5.02326	5.51475	6.43363	5.72901	5.22033	5.1127	5.10601	5.45286	5.851	5.47119
chr8:687184-688073	merge_peak_107826	1	6.57046	6.20711	6.17632	4.38957	3.774	1.18903	3.51096	3.07039	4.59932	4.04963	3.0072	4.29572	2.53605	4.15381	3.7866	4.38405	3.29278	3.76129	2.73118	2.54597	2.04264	2.51602	3.12433	3.27501	2.72247
chr8:1016039-1016695	merge_peak_107851	1	4.94298	5.15704	5.23879	4.07039	3.20789	3.79077	3.74846	4.15056	2.95606	3.30451	3.66903	6.38059	3.95233	4.69377	3.23266	6.07039	4.31904	2.18903	0	4.37851	2.04264	2.79909	2.44361	4.27501	3.75702
chr8:1948930-1950611	merge_peak_107914	1	9.01044	9.15411	9.04396	8.30451	8.20574	8.02326	7.76792	8.55305	7.98504	8.12578	7.57137	8.41244	7.41075	8.23554	7.75034	8.88777	8.43663	8.0917	8.28411	8.67073	6.94579	7.63952	7.67158	7.91337	8.12639
chr8:1950798-1951214	merge_peak_107915	1	6.53667	5.52732	5.55704	4.07039	4.22651	4.57773	4.01436	4.15056	3.5656	4.77821	3.66903	5.11103	0	4.69377	4.78031	3.43296	4.74631	4.85599	3.89918	4.87578	2.36737	3.59932	3.12433	4.98368	4.49057
chr8:2176702-2177339	merge_peak_107946	1	5.18587	4.79077	4.93357	3.67356	1.86394	3.03562	2.80735	2.62293	3.85997	3.30451	2.40054	4.82579	4.68482	3.926	2.01436	3.43296	3.97453	0	0	3.61353	3.02148	2.90304	2.09761	4.15704	0.748461
chr8:2418861-2419434	merge_peak_107966	1	5.65992	5.31759	4.20163	3.34483	2.83996	1.83188	2.1635	4.42223	2.95606	3.64155	3.0072	3.60881	2.53605	3.65992	2.88753	3.9782	3.29278	3.28688	1.926	2.76553	2.04264	3.28096	2.44361	4.02857	3.46989
chr8:6565304-6566879	merge_peak_108027	1	9.32021	9.68678	9.51806	8.51932	8.71122	8.46712	8.60407	9.01391	8.80516	8.9743	8.51649	8.47832	8.732	7.92386	8.52669	8.36492	8.1815	8.53605	8.58841	8.84134	8.31542	8.61338	8.41024	8.76858	8.83238
chr8:6893019-6893663	merge_peak_108053	1	3.86394	5.12433	4.37295	3.67356	3.93734	4.44626	4.26303	4.42223	3.38957	4.26903	3.40054	3.29866	2.91073	3	3.37295	3.1177	3.83188	3.1635	2.9486	4.16993	3.69153	2.51602	2.9855	3.27501	2.94111
chr8:6949052-6950303	merge_peak_108055	1	7.05224	7.15543	6.81506	6.19219	6.43296	5.51223	5.21257	5.9222	4.68032	6.0063	5.27947	6.38059	4.55336	6.09001	5.21568	6.3147	5.18903	5.57894	4.40054	5.30451	5.04963	4.7761	5.26003	4.98368	5.21878
chr8:8243207-8244597	merge_peak_108084	1	8.33253	8.51806	8.01302	7.0063	7.00944	7.39369	6.69098	6.57713	7.3726	7.00899	6.78188	7.39163	7.20789	6.34483	6.47184	6.51728	7.37643	6.99232	7.02326	7.20006	6.80787	7.01078	6.54967	7.13668	6.849
chr8:8580669-8581179	merge_peak_108103	1	4.94298	4.58976	4.25096	3.34483	4.02148	3.79077	3.70044	2.05658	4.1177	3.9222	3.55582	2.22651	3.25701	3.65992	2.88753	3.1177	3.08406	3.65076	2.9486	3.31615	2.04264	2.79909	2.848	3.7137	2.47508
chr8:8750149-8751414	merge_peak_108123	1	7.5601	7.9028	7.2521	5.87283	6.09424	5.38267	5.68145	5.30305	6.7301	6.0063	5.4489	6.90641	5.59335	5.28688	5.59455	6.56499	5.51475	6.05137	6.03474	6.79649	5.42626	5.84599	5.74631	6.10769	6.30889
chr8:8923227-8923992	merge_peak_108139	1	6.53667	6.8268	6.38474	6.21801	6.37643	5.07553	5.84298	6.16591	5.94111	6.31904	4.91648	5.56925	5.40054	4.69377	4.96717	5.26903	5.62994	5.41954	5.58616	5.53605	4.90881	5.14405	4.76765	5.53232	5.40871
chr8:9007839-9009347	merge_peak_108146	1	8.84474	8.71122	8.5345	7.63198	7.18626	7.62848	7.4446	7.58586	7.64472	7.37955	7.41853	7.12474	7.00854	6.96855	7.03738	8.16571	7.3107	7.40054	7.36947	7.66959	7.11187	7.57592	7.23879	7.42861	7.73417
chr8:13133743-13134375	merge_peak_108337	1	5.59932	4.85798	4.93357	3.34483	3.68706	3.79077	3.74846	3.82782	3.72247	3.9222	3.90304	2.58496	3.51602	4.53356	3.23266	3.9782	1.69599	2.9782	2.55582	3.31615	3.87578	3.76553	3.80323	4.02857	4.90497
chr8:17013255-17014861	merge_peak_108386	1	8.51286	8.87652	8.44956	7.0063	6.85997	7.42459	6.72629	7.63459	7.96371	7.15299	6.28392	7.24945	6.94907	7.58256	6.4121	8.15097	7.37643	7.05832	6.79961	7.58767	7.36912	7.2521	6.94251	6.7666	7.48382
chr8:17354304-17355160	merge_peak_108392	1	5.0268	5.66334	5.61353	3.34483	3.20789	4.14731	3.36737	3.47508	1.5656	3.48543	1.91073	5.35473	2.53605	4.15381	2.65992	2.74846	3.67807	4.25399	3.54597	3.42223	3.33914	3.45418	3.22033	3.53107	3.75702
chr8:17658220-17659391	merge_peak_108401	1	6.8339	6.6241	6.42358	4.19849	4.71589	5.69377	4.63227	5.30305	4.89918	5.34767	4.24489	5.11103	4.99277	4.35896	4.09424	3.43296	4.74631	4.56071	4.7866	4.56316	3.95977	4.33628	4.51602	4.67356	4.42492
chr8:18870884-18872267	merge_peak_108444	1	7.83996	7.92576	7.70819	7.1635	6.65992	6.81301	6.40054	7.1102	6.0072	6.44824	6.51538	6.98641	6.81916	6.39025	6.44956	7.86071	7.26828	7.46695	7.91121	7.60674	6.43162	6.7845	7.38405	7.57228	7.53263
chr8:18941896-18942744	merge_peak_108448	1	5.8268	5.99639	5.86096	3.96347	4.40599	4.99095	4.22033	4.90111	4.59932	5.29719	3.90304	5.11103	4.90304	5.19061	4.60407	4.88166	4.81967	4.75702	4.71149	4.60881	4.03562	4.13422	4.26003	4.75916	4.9982
chr8:19614118-19615809	merge_peak_108503	1	8.0197	8.05181	7.54782	6.51159	6.44427	6.10434	6.61235	7.5373	6.53605	6.54659	6.42895	7.33664	6.02059	7.10936	6.16511	7.02901	6.34837	6.62994	6.59276	6.61941	5.84197	6.05311	6.91504	6.64097	6.20006
chr8:19796612-19798071	merge_peak_108516	1	7.50684	7.33593	6.91743	6.04439	6.1914	6.06523	5.65306	6.16591	5.34625	6.2032	5.98368	5.91648	3.95233	5.70708	5.27352	5.38681	4.95233	5.36177	5.93074	5.62293	4.82985	5.65421	5.22805	5.66107	5.36737
chr8:19819556-19820501	merge_peak_108517	1	6.57046	6.26379	6.91743	5.05832	5.9486	5.69377	6.02237	3.82782	5.51602	5.60051	4.70708	5.99367	5.71039	4.35896	4.96717	3.72683	3.67807	5.29866	5.50843	4.77189	4.23879	4.45943	5.34056	4.27501	4.18269
chr8:22422841-22423793	merge_peak_108642	1	7.14853	6.86245	6.63343	6.0781	6.1914	5.93734	5.80632	6.16591	6.49442	5.63923	5.4489	6.32337	5.59335	5.90785	5.41278	6.19377	5.51475	5.8748	6.2854	6.03738	5.47897	6.04089	5.94579	5.774	5.89918
chr1:245317253-245318258	merge_peak_10868	1	6.67525	6.94626	5.78136	4.38957	3.774	4.44626	4.68257	5.6311	4.41954	5.78346	4.91648	3.29866	3.25701	4.83188	4.70044	3.43296	4.41414	4.93168	4.53605	4.22342	5.17632	4.18587	3.63227	4.98368	5.47119
chr1:245319236-245320311	merge_peak_10869	1	7.72901	7.83971	7.16591	5.9782	5.49953	6.39985	4.86394	6.74631	6.7761	6.27202	5.04264	5.83592	5.82273	3.65992	5.09761	5.38681	5.55336	5.94017	5.37295	5.90207	4.7845	5.26454	5.38819	5.22342	6.1416
chr8:22960032-22961118	merge_peak_108692	1	7.40633	7.56407	7.06695	6.96763	7.11353	6.43095	6.4522	6.05485	6.26303	6.65478	6.28392	6.43563	6.31832	6.87873	6.57894	5.58376	6.47768	5.94017	6.32481	6.37365	5.34908	6.0027	6.20085	6.24793	5.08916
chr1:245351614-245352289	merge_peak_10871	1	4.94298	5.31759	5.31034	4.80323	5.24184	4.79701	5.57531	5.47768	3.85997	5.14731	4.52105	3.852	1.54597	4.15381	4.23266	3.1177	4.21412	4.50843	3.83592	3.52105	3.58496	3.91839	4.20789	3.53107	3.8953
chr1:245473956-245474964	merge_peak_10877	1	7.52638	7.56955	7.45483	6.77083	7.46826	6.62527	7.73742	6.57713	6.51412	6.90111	7.21218	7.09128	6.58376	6.34483	6.62293	5.488	6.41346	6.82528	6.07639	6.48543	6.06178	6.25701	7.05441	6.30451	5.96809
chr8:24813069-24814251	merge_peak_108786	1	5.8268	5.91743	5.6427	3.34483	1.86394	4.14731	3.51096	2.05658	3.38957	4.1635	3.0072	3.852	2.08406	2.11103	0	2.74846	3.4957	3.9486	0	1.67807	2.63227	1.8953	2.09761	3.7137	3.15056
chr8:24857453-24858498	merge_peak_108787	1	6.80374	6.46728	6.38474	5.94298	5.30597	5.51223	4.7845	5.30305	5.02148	5.29719	5.81455	5.91648	6.06867	5.84499	5.61706	5.02326	5.01436	5.41954	4.91839	5.37434	4.03562	4.65992	4.83592	5.43296	4.62761
chr8:26446848-26447505	merge_peak_108863	1	7.24451	7.32841	6.86691	6.10601	6.33271	5.98277	6.18587	5.6311	6.37086	6.03914	5.59694	5.83592	5.71039	6.34483	6.05745	6.3147	5.92979	6.41954	5.88069	6.19456	5.14568	5.75061	5.94579	6.19692	5.17951
chr8:27198023-27198664	merge_peak_108890	1	7.6642	7.47994	7.17752	5.83794	6.22497	6.33557	6.27128	5.30305	6.61058	5.97545	5.83996	5.66448	6.15623	5.7761	6.05745	5.26903	6.58916	6.24108	5.94486	5.93829	5.7845	6.0027	5.88264	5.73444	5.56682
chr8:27471575-27472504	merge_peak_108928	1	7.12598	7.40905	7.05658	6.1635	6.05658	5.69377	5.77926	6.90737	5.97269	6.17393	6.09255	6.54473	7.08831	6.47962	6.58856	6.65992	6.25626	6.89918	6.84549	7.02901	6.49825	6.36247	6.9241	7.42861	7.6311
chr8:28351225-28352453	merge_peak_108978	1	8.29499	8.26454	8.19357	7.47832	6.99277	7.11645	6.33628	7.63459	7.45943	7.2292	5.41684	7.28059	6.54782	6.39025	5.45681	7.21335	6.76022	6.72137	6.851	7.0751	6.75007	6.91552	6.25399	6.37851	6.76182
chr8:28558537-28560005	merge_peak_108985	1	8.35509	8.38664	8.34501	7.57561	7.25588	6.92077	7.36877	7.48896	7.67892	7.18547	6.98778	7.15543	7.47444	7.38681	7.0027	7.73525	7.30049	7.32048	7.48543	7.70349	7.28614	7.63575	7.33593	7.58406	7.52293
chr8:29630875-29631810	merge_peak_109090	1	6.74201	6.40735	6.91743	5.22188	5.848	5.31325	5.86987	6.05485	5.39369	5.60051	5.04264	5.99367	4.68482	5.7761	5.09761	4.38405	4.21412	5.26754	5.74201	4.64386	4.52356	4.72247	4.94111	5.69822	5.47119
chr8:30241649-30242996	merge_peak_109128	1	6.80374	6.88655	6.3512	4.38957	4.926	4.57773	4.68257	6.2817	4.89918	4.83996	5.04264	6.13093	5.92505	3.926	5.18745	5.99548	4.95233	4.66221	4.62059	5.22033	3.45943	4.43029	4.5509	4.59216	4.49057
chr8:32405345-32406966	merge_peak_109168	1	7.83996	7.86022	7.70819	5.64962	6.04002	5.45022	5.73552	6.05485	5.51602	6.50589	5.62059	6.43563	6.38819	5.7761	5.21568	5.99548	6.28244	5.54967	5.61471	6.03738	5.20477	5.3505	5.60881	6.22265	6.34341
chr8:37259150-37259880	merge_peak_109254	1	5.10434	6.0268	5.2032	5.22188	4.87774	4.30743	5.28392	3.47508	3.99639	4.54102	4	4.96901	3.51602	4.69377	4.5008	3.72683	3.97453	4.03914	4.17313	4.16993	4.30159	4.69822	4.31615	4.488	3.75702
chr8:37552370-37553609	merge_peak_109278	1	8.48091	8.35032	8.72014	7.67638	7.23611	7.51475	6.93499	7.39025	7.63662	7.76182	6.50016	8.30797	6.8475	7.43029	7.50303	7.69988	6.65821	7.18824	7.00764	7.1469	6.65707	6.94813	6.51665	7.24222	6.58676
chr8:37654193-37655247	merge_peak_109288	1	7.61058	7.62673	7.31216	6.13668	5.82579	6.26228	5.51096	5.9222	6.69766	5.48671	5.62059	6.0635	5.87381	6.47962	5.27352	6.3147	6.04614	6.37573	6.21257	6.15137	5.42626	5.84599	5.34056	6.13914	5.89918
chr8:38039172-38039676	merge_peak_109323	1	6.30816	5.56438	6.02591	5.22188	5.14241	4.99095	5.33914	1.40054	4.33056	3.30451	4.63691	4.09085	3.95233	4.69377	5.15543	3.9782	4.50335	4.93168	5.3978	4.72683	3.77821	4.848	4.31615	4.98368	3.32769
chr8:38325356-38326441	merge_peak_109343	1	7.488	7.3427	7.07895	5.11936	5.57289	5.38267	4.30451	5.9222	5.55827	5.03386	5.12763	6.20163	5.71039	6.47962	5.80219	6.9982	5.51475	5.89821	4.98914	6.45088	5.26153	5.06178	5.15381	5.91456	5.62761
chr8:38614189-38615196	merge_peak_109353	1	7.0036	6.69711	6.86691	6.10601	6.05658	5.16189	5.44493	5.47768	6.14241	5.29719	4.86196	5.99367	5.97085	4.53356	5.12267	5.99548	5.59216	5.46989	5.44095	5.9542	5.31904	5.31615	5.0036	5.69822	5.73769
chr8:38814759-38815521	merge_peak_109379	1	7.0036	7.24489	7.2521	5.94298	6.90497	5.93734	6.57954	6.05485	6.47379	6.24945	6.11686	6.7339	6.06867	5.7761	6.50843	6.3147	6.07382	6.37573	6.03474	5.90207	6.35755	6.28318	5.75702	5.1635	5.62761
chr8:41511110-41512189	merge_peak_109466	1	7.30852	7.29205	7.11936	6.57228	6.77505	6.02503	6.34696	6.16591	5.88362	6.09761	6.02768	6.6427	5.77189	5.55459	5.35614	7.374	6.4363	5.83289	6.35896	6.23419	5.72356	5.49185	5.56316	5.88557	6.12019
chr8:41693418-41694160	merge_peak_109487	1	7.6642	7.0387	7.09887	6.19219	6.52231	6.22959	6.17473	6.37504	5.39369	5.81558	6.42895	6.32337	6.15623	5.84499	6.04264	5.67694	5.59216	6.05137	6.68482	5.10266	5.14568	5.39917	6.17073	5.73444	4.85
chr1:246996849-246997510	merge_peak_10952	1	5.72028	4.9241	5.0197	5.27798	5.41819	4.57773	4.7845	4.15056	4.22959	4.45418	4.63691	3.29866	4.12763	3.39506	4.0321	4.38405	3.97453	2.78241	3.66448	3.52105	3.69153	3.45418	4.08066	4.38681	4.18269
chr8:42188428-42189385	merge_peak_109535	1	5.8268	6.05832	6.29425	4.73118	5.57289	4.99095	5.30159	3.07039	4.68032	4.83996	4.32193	4.96901	4.43563	4.15381	4.45154	4.58256	4.59455	5.01792	4.84398	3.69599	4.46989	4.69822	4.46728	4.8339	3.75702
chr8:42947941-42949472	merge_peak_109582	1	8.66747	8.61029	8.79468	7.93687	7.78633	7.96023	7.5435	8.25304	7.91289	7.99797	7.63923	7.47054	7.53543	7.95257	7.60555	7.89724	7.49281	7.45319	7.29572	7.8622	7.50048	7.65249	7	8.1079	7.78346
chr8:42955171-42956027	merge_peak_109583	1	6.86493	5.77716	6.3512	3.96347	1.86394	3.98914	3.74846	4.42223	3.5656	3.30451	3.40054	4.65306	3.75275	4.15381	3.60407	4.20477	4.31904	3.1635	2.73118	2.91839	3.87578	3.38405	2.848	4.02857	3.9855
chr8:42995011-42996643	merge_peak_109589	1	9.70888	9.68215	9.59909	8.46663	8.30195	8.45302	8.33593	8.73823	8.87701	8.82451	8.36597	8.75796	8.44973	8.4261	8.97005	8.84762	8.7385	8.98094	8.64414	8.52826	8.25871	8.70072	8.59529	8.74174	8.71246
chr1:247253602-247254184	merge_peak_10965	1	5.18587	5.21101	5.2765	4.57046	3.35614	3.79077	2.45418	4.67807	2.41143	3.11103	2.79077	4.29572	4.78869	3.926	3.09761	3.9782	3.29278	3.28688	2.26303	2.07039	3.58496	2.90304	2.44361	2.73985	3.15056
chr1:247274457-247275786	merge_peak_10967	1	8.26021	7.86022	7.09887	4.8679	5.41819	5.63459	5.58856	5.11603	6.21645	6.31904	5.4489	7.15543	6.42223	6.09001	5.35614	6.3147	5.66676	5.01792	5.50843	5.76871	4.86592	5.60644	5.36036	6.01525	5.94673
chr8:48649862-48651685	merge_peak_109671	1	9.34492	9.44278	8.86282	7.97062	7.52857	7.6893	7.69905	8.01881	7.72274	8.05832	7.49378	8.82197	7.16752	8.65992	8.00315	8.11228	8.22477	8.30524	7.98573	8.24432	7.55827	7.59485	7.97636	7.87184	7.86814
chr8:48781993-48782803	merge_peak_109679	1	5.40327	5.41414	4.93357	3.67356	3.8679	4.57773	4.18903	3.82782	3.85997	4.1635	3.90304	4.82579	2.53605	5.07724	3.09761	5.02326	4.81967	2.9782	3.20163	2.54597	3.02148	3.38405	3.12433	3.04264	3.9855
chr1:247282224-247283725	merge_peak_10968	1	6.97636	7.00675	6.38474	5.11936	5.03738	6.14812	3.51096	6.37504	5.43429	5.88557	4.17951	5.91648	5.59335	5.96993	4.88753	6.25323	5.01436	4.25399	4.53605	4.52607	4.94486	4.95791	4.5509	4.67356	5.65535
chr8:49647563-49648674	merge_peak_109715	1	6.57046	5.64386	6.10852	4.57046	4.40599	4.79701	3.74846	5.6311	2.95606	4.77821	3.40054	4.65306	4.78869	3.926	3.87971	4.58256	5.07382	3.9486	3.13093	2.91839	4.10769	2.90304	3.3505	4.27501	3.8953
chr8:51291038-51292097	merge_peak_109736	1	5.0268	5.66334	6.25776	4.38957	4.02148	4.30743	2.45418	4.90111	4.1177	3.64155	3.0072	4.96901	4.28983	4.69377	3.37295	3.9782	3.67807	2.78241	2.73118	3.31615	3.33914	2.67807	3.12433	3.53107	3.8953
chr8:53477816-53478573	merge_peak_109790	1	5.40327	5.72137	5.16672	4.29866	2.29866	3.58976	3.09085	2.05658	2.7137	3.64155	2.79077	4.65306	3.51602	3.926	3.23266	4.38405	1.05658	2.18903	2.9486	3.07724	2.36737	2.67807	2.44361	3.53107	2.47508
chr8:53852927-53853949	merge_peak_109808	1	7.19692	6.46728	6.33414	3.82375	3.68706	4.57773	3.91073	4.67807	3.18269	4.77821	3.66903	5.66448	3.51602	4.69377	3.23266	3.1177	4.41414	4.11437	3.20163	3.61353	4.23879	3.59932	3.71809	4.91265	4.49057
chr8:55114218-55114962	merge_peak_109853	1	4.85997	4.5435	5.37016	3.14405	3.20789	3.58976	1.76553	3.47508	3.18269	2.87971	2.40054	4.29572	3.25701	3.65992	1.48543	4.38405	2.81558	2.18903	2.73118	2.33342	1.60407	3.38405	2.44361	2.73985	2.94111
chr8:55370511-55371053	merge_peak_109866	1	4.94298	5.45418	4.58015	3.14405	2.29866	3.32193	2.80735	3.07039	3.38957	2.87971	1.91073	3.29866	4.12763	4.69377	3.70487	2.28688	3.29278	0	3.04963	2.54597	2.83188	3.1375	2.848	2.73985	3.15056
chr8:56013739-56014583	merge_peak_109878	1	6.03386	5.96532	5.55704	3.52607	2.57531	3.03562	2.64155	4.90111	2.02857	2.59455	3.0072	3.852	4.43563	3.65992	2.01436	1.78241	2.81558	2.18903	2.26303	2.33342	3.77821	3.1375	2.44361	2.73985	2.72247
chr8:56014994-56015810	merge_peak_109879	1	5.9364	5.43563	5.16672	3.34483	3.68706	3.98914	2.64155	2.62293	1.5656	4.04963	2.40054	3.60881	2.91073	3	3.60407	3.1177	1.05658	1.7137	2.73118	3.42223	2.04264	2.67807	2.848	2.73985	3.46989
chr8:57471042-57473081	merge_peak_109953	1	7.96047	7.92979	7.90689	7.3572	7.6343	6.95699	8.2182	7.48896	6.06091	6.81558	7.87553	6.98641	6.926	6.63981	7.39883	6.36807	6.47768	7.11145	7.27463	6.23419	6.80787	7.10014	7.35156	7.03298	5.99277
chr8:58172014-58173450	merge_peak_109973	1	7.61058	6.93782	6.66221	5.16993	3.20789	5.07553	3.17632	5.30305	4.51096	4.36457	3.40054	6.77873	4.68482	5.90785	3.60407	5.02326	4.95233	3.42761	3.13093	3.61353	3.77821	3.21412	3.3505	4.488	3.15056
chr8:58190783-58191659	merge_peak_109974	1	5.46858	5.849	5.34199	4.8679	2.57531	4.57773	2.45418	4.90111	3.5656	2.31034	0	4.29572	3.51602	3	2.65992	3.9782	3.83188	2.78241	0	3.19535	3.18903	1.8953	2.44361	2.38957	3.32769
chr8:58906729-58907860	merge_peak_109998	1	6.71149	7.08449	6.86691	5.6893	4.71589	4.14731	4.53854	5.9222	4.89918	5.20006	4.86196	5.83592	4.43563	3.926	4.54844	5.488	5.18903	3.65076	4.98914	4.37851	4.46989	4.05658	2.848	4.98368	4.9982
chr8:59010460-59011144	merge_peak_110000	1	4.94298	5.31759	4.76977	3.14405	4.08406	3.32193	2.96347	4.42223	2.95606	3.48543	3.66903	4.65306	3.75275	2.11103	3.09761	3.72683	3.4957	3.76129	3.54597	3.61353	3.18903	3.21412	3.4489	3.27501	3.8953
chr8:59058061-59059395	merge_peak_110007	1	7.46891	7.32841	6.63343	6.37295	6.34696	6.43095	5.8166	6.05485	5.91361	5.88557	5.68257	5.75489	6.19771	5.55459	5.24641	5.26903	5.8339	5.39232	5.57046	5.92125	4.65764	5.58976	5.34056	6.22265	4.90497
chr8:60029955-60031220	merge_peak_110065	1	7.44923	7.57501	7.07895	6.10601	5.90497	6.22959	5.75168	6.90737	6.69766	5.88557	5.56803	6.0635	6.15623	5.70708	5.5741	5.67694	5.37573	5.94017	5.52105	5.90207	6.60466	6.08236	5.72465	5.851	5.9241
chr8:61590689-61592912	merge_peak_110120	1	9.43854	9.05322	9.02547	7.8334	7.76182	8.09635	7.67299	7.94883	8.1102	8.19633	7.25663	7.75782	8.04352	7.95257	7.42727	8.68594	7.87184	7.5435	7.75302	8.27538	7.55827	7.97522	7.22882	7.78215	7.5472
chr1:247694067-247694501	merge_peak_11016	1	4.66676	5.60763	4.58015	2.65076	2.57531	2.32193	3.63691	0	0.910733	2.59455	3.55582	4.29572	2.91073	4.15381	3.23266	2.74846	2.15056	2.52607	2.73118	2.33342	3.18903	1.8953	3.63227	3.53107	2.94111
chr8:62051454-62052532	merge_peak_110173	1	6.50271	5.99639	5.93546	4.38957	5.30597	4.69153	4.18903	2.62293	5.29425	5.43696	4.52105	5.35473	5.53356	4.53356	4.88753	4.88166	4.41414	4.4489	4.24184	5.30451	4.7845	4.54597	4.37016	4.67356	4.95047
chr8:63921691-63922192	merge_peak_110218	1	5.25852	5.12433	5.55704	4.80323	4.84599	2.69599	4.7845	6.37504	3.99639	4.90689	4.17951	4.29572	3.51602	3.65992	4.23266	3.43296	4.08746	3.28688	4.53605	2.76553	3.58496	3.70929	4.91073	4.488	3.9855
chr8:63950961-63952509	merge_peak_110221	1	9.19938	9.21868	8.66931	8.20887	8.1127	8.27109	7.58616	7.9148	8.1639	8.28448	7.42962	8.27594	7.67356	8.4138	7.1643	8.23189	8.35702	8.38007	7.66647	8.17053	7.78895	8.09824	7.59544	8.14873	8.08343
chr8:64059272-64059912	merge_peak_110226	1	7.96047	6.97453	7.93452	6.66505	6.48478	4.69153	5.86987	5.7866	4.89918	6.75382	6.37434	6.43563	6.15623	5.55459	4.88753	4.73552	4.81967	6.74093	6.46663	4.69599	5.61235	5.65421	6.00809	5.774	5.851
chr8:64471003-64471846	merge_peak_110247	1	5.40327	6.0268	4.76977	3.67356	2.57531	4.30743	3.36737	4.15056	3.38957	3.48543	3.0072	3.852	3.75275	4.35896	2.65992	5.02326	1.05658	2.52607	0	3.31615	2.04264	2.67807	2.44361	3.7137	3.46989
chr8:65095038-65095906	merge_peak_110255	1	5.18587	5.31759	5.2032	4.29866	3.8679	4.57773	2.1635	5.7866	3.85997	4.04963	3.0072	3.29866	3.51602	4.15381	2.65992	3.72683	3.83188	2.52607	1.926	2.91839	3.58496	3.01436	3.12433	3.89142	3.46989
chr8:65493176-65494457	merge_peak_110262	1	7.61058	7.78188	6.90689	4.48543	4.56803	4.57773	4.50589	5.47768	4.95606	5.20006	5.0018	5.66448	5.08406	5.19061	5.15543	4.58256	5.51475	5.44626	5.27202	5.35332	4.03562	4.61117	5.48156	4.8339	5.7666
chr1:248020317-248021379	merge_peak_11028	1	7.69683	7.83567	7.5741	5.47508	5.71809	5.07553	4.88557	6.48027	4.95606	5.14731	4.58496	5.46074	5.40054	5.55459	4.73552	6.07039	5.95791	5.9991	5.904	5.44758	4.52356	4.43029	5.22805	5.38543	5.14078
chr8:66922074-66923089	merge_peak_110314	1	7.63052	6.95606	6.91743	6.01436	6	6.18745	6.8089	6.16591	6.03034	5.91169	6.41278	6.49057	5.97085	6.20398	5.87578	5.02326	5.23726	5.97728	6.49953	5.93829	5.65764	6.43962	6.20085	5.61824	5.14078
chr8:67089072-67090103	merge_peak_110336	1	7.36807	7.19928	7.24108	5.75809	5.92695	4.99095	5.54226	6.48027	5.97269	5.88557	5.65191	5.99367	5.53356	5.46467	5.99729	5.76447	5.92979	5.54967	5.86888	6.51979	5.29131	5.61706	5.31179	6.01525	6.0365
chr8:67782752-67783557	merge_peak_110386	1	6.30816	6.12102	6.55827	5.9782	5.59813	5.69377	5.51096	5.11603	5.7148	5.94953	4.63691	5.83592	4.43563	4.53356	4.28392	5.76447	5.23726	4.71809	4.64847	5.62293	4.94486	4.74416	4.72465	5.10936	4.79286
chr8:67873469-67875263	merge_peak_110389	1	7.26716	7.31578	7.14282	5.5656	5.44228	5.63459	4.98732	7.44228	6.14241	5.43696	4.81147	6.0635	5.59335	5.07724	5.18745	6.7447	5.62994	4.80735	5.28983	5.32625	5.57168	5.08236	5.12598	5.10936	5.82171
chr8:68255062-68256547	merge_peak_110395	1	9.10329	8.89154	8.85487	7.79649	7.81019	7.8902	7.59425	8.13422	8.21101	8.00338	7.62994	8.15623	7.64155	8.08767	7.78947	8.53761	8.21335	7.70984	7.80349	8.22882	7.77347	8.24336	7.75435	7.67129	7.81686
chr8:68552631-68553292	merge_peak_110416	1	5.25852	5.26303	4.53107	2.8953	2.57531	4.8953	2.80735	4.15056	4.75061	2.31034	2.79077	1.65992	3.51602	3	2.43296	3.1177	2.50589	2.78241	0	2.91839	3.58496	1.64155	2.09761	3.27501	2.17632
chr8:68658189-68658862	merge_peak_110427	1	6.08321	6.37921	6.40327	5.11936	5.03738	5.16189	5.14893	4.42223	3.85997	4.83996	5.16832	5.91648	4.99277	3.926	4.60407	5.76447	1.69599	5.57894	5.85699	5.16027	4.46989	4.74416	5.75702	6.10769	5.21878
chr8:68863968-68865068	merge_peak_110430	1	6.71149	6.31759	5.93546	4.73118	4.71589	5.16189	4.40871	4.15056	4.1177	5.14731	4.52105	4.65306	5.2555	4.69377	4.73552	4.88166	4.95233	5.09424	4.81762	5.01078	4.61353	5.08236	5.6241	5.10936	5.5373
chr8:69242911-69243849	merge_peak_110440	1	6.42559	6.30305	5.43829	3.34483	3.46467	4.14731	3.63691	3.07039	3.38957	4.45418	2.79077	3.29866	1.54597	4.83188	3.70487	2.74846	3.67807	3.5509	2.9486	3.19535	2.83188	3.70929	3.71809	4.488	3.9855
chr8:70744507-70745788	merge_peak_110462	1	7.0036	7.38578	6.7366	5.42761	4.926	5.58015	4.47768	6.2817	5.48414	5.24945	4.81147	5.75489	5.32481	5.84499	4.70044	6.36807	5.13586	5.29866	4.88947	4.69599	4.74846	5.12102	5.6241	5.73444	5.08916
chr8:72373939-72375139	merge_peak_110521	1	6.80374	6.05832	6.49249	4.99458	2.57531	4.8953	3.44361	5.11603	3.85997	3.9222	3.40054	4.96901	3.95233	4.53356	2.43296	5.15056	3.4957	3.1635	3.54597	3.31615	3.02148	3.59932	2.9855	3.89142	4.34483
chr8:72468693-72469629	merge_peak_110523	1	4.94298	5.91743	5.43829	3.67356	1.35614	3.79077	2.80735	3.07039	3.38957	3.9222	0	4.65306	3.75275	3	3.37295	2.28688	4.59455	3.28688	3.20163	2.07039	3.18903	2.79909	2.70487	2.73985	3.62761
chr8:73448758-73449637	merge_peak_110563	1	6.13011	6.26379	6.02591	3.67356	4.16027	2.69599	3.36737	4.67807	3.99639	4.1635	3.0072	4.29572	2.53605	3	2.65992	3.1177	3.29278	3.42761	2.26303	3.19535	3.33914	2.20163	2.848	3.04264	4.34483
chr8:74658119-74659866	merge_peak_110606	1	9.25493	9.55559	9.34234	8.22207	8.2485	8.55275	7.50779	8.3036	8.86555	8.37678	7.80168	8.80284	8.55857	8.12184	8.3651	8.11228	8.33468	8.31705	8.3087	8.75662	8.21374	8.37156	7.52325	8.47168	8.41041
chr8:75233077-75234031	merge_peak_110636	1	7.19692	6.50208	6.08831	4.48543	3.02857	5.31325	2.80735	3.82782	2.7137	4.1635	4.07382	6.32337	4.43563	2.11103	3.60407	5.38681	5.18903	4.19219	3.92979	4.64386	4.10769	3.38405	3.3505	4.67356	4.18269
chr8:77167125-77168152	merge_peak_110666	1	5.8268	5.54473	5.75275	3.52607	3.02857	3.03562	3.74846	3.47508	3.5656	0.847997	3.90304	2.97085	3.51602	0	3.37295	3.1177	3.29278	0	2.86394	2.07039	2.36737	3.70929	2.70487	3.7137	3.15056
chr8:77457865-77458415	merge_peak_110672	1	4.66676	5.18428	5.05658	4.80323	4.926	3.03562	4.44361	4.15056	4.59932	4.36457	3.79909	3.29866	2.08406	3.65992	3.95606	3.72683	3.67807	3.9486	3.66448	2.76553	2.63227	2.90304	3.94486	1.87971	2.72247
chr8:77590051-77590566	merge_peak_110679	1	4.85997	5.36597	5.12928	3.34483	3.58015	4.44626	4.44361	3.07039	1.5656	3.9222	3.25096	3.29866	3.95233	3.65992	4.28392	3.72683	2.81558	4.03914	3.36177	3.52105	2.36737	2.79909	3.80323	2.38957	3.8953
chr8:77594352-77594847	merge_peak_110680	1	5.65992	4.9241	4.13093	2.34483	1.35614	2.69599	3.36737	2.62293	3.38957	4.54102	3.0072	3.60881	3.75275	1.42223	3.09761	2.74846	2.50589	3.848	3.13093	2.91839	2.83188	1.8953	3.22033	1.87971	2.47508
chr8:78199220-78200396	merge_peak_110685	1	5.0268	5.18428	6.38474	3.34483	3.02857	3.32193	3.44361	2.62293	4.33056	4.04963	2.40054	5.35473	2.91073	4.53356	2.65992	5.488	3.67807	2.52607	0	3.19535	4.17632	3.91839	0	4.15704	4.55582
chr8:78611265-78612122	merge_peak_110688	1	5.77505	5.0993	4.76977	2.8953	3.35614	2.69599	0	3.82782	2.95606	4.1635	2.40054	4.65306	3.51602	4.15381	2.43296	4.38405	2.81558	2.78241	2.73118	2.76553	2.83188	3.1375	2.09761	2.73985	3.62761
chr8:79427912-79428948	merge_peak_110704	1	7.32769	6.57652	6.15543	5.83794	4.46205	5.84398	4.92029	6.98003	4.82375	5.7126	5.12763	3.60881	5.53356	5.28688	4.73552	5.76447	5.01436	5.62644	5.80839	5.44758	5.20477	5.24793	5.18269	4.98368	5.08916
chr8:79577495-79579093	merge_peak_110705	1	8.69794	9.33289	9.22535	8.14098	7.85674	7.8189	7.76368	7.48896	7.50398	8.21199	7.94181	7.81686	7.14934	7.28318	8.26059	6.89385	7.24336	8.05311	7.90111	7.59813	7.54164	7.59842	7.87307	7.55949	7.6014
chr8:80677396-80677911	merge_peak_110732	1	7.6642	7.38094	7.38922	6.57228	6.65019	6.95699	6.76394	5.9222	7.02724	7.04832	6.21878	6.68986	6.89676	5.63343	6.30743	5.84699	6.85499	6.36036	6.19061	6.3978	5.87873	6.11103	6.30159	5.88557	6.49378
chr8:81490240-81491417	merge_peak_110786	1	6.80374	6.79805	6.60644	5.5656	4.96347	5.16189	4.57289	5.11603	5.13914	4.90689	4.07382	4.82579	4.28983	4.35896	4.70044	6.07039	4.87971	4.66221	4.43829	5.51349	4.74846	4.52857	4.14405	4.67356	4.95047
chr8:81599342-81599826	merge_peak_110789	1	6.17712	6.35332	6.33414	5.60999	5.57289	5.24031	4.73985	4.67807	5.34625	5.81558	4.45681	5.46074	5.08406	4.15381	4.45154	3.9782	4.81967	5.26754	4.84398	5.10266	4.10769	4.36737	4.87381	4.75916	5.17951
chr8:81785490-81787041	merge_peak_110797	1	7.7137	7.68482	7.18982	5.37712	5.10769	4.99095	5.30159	6.48027	5.74953	5.67582	4.32193	6.32337	4.90304	5.7761	4.88753	6.93121	5.28836	5.29866	5.55213	6.08151	4.7845	5.02503	5.0635	5.10936	5.04614
chr8:82276424-82277278	merge_peak_110850	1	8.23266	7.68482	8.22381	7.06264	6.78293	7.26379	7.57137	6.57713	5.55827	7.1206	7.52231	6.68986	6.42223	6.20398	7.05485	6.3147	6.58916	7.37191	7.03166	6.69153	6.80787	6.90929	7.61442	6.5735	6.37782
chr10:180558-182594	merge_peak_11086	1	8.89736	8.8421	8.39985	6.48864	6.58256	6.74362	6.66164	6.98003	7.85922	6.90111	6.393	7.65277	7.08831	7.65735	6.6605	8.0268	7.40803	6.9222	6.749	7.93239	6.95513	7.27016	6.39232	6.96394	7.34199
chr8:82753632-82755216	merge_peak_110862	1	9.18844	8.98094	9.32139	8.11145	7.91217	8.2765	8.10538	9.34908	8.21101	8.12578	8.16209	8.86096	8.14853	8.03892	7.93192	7.99616	7.72438	7.82451	7.88679	7.69404	7.83895	7.70791	7.93946	8.07339	8.06587
chr8:84686908-84688151	merge_peak_110903	1	6.92172	6.27575	5.6427	3.96347	3.93734	4.30743	2.96347	6.90737	3.5656	1.50589	1.91073	4.82579	2.08406	4.83188	3.37295	5.76447	4.21412	2.18903	1.926	3.76977	3.33914	3.70929	3.4489	3.04264	3.15056
chr8:84780959-84781890	merge_peak_110905	1	5.33628	5.72137	5.93546	3.82375	3.20789	4.57773	2.64155	5.30305	2.41143	4.04963	2.40054	5.23419	2.08406	2.11103	2.01436	3.43296	3.08406	0	2.26303	2.54597	3.18903	2.51602	2.70487	1.87971	3.75702
chr8:86375382-86376739	merge_peak_110934	1	8.68454	8.99977	8.65821	7.88753	7.42156	7.83466	7.19377	7.84449	7.63662	7.6985	7.24603	8.06437	7.7447	7.30378	7.48832	8.09635	7.80941	7.96924	7.90111	7.70349	6.91934	7.60496	7.18468	7.82324	7.70127
chr8:88790286-88791353	merge_peak_110987	1	6.13011	6.07553	5.95699	4.07039	2.57531	4.57773	2.96347	3.07039	4.22959	4.04963	3.0072	4.09085	3.51602	5.07724	4.09424	4.58256	1.69599	3.28688	2.73118	3.31615	2.36737	3.1375	0	3.53107	3.62761
chr8:89339553-89340611	merge_peak_110995	1	5.87774	5.849	5.53107	4.8679	3.02857	3.32193	2.64155	3.07039	3.99639	4.04963	2.40054	3.29866	4.43563	3.39506	3.09761	4.58256	3.67807	2.52607	1.926	2.76553	2.36737	3.1375	2.848	1.87971	4.18269
chr8:90424643-90425735	merge_peak_111010	1	6.17712	5.79494	4.9782	2.65076	2.57531	5.24031	3.09085	5.47768	3.5656	3.48543	2.40054	2.58496	4.28983	3	3.09761	4.58256	1.05658	2.18903	2.55582	3.61353	3.58496	3.38405	2.70487	4.38681	3.46989
chr8:91017880-91018407	merge_peak_111050	1	6.86493	6.94626	6.57592	5.64962	5.73877	6.18745	6.02237	5.30305	5.64039	5.853	5.70819	6.20163	4.90304	6.02945	5.87578	4.58256	5.46597	5.69599	5.09255	5.58135	5.26153	5.71699	5.58256	5.57652	4.42492
chr8:91109636-91110973	merge_peak_111053	1	6.13011	6.00899	6.42358	4.57046	3.68706	3.58976	3.09085	5.47768	3.38957	4.36457	3.40054	5.66448	4.55336	4.53356	3.09761	3.72683	4.31904	3.42761	2.26303	3.31615	2.83188	3.45418	2.44361	4.67356	4.18269
chr8:91657199-91658872	merge_peak_111060	1	8.92541	9.41066	9.18398	8.0119	7.5509	8.04002	7.60644	7.76845	8.848	8.20516	6.98778	7.85549	8.32697	8.28225	7.76075	8.49362	8.26604	8.32948	7.84775	8.46761	8.28263	8.52372	7.27501	7.94907	8.28281
chr8:91996872-91998101	merge_peak_111066	1	7.42895	7.75889	7.28392	5.16993	6.8885	6.81301	6.09677	6.16591	7.4957	6.91648	5.75916	7.06048	6.97085	6.81404	5.82171	6.25323	6.79442	6.60585	6.61353	6.54905	6.09339	6.30597	6.0505	6.0798	6.28688
chr8:93536685-93538212	merge_peak_111095	1	7.34837	7.2502	7.10936	6.57228	6.56621	6.92077	7.37434	6.16591	5.48414	5.56071	6.75328	5.83592	5.59335	6.52168	5.59455	5.76447	5.23726	5.95977	5.79701	5.25096	5.70377	5.85898	6.0505	5.38543	5.25701
chr8:94712342-94713352	merge_peak_111117	1	7.40633	7.20477	7.54782	6.10601	6.22497	5.31325	5.52857	6.74631	5.94111	5.91169	5.48027	5.66448	5.32481	5.28688	5.72247	6.46597	6.15299	5.85499	6.24184	6.24489	5.26153	5.26454	6.72574	6.37851	5.89918
chr8:94845591-94846825	merge_peak_111124	1	6.77189	6.39163	5.6427	4.07039	4.08406	4.14731	2.64155	3.82782	4.51096	3.9222	2.40054	6.49057	3.95233	5.07724	3.09761	5.15056	4.87971	3.1635	2.26303	2.91839	2.83188	3.01436	0	3.7137	4.26604
chr8:96036663-96037741	merge_peak_111193	1	9.24108	9.01469	8.85898	7.81147	8.38819	8.18369	8.18249	7.58586	8.4261	8.12578	7.77189	7.99955	8.20379	7.69321	7.83314	7.80555	8.12722	8.04177	8.13072	8.00518	8.31034	8.27538	7.64559	7.5345	7.75168
chr8:97349936-97350931	merge_peak_111245	1	6.8339	7.19928	6.91743	4.64616	6.55643	4.69153	4.96162	6.16591	5.78973	5.56071	5.5435	5.56925	5.17313	5.46467	6.13422	5.926	5.37573	6.30086	6.02326	5.78869	5.29131	5.31615	5.51854	6.01525	6.58676
chr8:99076490-99077316	merge_peak_111331	1	4.85997	5.75596	5.31034	4.80323	4.80529	3.79077	3.81558	5.6311	3.72247	2.87971	3.66903	2.97085	2.08406	3	3.87971	3.9782	2.81558	2.78241	3.66448	4.11103	4.03562	3.1375	3.12433	4.59216	4.34483
chr8:99305429-99306874	merge_peak_111338	1	7.46891	7.53947	7.34127	6.39849	5.69265	6.14812	6.02237	6.74631	6.16832	6.09761	6.28392	6.20163	5.97085	5.28688	5.76129	6.07039	5.66676	6.17233	6.15381	5.88947	5.70377	6.18269	6.00809	5.57652	5.43962
chr8:100090772-100091475	merge_peak_111362	1	5.65992	5.26303	5.31034	4.07039	2.29866	3.32193	2.1635	3.07039	2.41143	3.48543	2.40054	4.96901	4.78869	3	2.65992	3.43296	3.97453	2.78241	2.26303	3.76977	3.02148	3.1375	2.9855	3.53107	1.81558
chr8:101224958-101226020	merge_peak_111383	1	9.43429	9.0899	8.53931	8.03584	7.61765	8.12039	7.75168	7.39025	7.76288	8.18507	8.02015	6.8674	7.44128	7.91001	8.22516	7.75355	7.5659	8.10832	8.10727	8.08937	7.27761	7.7241	7.55735	7.82324	7.68426
chr8:101859361-101860088	merge_peak_111436	1	6.67525	5.66334	6.47444	5.6893	5.9644	5.58015	4.84197	5.7866	4.75061	5.14731	5.0018	4.29572	5.08406	4.35896	5.09761	4.88166	5.18903	5.23113	5.41007	5.42223	5.31904	5.0054	5.45286	4.8339	4.34483
chr8:102388168-102388991	merge_peak_111480	1	7.38785	6.67751	6.93168	6.19219	5.92695	5.74524	6.13504	5.6311	5.6017	5.34767	6.0063	5.23419	5.59335	4.96532	6.23496	4.38405	4.31904	6.10266	5.63227	4.52607	5.14568	5.1811	6.32841	5.43296	5.47119
chr8:102505780-102506664	merge_peak_111482	1	5.65992	5.36597	5.88655	3.96347	3.46467	4.79701	4.01436	3.07039	4.33056	3.30451	4.17951	3.60881	3.95233	2.61353	3.09761	4.20477	3.97453	2.18903	3.36177	3.83996	3.02148	3.21412	3.63227	3.7137	3.15056
chr8:104152751-104153857	merge_peak_111596	1	6.08321	7.00675	6.3512	5.16993	5.49953	5.74524	4.1375	6.48027	6.14241	5.48671	4.86196	4.65306	4.90304	5.07724	4.23266	5.15056	5.76977	5.05485	4.36177	5.69153	5.29131	5.15866	5.15381	5.49057	5.33771
chr8:104383406-104384587	merge_peak_111604	1	6.89336	6.5552	6.13175	4.57046	4.40599	5.24031	3.74846	4.42223	5.55827	4.1635	4	5.11103	4.28983	3.926	3.95606	3.9782	4.67129	3.65076	3.66448	5.62293	4.74846	4.89142	3.88362	4.8339	5.08916
chr8:104511258-104513016	merge_peak_111612	1	7.89215	7.36702	7.04352	4.99458	4.80529	5.69377	4.774	6.16591	4.1177	5.24945	5.08576	6.26529	4.99277	5.96993	5.12267	4.73552	5.33485	4.71809	4.71149	5.35332	4.52356	4.69822	5.8953	5.66107	5.7939
chr8:104513071-104514149	merge_peak_111613	1	5.98459	6.61294	5.53107	4.8679	4.40599	4.69153	3.81558	6.05485	5.24336	4.1635	3.79909	4.82579	3.75275	4.53356	4.16672	4.20477	4.87971	4.38128	3.61824	4.16993	3.69153	3.28096	3.88362	3.7137	4.26604
chr8:104963606-104964793	merge_peak_111619	1	5.72028	5.43563	5.90689	4.38957	3.93734	5.45022	2.96347	6.37504	2.7137	4.04963	2.40054	4.49313	3.51602	4.83188	1.48543	1.78241	3.97453	2.18903	2.86394	3.31615	2.83188	2.51602	2.44361	1.87971	2.47508
chr8:105235374-105236256	merge_peak_111621	1	5.8268	5.58496	5.34199	3.67356	3.774	4.14731	3.26303	3.82782	2.41143	5.14731	3.55582	3.60881	3.51602	3.65992	2.01436	4.38405	4.08746	2.18903	2.73118	2.91839	3.77821	3.38405	3.63227	4.488	3.75702
chr8:105478689-105479411	merge_peak_111643	1	5.77505	5.91743	5.2765	3.34483	3.02857	3.58976	3.44361	3.47508	4.1177	3.11103	3.0072	4.29572	3.75275	3.926	2.65992	4.58256	3.08406	3.76129	3.13093	2.54597	2.36737	3.21412	2.44361	4.02857	2.72247
chr8:105862151-105863259	merge_peak_111653	1	5.59932	5.26303	5.78136	4.19849	2.29866	2.32193	3.26303	4.42223	3.38957	3.9222	3.0072	4.49313	2.08406	2.11103	3.49057	4.73552	2.81558	3.28688	2.26303	2.76553	1.60407	2.67807	2.44361	4.15704	4.34483
chr8:107282029-107283799	merge_peak_111674	1	8.89736	8.89603	8.38543	8.04832	6.89627	7.88191	6.95466	8.16591	7.28503	7.5744	7.01167	7.85549	7.26115	7.64184	7.35332	7.71562	7.852	7.59126	7.78816	7.75916	7.31832	7.21568	7.56346	7.70846	7.57833
chr8:109094614-109096167	merge_peak_111712	1	7.07938	7.22535	7.04352	5.11936	5.33199	5.24031	5.36877	6.90737	5.07895	5.853	5.38405	6.13093	5.97085	4.96532	4.23266	6.12928	4.81967	4.71809	4.71149	5.04089	4.57531	4.79494	4.6893	5.28096	5.08916
chr8:109799313-109800011	merge_peak_111737	1	4.56803	5.29278	4.76977	3.14405	2.83996	3.58976	3.63691	3.82782	4.22959	3.48543	3.90304	3.852	2.91073	3	3.09761	3.72683	3.4957	3.28688	3.20163	3.69599	4.03562	3.21412	2.9855	3.53107	1.81558
chr8:110656767-110657652	merge_peak_111748	1	5.33628	6.20711	5.61353	3.82375	3.02857	3.03562	3.74846	5.47768	3.72247	2.31034	3.0072	3.60881	4.12763	4.15381	2.88753	2.74846	3.29278	3.28688	3.54597	4.33342	5.14568	4.21723	3.71809	3.27501	3.8953
chr8:111214550-111215168	merge_peak_111760	1	4.47249	4.23573	4.53107	2	2.29866	4.79701	2.80735	3.47508	3.38957	3.64155	2.40054	3.852	3.51602	2.11103	3.09761	2.74846	3.29278	2.18903	2.73118	1.67807	1.60407	2.35614	3.12433	2.73985	3.15056
chr8:112916686-112917386	merge_peak_111784	1	4.85997	5.31759	4.89724	3.34483	3.35614	3.79077	2.80735	3.47508	2.95606	3.80735	2.40054	4.82579	4.43563	3.39506	1.48543	3.72683	3.08406	0	0	2.33342	2.04264	2.79909	2.09761	3.04264	2.17632
chr8:114645100-114646370	merge_peak_111803	1	6.89336	6.64443	5.72683	4.80323	3.02857	4.79701	3.81558	4.67807	4.51096	3.11103	3.25096	4.96901	3.51602	3	3.60407	5.26903	3.67807	2.9782	2.26303	2.91839	4.03562	2.90304	3.3505	3.7137	4.49057
chr8:115147491-115148308	merge_peak_111813	1	5.10434	5.15704	4.852	3.67356	0	3.32193	2.80735	4.67807	2.95606	3.30451	3.0072	4.29572	2.91073	3.926	1.48543	2.28688	3.83188	3.1635	2.55582	3.76977	2.36737	2.35614	2.70487	3.53107	3.15056
chr8:115921180-115922357	merge_peak_111822	1	5.77505	5.23573	6.54164	4.07039	3.58015	4.44626	2.96347	4.67807	3.38957	3.30451	0	4.29572	1.54597	4.15381	2.88753	2.74846	2.15056	2.9782	2.26303	1.67807	3.45943	3.38405	0	4.02857	3.8953
chr8:116283487-116283905	merge_peak_111835	1	6.08321	5.26303	5.34199	4.38957	4.56803	2.69599	4.7845	3.82782	3.18269	3.48543	4.24489	1.65992	3.95233	3	4.60407	3.1177	2.81558	3.76129	3.99277	3.07724	3.45943	3.01436	3.3505	1.87971	2.94111
chr8:117364246-117364874	merge_peak_111879	1	7.79727	7.31578	6.66221	6.37295	6.29866	6.33557	6.88753	6.2817	5.07895	6.73877	6.09255	6.7339	6.19771	5.63343	6.20867	6.19377	6.25626	6.38957	6.14568	5.22033	5.42626	5.79909	6.21335	6.50335	5.73769
chr8:117641667-117642419	merge_peak_111893	1	5.25852	6.47897	6.36737	6.0781	6.31615	5.51223	6.39438	5.9222	5.39369	5.29719	5.79181	4.82579	4.78869	4.96532	5.06005	4.73552	4.21412	4.89336	4.76553	4.56316	4.90881	4.4957	5.0036	3.27501	4.55582
chr8:117950215-117951055	merge_peak_111904	1	6.22188	6.13422	5.75275	4.48543	3.35614	4.30743	3.70044	4.67807	3.38957	4.1635	3.0072	3.852	3.95233	2.61353	2.88753	4.58256	2.81558	3.65076	2.73118	3.98185	3.58496	2.79909	3.4489	3.53107	3.9855
chr8:120220248-120221292	merge_peak_111959	1	5.72028	5.93452	5.98003	4.19849	0	4.57773	2.80735	5.47768	1.5656	3.64155	3.0072	5.35473	3.25701	3.39506	2.01436	3.72683	1.05658	2.52607	3.13093	2.54597	3.02148	2.67807	2.09761	3.27501	3.62761
chr8:120428077-120429372	merge_peak_111964	1	7.46891	7.68089	7.39849	5.75809	6.14486	6.33557	5.94205	6.74631	5.48414	6.22728	5.95884	6.54473	5.71039	6.24869	6.22033	6.70377	5.80116	6.36036	6.22419	6.36317	5.29131	5.44361	6.0505	6.72683	6.70653
chr8:120507877-120508379	merge_peak_111969	1	5.72028	4.76129	5.23879	3.52607	4.75275	3.03562	4.6017	2.05658	3.18269	3.11103	3.66903	4.09085	2.53605	2.11103	3.87971	2.28688	3.29278	3.1635	4.12102	2.91839	3.58496	3.38405	3.94486	2.38957	1.81558
chr8:120867534-120868767	merge_peak_112000	1	7.63052	7.65793	6.78607	5.9782	6.25475	5.89336	6.13504	4.15056	6.85898	6.44824	5.81455	5.66448	5.97085	6.14405	5.61706	5.84699	6.36947	5.83289	5.97453	6.6565	6.43162	6.56682	5.64616	5.88557	6.20006
chr8:120967981-120968874	merge_peak_112009	1	6.86493	6.89627	7.11936	6.48864	6.69209	6.06523	6.43829	5.30305	5.13914	5.14731	6.4822	6.20163	5.46467	5.7761	5.80219	5.76447	5.23726	6.05137	6.04352	5.2765	5.08066	5.64155	5.81352	4.488	4.79286
chr10:1994325-1995530	merge_peak_11201	1	5.77505	6.23266	5.95699	4.07039	2.83996	4.44626	3.17632	4.67807	3.5656	4.36457	2.40054	5.75489	2.08406	3.926	3.70487	4.88166	3.97453	3.1635	2.73118	3.91456	3.33914	3.59932	3.12433	4.38681	3.15056
chr8:121797528-121798848	merge_peak_112036	1	7.90665	7.03166	6.86691	6.1635	6	5.79805	6.40939	6.90737	6.39094	5.14731	6.55029	5.56925	6.61412	5.28688	6.1177	6.51728	5.69933	6.13996	5.77083	5.42223	5.9514	5.6792	6.46989	6.0798	6.0993
chr8:122394857-122395405	merge_peak_112063	1	6.13011	5.15704	5.37016	3.82375	5.03738	4.14731	4.47768	3.82782	3.18269	3.11103	4.63691	3.852	4.55336	4.15381	3.70487	3.1177	2.81558	4.25399	4.17313	2.33342	3.18903	3.64616	3.3505	3.27501	2.72247
chr8:122651288-122652393	merge_peak_112072	1	7.61058	6.96578	6.47444	4.92979	4.96347	4.69153	5.42492	7.04701	3.85997	5.60051	5.38405	4.09085	5.17313	3.39506	4.96717	4.73552	4.41414	5.54967	4.64847	5.35332	5.61235	5.3505	6.00809	6.13914	5.68818
chr8:123618434-123619500	merge_peak_112091	1	6.03386	6.14975	6.62	5.72792	5.20789	5.79805	4.92029	5.11603	5.02148	4.90689	4.75489	5.91648	3.95233	4.96532	4.81558	3.72683	3.97453	3.28688	4.24184	4.64386	2.83188	4.21723	4.14405	4.488	4.90497
chr8:125438034-125438965	merge_peak_112200	1	6.26078	6.68706	6.58796	5.87283	5.64731	5.51223	5.35755	6.37504	5.51602	5.74846	5.4489	6.59455	5.17313	4.83188	5.30743	5.38681	5.23726	5.26754	5.17473	5.58135	4.90881	5.0054	4.51602	5.1635	5.21878
chr8:128750302-128750742	merge_peak_112417	1	4.94298	5.75596	5.69711	3.52607	4.46205	3.98914	4.1375	4.67807	3.5656	4.1635	3.79909	4.49313	3.75275	4.53356	4.0321	4.58256	4.81967	4.32769	3.92979	4.43296	4.74846	4.65992	4.14405	5.1635	4.34483
chr8:131455253-131456385	merge_peak_112623	1	7.24451	7.2502	6.40327	4.92979	5.69265	4.99095	5.96347	5.47768	5.97269	5.60051	5.68257	6.13093	5.71039	5.28688	5.0321	6.7447	5.86493	5.36177	6.00988	6.59932	5.5472	5.84599	5.68594	6.42694	6.0993
chr8:134038100-134039656	merge_peak_112711	1	7.40633	7.27836	7.13052	6.64674	6.60703	6.18745	6.56071	6.90737	6.26303	6.31904	6.21878	6.6427	6.67412	6.56316	5.94767	6.96301	6.10098	5.67469	5.75382	5.85599	5.34908	5.71699	5.72465	5.774	5.56682
chr8:136468784-136470287	merge_peak_112889	1	9.01044	8.62278	8.3067	7.17513	6.92362	7.11645	6.80271	7.98071	7.39541	7.59783	6.98778	7.36282	7.00854	6.78293	6.86542	7.87652	7.23036	7.5435	7.36527	7.6659	7.07468	7.40531	7.54535	8.35738	7.83289
chr10:3713235-3714127	merge_peak_11302	1	5.87774	5.56438	5.37016	5.16993	5.36317	5.63459	6.13504	5.47768	4.41954	4.36457	5.59694	4.29572	2.91073	4.69377	4.09424	3.9782	4.31904	4.75702	4.46467	4.04614	4.03562	3.76553	3.80323	3.27501	4.07724
chr8:142218796-142219542	merge_peak_113070	1	8.43996	8.1297	7.92719	6.80478	7.47346	6.85699	7.62498	7.1102	6.85898	7.08704	6.91839	7.09128	6.81916	7.52826	6.95093	6.89385	6.72901	6.63923	6.81967	6.78084	5.80426	6.22342	6.30159	6.04876	6.23343
chr8:142269310-142269874	merge_peak_113076	1	4.85997	4.44095	4.37295	3.14405	3.02857	4.30743	2.45418	4.42223	2.95606	0.847997	2.40054	3.852	1.54597	3.65992	3.23266	2.74846	2.81558	2.52607	1.926	2.54597	3.33914	2.51602	2.70487	3.27501	2.47508
chr8:142953777-142954348	merge_peak_113107	1	6.17712	5.0993	4.53107	3.34483	2.83996	3.58976	3.81558	3.07039	3.38957	3.64155	3.79909	5.83592	3.25701	5.96993	2.88753	6.19377	4.87971	3.1635	2.26303	4.04614	0.970854	2.35614	2.09761	3.89142	4.49057
chr9:503978-505507	merge_peak_113394	1	7.7137	7.80374	7.39849	6.82273	6.63865	6.69599	5.52857	6.05485	7.30998	6.38267	5.95884	6.54473	6.42223	6.30232	4.99639	6.07039	5.92979	6.03298	5.49442	6.37365	6.37016	6.30597	5.34056	6.5509	6.62117
chr9:1009073-1009547	merge_peak_113435	1	6.95	5.77716	6.78607	5.94298	6.12681	5.74524	5.17313	5.30305	5.24336	5.88557	5.62059	4.96901	5.87381	5.07724	4.854	5.488	5.98823	5.33056	5.89142	4.97636	5.20477	5.22497	5.43029	5.53232	5.47119
chr9:2621264-2622714	merge_peak_113482	1	7.24451	7.42291	6.76871	5.64962	4.34767	5.38267	4.92029	7.04701	5.24336	5.48671	4.32193	6.54473	4.99277	5.46467	3.70487	5.38681	5.86493	4.80735	4.55827	6.06781	4.86592	5.51728	4.72465	5.61824	5.17951
chr9:3180951-3181877	merge_peak_113494	1	6.71149	5.60763	5.23879	2.34483	3.02857	4.14731	2.80735	2.62293	4.33056	4.1635	3.25096	4.49313	2.91073	3.926	2.65992	4.88166	4.87971	3.1635	2.86394	3.07724	2.83188	3.64616	2.848	3.53107	4.34483
chr9:4297129-4298975	merge_peak_113530	1	8.15826	8.21432	7.8296	7.07639	6.65019	6.10434	6.70099	6.57713	6.26303	6.72247	7.39815	6.43563	6.89676	5.90785	7.22497	7.43029	7.44294	7.36212	6.71973	5.60526	6.96255	6.93687	7.916	7.58406	7.46238
chr9:4489799-4490996	merge_peak_113536	1	7.17353	6.30305	5.90689	2.8953	3.46467	3.79077	3.63691	5.7866	3.85997	3.48543	0	4.65306	4.68482	5.3799	2.01436	5.26903	4.08746	4.50843	3.41684	3.07724	3.45943	3.38405	3.54102	3.27501	4.18269
chr9:4661985-4663319	merge_peak_113541	1	7.90665	7.3978	7.50843	7.0063	7.16189	7.01257	6.87676	5.47768	7.10518	6.2032	7.57137	7.28059	6.45681	6.14405	6.13422	6.19377	6.30451	6.05137	6.46663	6.75756	7.3579	6.6837	6.61589	6.64097	6.76182
chr9:5020054-5020837	merge_peak_113571	1	4.66676	5.43563	4.31034	1.52607	3.20789	3.32193	2.45418	4.42223	2.41143	3.80735	2.79077	4.49313	2.53605	3.39506	3.60407	3.72683	2.50589	2.52607	2.26303	2.91839	2.04264	3.01436	2.44361	2.38957	3.75702
chr9:5040742-5041683	merge_peak_113572	1	6.13011	5.38957	5.0197	3.52607	2.57531	4.30743	3.09085	3.82782	3.18269	3.48543	3.0072	4.09085	2.91073	3.39506	2.65992	3.9782	4.41414	2.78241	0	2.91839	2.83188	1.64155	0	3.7137	2.72247
chr9:5146324-5147081	merge_peak_113579	1	5.53854	5.03914	5.16672	4.19849	2.57531	3.58976	3.09085	3.07039	3.18269	2.31034	2.40054	4.82579	0	4.35896	2.01436	4.73552	3.83188	2.18903	1.926	2.33342	3.33914	3.64616	2.44361	2.73985	3.75702
chr9:5857910-5858438	merge_peak_113631	1	4.76341	5.18428	5.40599	2.65076	2.83996	2.69599	3.36737	2.05658	2.02857	1.95606	3.25096	2.97085	3.75275	2.11103	3.23266	3.72683	3.83188	4.4489	4.62059	4.64386	2.04264	3.76553	4.87381	4.02857	3.62761
chr9:6889385-6890301	merge_peak_113678	1	5.25852	5.99639	5.80735	3.96347	4.40599	4.30743	4.53854	3.82782	3.85997	4.97085	3.25096	3.29866	4.55336	4.96532	4.45154	4.38405	3.83188	3.65076	4.32481	4.11103	3.45943	4.25701	4.14405	4.59216	4.85
chr9:8190183-8191462	merge_peak_113709	1	5.10434	5.72137	6.27501	5.05832	3.58015	3.79077	3.44361	4.67807	3.72247	4.36457	2.40054	4.29572	4.28983	3.39506	2.65992	4.88166	4.21412	2.78241	2.9486	3.07724	3.18903	3.01436	2.9855	3.89142	3.9855
chr9:8649104-8649615	merge_peak_113718	1	4.56803	5.52732	5.72683	3.52607	4.28688	3.98914	5.19377	3.82782	3.99639	4.36457	4.75489	2.97085	4.12763	2.61353	3.70487	1.78241	3.08406	4.50843	3.89918	2.91839	3.87578	3.76553	3.80323	2.73985	3.15056
chr9:8857254-8857969	merge_peak_113722	1	5.77505	5.26303	5.2032	3.82375	2.83996	0	2.80735	3.82782	3.18269	3.48543	2.79077	3.60881	2.91073	1.42223	3.37295	3.43296	1.69599	2.9782	2.73118	2.54597	2.63227	2.79909	2.44361	1.87971	3.46989
chr9:9914198-9914930	merge_peak_113733	1	5.33628	4.51349	4.58015	2.65076	2.29866	3.58976	2.45418	2.62293	2.41143	3.30451	2.40054	3.852	2.91073	3.65992	3.23266	3.72683	1.05658	2.18903	2.73118	2.76553	2.36737	1.8953	3.22033	2.38957	3.15056
chr9:11413259-11414617	merge_peak_113754	1	5.65992	5.72137	6.44095	5.27798	2.83996	4.44626	3.85599	6.05485	3.18269	3.64155	3.55582	3.60881	4.28983	4.53356	3.70487	5.38681	3.08406	2.78241	2.86394	3.61353	2.36737	2.20163	2.09761	3.7137	2.47508
chr9:13697245-13698305	merge_peak_113786	1	6.64212	5.43563	5.67243	4.19849	2.57531	5.63459	2.80735	4.42223	2.95606	4.70487	3.40054	3.60881	4.28983	2.11103	3.70487	4.20477	3.08406	2.52607	2.26303	3.31615	2.83188	3.1375	2.44361	3.89142	3.9855
chr9:14314848-14315674	merge_peak_113794	1	6.46793	6.67751	5.72683	4.29866	3.93734	3.03562	4.01436	3.82782	4.89918	4.1635	2.40054	4.49313	3.95233	2.11103	4.0321	3.72683	4.67129	3.848	3.99277	3.61353	3.18903	3.97085	3.71809	4.15704	4.9982
chr9:14322156-14323042	merge_peak_113795	1	7.0036	7.1823	7.29278	6.27352	5.39094	5.84398	6.13504	5.7866	6.59156	6.36177	5.95884	5.75489	6.45681	6.34483	5.83895	6.9982	6.47768	6.61824	6.58616	6.58135	6.51096	6.43229	6.5292	6.2765	6.35966
chr9:15510147-15511526	merge_peak_113816	1	8.61324	8.46565	8.1809	7.14893	7.41616	7.41041	7.28355	7.58586	7.88557	7.62117	6.86592	7.49985	7.62556	7.32625	7.24982	7.21335	7.34447	7.39403	7.43863	7.84699	7.50621	7.67497	7.26791	7.42861	7.43896
chr9:15543055-15543650	merge_peak_113817	1	5.53854	5.15704	5.23879	3.82375	4.02148	4.14731	3.36737	4.15056	3.99639	4.1635	4.39232	1.65992	3.51602	3.926	4.28392	3.43296	4.08746	4.32769	4.40054	4.37851	4.17632	3.91839	4.37016	4.59216	3.9855
chr9:17481044-17481831	merge_peak_113853	1	5.65992	4.88362	4.93357	3.52607	2.83996	4.79701	3.26303	5.6311	3.5656	3.64155	3.0072	2.97085	3.51602	3.926	2.88753	4.38405	3.67807	1.7137	2.26303	3.31615	3.33914	2.79909	2.848	2.38957	2.17632
chr9:17578816-17579721	merge_peak_113855	1	5.59932	6.47897	5.49697	4.29866	2.57531	4.14731	1.76553	2.62293	2.41143	3.48543	3.25096	5.11103	3.25701	3.65992	2.43296	4.73552	2.50589	2.18903	2.26303	2.33342	0	3.21412	2.44361	2.73985	2.94111
chr9:18776743-18777740	merge_peak_113871	1	5.53854	6.00899	4.93357	4.29866	3.02857	3.98914	3.36737	3.82782	3.18269	3.80735	3.0072	4.49313	3.75275	4.35896	3.23266	3.43296	3.83188	2.9782	2.73118	3.31615	2.36737	3.45418	0	3.89142	2.47508
chr9:19464434-19465357	merge_peak_113898	1	7.34837	6.78764	6.52544	6.29793	5.92695	6.65191	5.52857	6.66789	6.26303	5.74846	4.70708	5.46074	6.19771	5.19061	4.78031	6.12928	5.62994	4.61589	5.28983	5.70929	5.20477	5.53481	5.12598	5.1635	6.0365
chr9:21239805-21240267	merge_peak_113952	1	3.40599	4.31325	3.74416	5.22188	4.75275	4.69153	4.65076	4.42223	3.38957	4.1635	4	2.22651	2.91073	3.65992	3.37295	1.78241	3.08406	3.42761	3.78241	3.76977	3.77821	3.70929	2.9855	1.87971	2.17632
chr9:21443967-21444906	merge_peak_113971	1	6.86493	6.46728	6.24031	5.87283	6.47054	5.93734	6.88215	6.48027	5.64039	5.60051	6.24336	4.82579	4.78869	4.69377	5.5509	4.88166	5.01436	5.29866	5.47379	5.30451	5.76341	5.78555	5.77821	5.49057	4.90497
chr9:21559179-21560348	merge_peak_113976	1	6.97636	5.93452	5.78136	4.38957	4.16027	5.07553	3.81558	6.48027	5.7148	4.90689	3.40054	4.65306	4.68482	2.11103	4.0321	4.20477	4.31904	4.50843	4.32481	4.77189	4.03562	5.0054	4.5509	4.67356	4.34483
chr10:4867618-4869235	merge_peak_11405	1	8.89008	8.55674	8.78607	8.03584	8.10832	7.58676	7.0365	7.98071	7.08576	7.68594	7.24603	7.98299	7.58135	7.69321	7.58075	7.71562	7.59335	8.0268	7.40088	7.87406	6.97957	7.20242	8.15036	7.67129	7.79597
chr9:23820746-23821997	merge_peak_114056	1	6.50271	6.75809	5.69711	4.19849	1.35614	4.99095	3.09085	4.67807	4.22959	3.64155	2.79077	3.60881	2.91073	3.65992	4.16672	4.58256	3.67807	3.1635	2.26303	3.07724	3.02148	3.70929	2.44361	4.15704	2.72247
chr9:25003736-25004540	merge_peak_114075	1	5.9364	4.88362	5.31034	2.8953	2.57531	2.69599	1.76553	5.47768	3.18269	4.77821	1.91073	2.58496	3.75275	2.61353	3.23266	3.72683	3.08406	3.5509	1.926	3.07724	2.04264	3.21412	2.44361	0	3.15056
chr9:25677460-25678706	merge_peak_114082	1	6.95	7.38578	6.853	5.6893	4.46205	3.79077	4.6017	6.37504	5.24336	5.14731	4.39232	6.26529	4.28983	5.07724	4.78031	5.58376	5.28836	5.26754	4.28096	4.64386	5.08066	4.18587	5.2854	5.43296	5.94673
chr9:26492086-26493386	merge_peak_114094	1	6.74201	6.18903	5.93546	4.38957	3.20789	5.45022	1.76553	5.47768	4.82375	4.36457	3.40054	5.91648	4.55336	5.19061	3.37295	3.72683	3.29278	1.7137	2.73118	3.42223	2.36737	3.21412	2.44361	3.89142	3.15056
chr9:28839557-28840364	merge_peak_114164	1	4.24793	5.8125	5.2765	3.34483	3.35614	4.30743	1.23879	5.6311	3.72247	3.48543	3.0072	2.97085	2.91073	3	2.65992	1.78241	3.29278	2.78241	2.73118	3.31615	3.02148	1.8953	2.70487	2.73985	3.46989
chr9:29213260-29213939	merge_peak_114172	1	4.66676	4.72901	5.12928	2.8953	1.86394	3.98914	2.45418	3.47508	3.5656	3.64155	3.55582	2.22651	2.53605	3	2.43296	3.72683	2.15056	2.9782	2.26303	3.52105	3.95977	2.51602	2.44361	1.87971	2.72247
chr9:33297249-33297918	merge_peak_114287	1	6.57046	6.09085	6.52544	5.27798	5.71809	4.14731	5.95513	5.7866	5.29425	5.34767	5.62059	3.60881	5.46467	3.926	5.09761	4.38405	4.67129	5.09424	5.1177	4.69599	5.70377	5.83188	4.72465	4.75916	4.34483
chr9:33676547-33677556	merge_peak_114308	1	6.08321	6.09085	5.46205	4.99458	5.20789	4.99095	4.63227	5.9222	5.39369	5.74846	5.24489	5.99367	4.55336	5.07724	4.54844	5.15056	4.21412	4.80735	4.53605	4.33342	4.61353	4.43029	4.91073	4.38681	4.62761
chr10:5454209-5455137	merge_peak_11432	1	6.74201	6.87774	6.70708	6.0781	6.47054	5.69377	5.99186	5.47768	6.11437	5.74846	6.31976	5.46074	5.82273	5.07724	5.96255	5.38681	5.59216	6.03298	5.78241	6.40803	5.47897	5.57773	5.94579	5.851	5.87086
chr9:34701117-34702504	merge_peak_114387	1	7.30852	7.23688	7.53013	7.07639	6.99277	7.24679	6.25927	7.5373	7.10518	6.58436	6.17951	6.59455	6.54782	6.24869	5.76129	6.25323	6.58916	5.81147	6.20477	6.57289	6.32984	6.29646	5.99095	6.45154	6.34341
chr9:34957637-34958827	merge_peak_114399	1	7.07938	6.27575	6.40327	5.27798	4.34767	6.22959	5.00899	5.30305	4.75061	5.24945	4.81147	6.38059	4.28983	4.83188	4.28392	5.02326	5.59216	4.89336	5.17473	5.42223	5.01614	4.36737	4.63923	4.67356	4.62761
chr9:35538275-35539246	merge_peak_114439	1	8.05723	7.77768	7.24108	6.99458	6.85	6.10434	7.23993	6.05485	6.35191	6.48736	7.72629	7.09128	6.19771	5.55459	5.43296	6.46597	6.04614	6.20555	6.9905	5.64847	5.29131	6.04089	6.12598	6.5509	5.68818
chr9:35548044-35548711	merge_peak_114440	1	4.94298	5.29278	5.49697	3.34483	2.29866	1.83188	2.80735	3.47508	3.18269	2.31034	1.91073	4.29572	4.78869	4.83188	2.65992	5.926	3.4957	2.52607	2.26303	2.33342	2.36737	3.01436	2.9855	3.04264	3.46989
chr9:35791255-35791893	merge_peak_114472	1	6.26078	5.50335	4.58015	4.07039	4.08406	3.79077	3.17632	1.40054	3.38957	3.80735	2.79077	4.65306	2.91073	4.53356	3.09761	4.38405	3.67807	3.5509	3.83592	3.69599	3.33914	3.53605	3.4489	3.89142	3.32769
chr10:5701511-5702482	merge_peak_11448	1	7.61058	7.40361	7.50843	6.62702	6.83996	6.76553	7.19377	6.83289	6.35191	6.33914	7.61941	6.13093	6.67412	6.02945	6.16511	6.82069	6.15299	6.38957	6.83441	6.1127	5.7845	6.07125	6.99095	5.81044	5.59574
chr10:5707700-5709068	merge_peak_11449	1	7.79727	7.59932	7.38922	6.53107	6.82018	5.58015	6.5008	5.7866	6.49442	6.73877	6.02768	6.59455	6.02059	6.63981	6.29278	6.7447	6.47768	6.11936	6.33485	6.62877	5.86196	5.79909	6.25399	6.5509	5.62761
chr9:36572425-36573695	merge_peak_114537	1	6.74201	6.93026	6.90689	6.24565	5.86691	6.26228	5.57531	6.90737	7.01436	6.48736	5.59694	6.6427	6.11187	5.63343	5.50462	5.488	5.18903	5.33056	5.64616	6.51979	5.7845	5.49185	5.43029	6.10769	5.43962
chr9:37027415-37028085	merge_peak_114553	1	7.42895	7.14853	7.43296	5.42761	5.62176	5.24031	5.55582	5.47768	6.51412	6.17393	5.75916	6.13093	6.75969	6.84649	5.45681	7.62	6.82477	6.59395	7.01837	7.18706	6.96255	7.26153	6.35473	6.89239	7.07039
chr9:37036843-37037657	merge_peak_114555	1	6.03386	5.88264	6.06437	4.57046	5.10769	4.14731	5.21257	4.67807	4.82375	5.52231	5.04264	4.65306	5.08406	4.96532	4.81558	5.02326	4.81967	4.71809	4.84398	4.48285	5.20477	5.30012	4.97269	4.75916	4.62761
chr9:37575643-37576790	merge_peak_114584	1	6.97636	6.7148	6.86691	5.16993	5.82579	5.45022	5.21257	5.7866	6.16832	5.63923	5.35191	6.6427	5.59335	5.3799	5.09761	5.84699	5.8339	5.54967	5.67356	6.03738	5.59096	5.31615	4.83592	5.61824	6.23343
chr9:37650459-37651454	merge_peak_114589	1	6.34554	6.83491	6.3512	4.80323	4.66448	5.38267	4.10098	5.6311	5.55827	5.29719	4	5.75489	5.17313	3.926	3.60407	5.02326	4.95233	4.97453	3.66448	4.60881	5.14568	4.7761	3.88362	3.89142	4.68706
chr9:37913509-37914233	merge_peak_114600	1	7.57773	6.99186	7.49953	6.29793	6.69209	6.62527	6.32697	5.9222	6.80478	6.70487	6.21878	6.38059	6.23879	6.47962	6.10182	5.488	5.76977	6.31615	6.22419	6.47314	5.5472	5.51728	5.99095	5.88557	6.2149
chr9:38362721-38363589	merge_peak_114627	1	6.34554	6.64443	6.853	5.60999	6.43296	5.84398	6.04701	5.11603	4.95606	5.08746	6.02768	4.96901	5.71039	5.84499	4.70044	5.84699	4.31904	5.36177	5.41007	4.64386	5.29131	4.848	5.15381	4.8339	4.26604
chr9:38619986-38622657	merge_peak_114643	1	9.01748	8.48543	8.4957	6.60999	6.31615	6.43095	5.75168	7.16792	5.94111	6.38267	6.41278	7.55428	6.31832	5.28688	6.07468	6.93121	6.20945	6.2555	5.49442	6.19456	6.13832	5.7366	6.11353	6.22265	6.23343
chr10:5987425-5988326	merge_peak_11465	1	6.80374	6.5435	6.17632	5.32769	6.1914	5.79805	6.08661	6.05485	5.07895	5.67582	6.0063	5.83592	5.53356	5.19061	5.41278	4.73552	4.87971	5.01792	5.28983	5.40463	5.4019	4.9222	5.6241	5.38543	5.47119
chr9:66454856-66457713	merge_peak_114671	1	10.0759	10.0417	10.0495	8.69683	7.84825	8.22709	8.67807	9.73525	8.20614	8.18507	8.41414	9.26791	8.17732	8.91588	8.19535	9.21762	8.2182	8.66235	8.20809	8.09276	7.64443	7.86022	8.26754	8.63749	8.14751
chr9:66457768-66458675	merge_peak_114672	1	9.24108	8.83983	8.72874	7.99977	7.32121	7.73308	7.58165	8.7922	8.33789	7.80787	7.45713	7.89482	7.82553	8.05137	7.11312	8.01056	7.34447	8.32211	7.94439	7.58286	7.63546	7.68145	7.7866	7.99118	7.82324
chr9:71319664-71320911	merge_peak_114735	1	8.0197	8.44361	8.1809	7.07639	6.93121	6.79233	6.52669	7.48896	6.45418	6.79753	5.8885	7.21917	6.38819	7.18785	6.32121	7.06307	6.54905	6.96162	6.69042	6.82324	5.82375	6.04089	6.30159	6.62293	6.30889
chr9:71459002-71460315	merge_peak_114740	1	7.14853	6.80735	6.90689	6.27352	6.63865	5.89336	6.67469	6.05485	5.94111	6.42492	6.11686	5.99367	5.08406	5.46467	5.73985	5.488	5.55336	5.44626	6.00988	4.87578	4.7845	5.60644	5.64616	5.28096	4.42492
chr9:71614484-71614946	merge_peak_114749	1	5.25852	4.82782	4.9782	5.5656	4.51854	4.99095	4.10098	4.90111	5.29425	5.63923	3.79909	3.29866	4.28983	3.65992	4.23266	2.74846	4.59455	3.65076	4.28096	4.11103	3.18903	4.36737	3.80323	3.53107	3.62761
chr9:71736006-71737372	merge_peak_114755	1	7.32769	7.23266	6.72356	5.64962	5.57289	4.69153	5.51096	6.37504	6.21645	5.52231	4.32193	6.49057	5.71039	5.96993	5.21568	6.07039	5.95791	4.85599	5.89142	6.14078	6.06178	5.78555	5.10098	5.57652	6.15947
chr9:71939695-71940661	merge_peak_114768	1	6.22188	5.68482	4.852	3.82375	2.29866	3.58976	3.44361	3.82782	5.07895	3.30451	2.40054	2.97085	2.53605	4.35896	1.48543	5.02326	2.50589	2.78241	2.9486	3.07724	2.83188	2.51602	2.9855	3.53107	4.07724
chr9:72286172-72288276	merge_peak_114780	1	8.6311	8.05615	8.2636	6.46532	6.1914	7.06695	5.95513	8.01881	6.30961	6.46858	5.5435	7.55428	6.19771	6.39025	5.90881	6.65992	6.56864	6.08576	6.2854	6.47314	5.5008	5.75061	5.97361	6.80529	6.01078
chr9:72360426-72361481	merge_peak_114781	1	6.22188	5.66334	5.46205	5.27798	5.62176	5.07553	5.25248	3.07039	3.5656	4.54102	4.86196	4.96901	5.2555	5.19061	4.88753	4.58256	5.13586	4.66221	3.78241	4.52607	4.52356	5.02503	4.5509	4.38681	4.49057
chr9:72658750-72659541	merge_peak_114791	1	6.67525	6.05832	5.2765	3.96347	3.8679	3.32193	4.10098	5.9222	4.41954	4.70487	4	2.97085	4.12763	3.65992	3.49057	5.26903	4.67129	3.5509	2.86394	3.98185	3.77821	2.79909	3.12433	3.53107	4.18269
chr9:75079618-75080272	merge_peak_114892	1	6.26078	6.36527	6.45746	6.44361	5.62176	6.18745	6.53543	5.11603	5.91361	5.39643	5.38405	6.0635	5.40054	5.3799	5.76129	4.88166	5.18903	5.26754	5.52105	5.67016	5.01614	5.1811	5.34056	4.8339	4.55582
chr9:77566592-77568254	merge_peak_114985	1	8.75742	8.87652	8.38543	7.48671	7.43763	7.58676	6.99684	8.68159	8.15157	7.71452	7.02192	7.49985	7.67356	7.58256	7.37643	7.86071	7.88631	7.34589	7.31651	8.04876	7.75061	7.86641	7.15543	7.80116	7.78973
chr9:78219218-78220179	merge_peak_115023	1	6.8339	6.30305	6.82883	4.64616	5.03738	5.74524	5.71149	6.57713	5.02148	5.29719	5.41684	5.23419	5.53356	3	4.88753	4.20477	5.28836	4.25399	4.32481	4.27798	4.10769	4.01792	3.71809	3.27501	3.8953
chr9:78504612-78506485	merge_peak_115031	1	8.81903	8.9046	8.89033	8.00585	7.67948	7.67723	7.46009	7.84449	7.88557	7.93286	7.10685	8.0505	7.80193	7.83365	7.4522	8.29866	8.22477	8.22265	8.02813	7.90665	7.48091	7.56894	7.86146	7.96694	7.98185
chr9:78507366-78507755	merge_peak_115032	1	5.25852	4.85798	4.76977	2.8953	3.58015	3.03562	3.85599	4.15056	3.5656	3.11103	3.79909	3.852	3.75275	3	2.65992	3.9782	4.59455	3.76129	3.20163	4.16993	3.87578	3.28096	3.4489	3.7137	3.46989
chr9:80262547-80263292	merge_peak_115111	1	5.87774	6.20711	4.62527	4.48543	3.58015	4.30743	3.63691	5.6311	2.95606	4.04963	4.24489	4.82579	2.53605	4.83188	3.87971	3.1177	3.97453	3.65076	3.92979	3.19535	3.58496	3.64616	3.80323	4.488	3.75702
chr9:81056901-81057485	merge_peak_115176	1	5.87774	4.85798	5.0197	3.67356	3.20789	3.79077	3.36737	4.42223	3.18269	3.9222	3.25096	3.29866	3.25701	4.35896	1.48543	5.58376	1.69599	3.28688	0	2.33342	2.63227	2.35614	2.44361	2.38957	4.07724
chr9:81872444-81873099	merge_peak_115188	1	5.10434	4.70266	4.58015	3.52607	2.57531	2.69599	3.36737	4.90111	4.41954	3.30451	3.40054	2.58496	2.53605	3	2.88753	3.43296	2.50589	2.78241	1.926	3.42223	2.36737	2.35614	3.12433	3.89142	2.72247
chr9:82800125-82800798	merge_peak_115224	1	5.65992	5.15704	5.46205	2.65076	3.35614	3.79077	2.96347	4.15056	2.95606	2.31034	2.40054	4.65306	3.95233	3.65992	2.01436	4.58256	3.4957	2.9782	0	1.67807	2.83188	3.53605	0	4.59216	3.15056
chr9:82827733-82828844	merge_peak_115225	1	6.42559	5.75596	5.67243	2	3.35614	4.79701	3.44361	6.48027	4.22959	3.9222	2.40054	3.852	3.51602	4.69377	3.7866	4.58256	4.41414	3.1635	2.73118	3.42223	3.18903	2.90304	2.70487	2.73985	2.94111
chr9:83344996-83346311	merge_peak_115232	1	6.30816	5.66334	6.54164	4.19849	1.35614	4.57773	2.80735	5.11603	4.59932	3.48543	3.66903	5.46074	4.28983	3.39506	2.88753	3.9782	3.67807	2.78241	2.26303	3.07724	3.95977	3.64616	2.44361	3.53107	4.07724
chr9:83728101-83728994	merge_peak_115235	1	5.53854	5.29278	6.44095	4.92979	4.56803	4.8953	5.44493	5.6311	4.22959	5.03386	4.07382	5.35473	3.51602	4.53356	4.28392	3.72683	3.29278	4.03914	4.24184	4.11103	4.10769	3.64616	3.71809	3.27501	4.18269
chr9:85252138-85252933	merge_peak_115267	1	5.46858	5.21101	4.72028	3.67356	2.57531	4.14731	1.76553	4.42223	4.41954	3.80735	2.40054	2.58496	2.91073	3.65992	2.88753	3.72683	2.81558	2.18903	0	3.07724	2.04264	2.20163	2.09761	3.04264	2.94111
chr9:85854005-85854656	merge_peak_115277	1	5.18587	5.41414	5.23879	5.51979	5.90497	5.07553	5.90304	7.04701	5.7148	5.24945	5.4489	5.83592	4.28983	3.65992	4.9279	5.26903	3.08406	4.19219	4.43829	3.31615	4.23879	4.7761	3.88362	3.27501	4.07724
chr9:86152522-86153955	merge_peak_115295	1	8.91456	8.27798	8.5345	7.4019	7.81352	7.66676	7.25965	7.87995	7.00045	7.96	7.57984	7.36282	7.45976	7.95257	6.97591	7.66306	7.74873	7.60881	7.32912	7.1815	6.65707	6.79286	7.07767	7.60555	7.50684
chr9:86237675-86238861	merge_peak_115300	1	7.97659	7.69237	7.16591	6.66505	6.82934	6.57168	6.12433	6.98003	7.38163	6.91648	5.98368	6.6427	6.61412	6.09001	6.26454	7.15745	6.69544	6.66334	6.33485	6.67299	6.65707	6.51854	6.12598	6.47897	6.60526
chr9:87012029-87012696	merge_peak_115343	1	5.65992	4.65535	5.37016	3.96347	3.68706	4.14731	3.70044	4.15056	3.72247	3.80735	3.79909	4.49313	3.51602	3.65992	3.37295	4.73552	4.08746	1.7137	3.26903	2.33342	2.63227	2.79909	3.4489	4.02857	4.07724
chr9:87141641-87142564	merge_peak_115347	1	6.71149	5.70155	4.89724	3.34483	0	2.32193	3.09085	3.82782	3.18269	3.64155	2.79077	4.96901	2.08406	3	2.43296	1.78241	2.81558	3.1635	0	3.31615	2.36737	2.51602	2.44361	3.27501	3.9855
chr9:88137291-88138206	merge_peak_115361	1	6.42559	6.5435	6.68089	5.75809	5.9644	5.79805	5.87971	7.34021	5.55827	5.74846	5.16832	6.0635	5.53356	3.65992	4.70044	6.12928	4.50335	4.32769	4.43829	5.19535	4.35332	4.58736	4.72465	5.10936	4.74201
chr9:88713750-88715223	merge_peak_115384	1	7.97659	7.89869	7.89336	6.66505	6.79338	6.67243	5.66789	6.98003	7.26903	6.75382	5.3147	6.7339	6.75969	6.87873	6.55766	6.96301	6.39643	5.8748	7.0018	7.17233	6.16672	6.83744	6.02148	7.16832	6.44559
chr9:89560497-89563014	merge_peak_115412	1	8.29499	8.22786	7.72465	7.06264	6.01881	6.51286	5.55582	7.76845	7.45352	6.99594	5.16832	6.82731	7.00854	6.02945	5.85997	6.51728	7.02989	6.06953	5.19849	7.00809	6.67638	6.72301	5.45286	6.42694	6.97682
chr9:90621507-90622240	merge_peak_115475	1	5.9364	5.15704	4.80941	3.67356	1.86394	4.69153	2.45418	4.42223	2.7137	4.70487	3.0072	3.60881	2.08406	3.39506	2.88753	3.72683	4.31904	2.52607	2.26303	3.19535	2.63227	1.64155	2.70487	3.04264	1.81558
chr9:90691188-90692353	merge_peak_115476	1	6.57046	5.9514	6.0036	4.64616	4.34767	4.57773	3.91073	6.57713	4.89918	4.97085	3.55582	4.65306	4.12763	4.96532	4.28392	6.12928	5.37573	4.80735	4.24184	4.60881	4.30159	4.01792	4.02503	4.98368	4.62761
chr9:92483171-92483815	merge_peak_115604	1	6.57046	6.42962	6.80064	5.32769	5.36317	5.31325	6.02237	4.90111	5.78973	5.03386	5.5435	6.20163	5.59335	4.53356	5.24641	4.88166	3.97453	5.79077	5.67356	5.22033	4.82985	5.10601	5.74631	5.53232	5.7137
chr9:92488104-92488528	merge_peak_115605	1	5.53854	5.79494	5.80735	4.29866	4.66448	4.69153	4.88557	1.40054	3.38957	3.9222	4.45681	4.09085	4.43563	3.65992	3.87971	4.20477	3.4957	4.11437	3.48027	3.61353	3.69153	3.87184	4.26003	3.53107	2.72247
chr9:93799423-93799913	merge_peak_115662	1	6.3875	5.8125	5.95699	5.27798	5.07039	5.89336	4.44361	4.90111	5.43429	4.54102	4.9542	4.09085	4.12763	5.07724	4.5008	5.926	4.81967	4.50843	4.43829	4.83794	4.57531	4.65992	4.97269	4.8339	4.62761
chr9:95442596-95443198	merge_peak_115772	1	5.25852	4.3505	4.80941	3.52607	3.20789	3.03562	3.26303	4.42223	3.38957	2.87971	2.40054	2.58496	3.51602	3.926	2.43296	3.72683	3.97453	2.52607	3.04963	2.91839	2.63227	2.35614	2.09761	3.04264	3.15056
chr9:95570518-95572272	merge_peak_115787	1	8.14384	7.99299	7.76394	5.60999	5.848	5.74524	5.13258	6.90737	6.66278	5.67582	5.27947	7.15543	6.15623	5.96993	4.64155	6.12928	5.55336	5.49825	5.45549	5.70929	5.45154	5.47638	5.0036	5.43296	5.56682
chr9:96051275-96052264	merge_peak_115850	1	5.8268	6.18903	5.78136	3.82375	3.8679	4.44626	3.51096	4.15056	4.1177	4.54102	3.90304	5.56925	5.17313	5.90785	5.12267	4.38405	5.01436	4.85599	4.36177	4.43296	4.17632	4.61117	5.10098	5.57652	5.7666
chr9:96337830-96339508	merge_peak_115872	1	8.12846	8.34359	7.75569	7.02015	7.25588	7.03078	6.90063	6.05485	7.08576	6.70487	6.80839	7.77689	6.73064	7.47249	6.52105	7.478	7.15664	6.66334	6.96532	7.30488	6.49825	6.46336	6.64559	6.50335	7.46238
chr9:97315822-97317366	merge_peak_115914	1	6.89336	6.70543	6.69377	4.80323	4.61824	5.79805	4.26303	5.6311	4.51096	4.70487	4.32193	6.59455	3.51602	6.24869	4.64155	6.3147	4.81967	2.18903	4.17313	4.80116	5.17632	4.13422	5.18269	4.98368	4.9982
chr9:97401219-97402419	merge_peak_115920	1	8.6768	8.48543	8.7486	7.58376	7.93852	7.49057	7.75515	7.2854	7.4019	7.59783	7.51444	7.71287	7.33056	7.65735	7.71507	7.32409	7.27575	8.18289	8.13689	7.46565	7.19022	7.41041	7.32265	7.01569	7.12516
chr9:97893652-97893941	merge_peak_115944	1	3.86394	2.21412	3.05658	3.34483	3.93734	3.58976	3.74846	3.47508	3.99639	4.36457	4	1.65992	1.54597	2.11103	3.37295	2.74846	2.50589	3.76129	2.86394	3.52105	0.970854	2.79909	2.9855	3.53107	1.81558
chr9:98981277-98982205	merge_peak_116005	1	6.17712	6.04177	6.02591	5.47508	4.80529	4.8953	4.37573	4.42223	4.59932	4.04963	4.17951	6.32337	5.2555	4.96532	4.5008	4.20477	3.97453	3.42761	3.66448	4.69599	4.23879	4.21723	4.41684	4.75916	4.85
chr9:99179459-99180237	merge_peak_116015	1	7.26716	7.35509	7.04352	6.19219	6	5.89336	6.0009	3.47508	7.25852	6.24945	5.70819	5.91648	5.6565	5.07724	5.96255	5.02326	5.28836	5.85499	5.72901	6.44029	6.10936	6.36247	5.77821	6.22265	5.99277
chr9:99380879-99382342	merge_peak_116028	1	7.59276	7.16189	6.86691	5.27798	5.10769	5.51223	5.09085	6.16591	6.69766	5.48671	5.08576	5.35473	5.2555	5.46467	4.09424	6.56499	5.80116	5.49825	4.93546	5.55949	5.31904	5.76022	5.03562	5.32912	5.82171
chr9:99539809-99540730	merge_peak_116034	1	6.77189	6.47897	6.13175	5.42761	4.66448	6.18745	5.19377	3.82782	6.64847	5.14731	4.81147	4.49313	4.99277	4.69377	5.09761	4.38405	5.18903	5.36177	4.91839	5.67016	6.18349	5.49185	4.87381	5.04789	5.25701
chr9:99800881-99802000	merge_peak_116046	1	8.4614	8.32319	8.30122	7.71672	7.32733	7.47638	7.48768	7.67694	6.90977	7.31976	7.84147	7.55428	7.41075	6.43696	7.09508	7.12639	6.95931	7.31506	7.73118	7.13586	6.77979	7.02059	7.64068	7.34802	7.10392
chr9:99983241-99984879	merge_peak_116053	1	7.36807	7.46989	7.0321	5.5656	4.40599	5.31325	4.33914	4.90111	6.08916	5.81558	4.81147	7.02148	5.17313	5.07724	4.64155	6.51728	5.8339	4.19219	4.64847	5.35332	5.45154	4.25701	4.79909	4.8339	5.7939
chr9:100263570-100265229	merge_peak_116070	1	7.82782	8.05615	7.63807	5.94298	6.65992	6.76553	6.31034	7.16792	6.51412	6.79753	5.4489	6.98641	5.97085	6.71644	6.10182	7.23955	6.84046	6.81301	6.15381	6.58135	5.7845	6.33199	6.18507	6.5509	6.57168
chr9:100610836-100611489	merge_peak_116086	1	5.65992	6.36527	5.72683	4.38957	4.46205	4.30743	5.17313	5.11603	4.1177	4.77821	4.32193	5.35473	4.99277	4.53356	3.87971	5.84699	5.07382	4.89336	4.95977	5.51349	4.74846	4.43029	4.63923	5.10936	4.34483
chr9:100615620-100617172	merge_peak_116087	1	7.89215	7.70377	7.40701	5.5656	4.75275	5.79805	5.44493	6.48027	5.07895	5.56071	5.24489	6.0635	5.17313	6.14405	4.64155	6.93121	5.37573	5.16511	5.19849	5.67016	4.90881	5.14405	4.83592	5.81044	5.04614
chr9:100866711-100867708	merge_peak_116119	1	6.08321	6.27575	6.25776	5.37712	5.24184	5.69377	5.21257	4.67807	5.13914	5.03386	4.24489	5.83592	5.17313	5.46467	4.99639	5.26903	5.13586	4.93168	4.88947	4.22342	4.70929	4.93734	3.88362	4.8339	4.55582
chr10:7454389-7455071	merge_peak_11612	1	6.03386	6.44294	5.93546	5.05832	5.07039	4.30743	5.32048	4.90111	3.99639	4.36457	4.32193	4.29572	4.99277	4.83188	5.0321	3.72683	4.95233	5.33056	4.59694	5.19535	4.90881	4.63459	5.03562	4.91265	4.74201
chr9:100908307-100909069	merge_peak_116127	1	8.08257	7.43929	7.33199	6.99458	7.24108	7.38128	7.0917	7.16792	6.39094	6.58436	6.11686	6.49057	6.38819	6.43696	5.35614	6.6153	6.51349	6.06953	6.66903	6.30012	5.68032	5.95327	5.9607	6.10769	6.07895
chr9:102590399-102591260	merge_peak_116249	1	7.05224	6.57652	6.58796	5.05832	5.07039	4.69153	4.40871	6.37504	5.39369	5.39643	3.55582	5.66448	3.25701	4.15381	4.28392	5.488	5.42089	3.76129	4.12102	4.27798	3.69153	4.13422	3.4489	3.89142	3.32769
chr9:103235211-103236924	merge_peak_116279	1	7.61058	7.34908	7.14282	5.32769	4.87774	5.63459	4.22033	6.57713	5.48414	5.74846	4.58496	6.26529	5.6565	5.84499	4.54844	6.3147	5.55336	4.4489	5.01257	5.70929	4.70929	5.21412	5.12598	5.57652	5.04614
chr9:104499615-104500832	merge_peak_116311	1	6.53667	6.72465	6.21723	3.14405	3.35614	4.99095	3.09085	5.11603	2.95606	2.59455	3.25096	5.46074	2.91073	4.83188	3.23266	3.1177	4.21412	2.9782	2.55582	2.76553	2.63227	2.90304	0	4.15704	3.8953
chr9:105365554-105366502	merge_peak_116318	1	6.50271	5.88264	5.43829	3.82375	2.57531	4.14731	2.64155	2.05658	3.99639	3.64155	3.0072	4.49313	2.91073	4.15381	0	2.74846	2.50589	2.18903	2.73118	1.67807	3.69153	2.67807	0	1.28688	3.46989
chr9:105865215-105866778	merge_peak_116325	1	6.95	6.13422	6.47444	4.19849	3.20789	3.79077	3.36737	6.37504	4.68032	4.1635	3.66903	5.56925	2.53605	4.83188	3.49057	3.9782	3.4957	3.1635	2.73118	2.76553	3.45943	3.21412	0	1.87971	3.62761
chr9:106245817-106246507	merge_peak_116330	1	5.77505	5.52732	5.05658	3.14405	2.29866	4.30743	2.64155	2.62293	2.7137	4.1635	2.40054	1	2.08406	2.11103	2.65992	3.9782	2.50589	2.78241	2.26303	3.52105	4.03562	2.67807	0	3.04264	3.32769
chr9:107398957-107399769	merge_peak_116345	1	4.85997	5.48543	5.46205	4.19849	1.86394	3.58976	2.96347	5.11603	3.72247	3.48543	0	1.65992	2.53605	4.35896	2.01436	3.72683	2.50589	2.18903	2.55582	3.52105	3.18903	2.90304	2.44361	3.27501	3.62761
chr10:8075610-8076220	merge_peak_11637	1	5.9364	5.06523	4.80941	3.14405	2.83996	3.03562	3.26303	3.82782	2.41143	3.48543	2.40054	3.29866	3.25701	3.65992	2.88753	3.9782	2.50589	2.52607	0	2.76553	1.60407	3.21412	0	2.38957	3.32769
chr9:108475153-108476580	merge_peak_116426	1	7.12598	7.07682	6.52544	4.8679	4.02148	4.30743	4.37573	6.05485	4.89918	4.04963	3.40054	6.26529	5.17313	5.90785	3.70487	6.12928	4.50335	4.11437	3.20163	4.22342	4.46989	3.64616	2.9855	4.488	4.42492
chr9:110227679-110228701	merge_peak_116468	1	7.40633	7.59216	7.61265	6.55213	6.86987	6.72028	6.66959	7.23228	5.67807	6.50589	6.7666	7.06048	5.92505	6.24869	6.49889	6.46597	6.01614	6.15704	6.64328	6.24489	5.87873	6.08236	6.26679	6.16993	6.1416
chr9:113341196-113342029	merge_peak_116671	1	6.13011	5.0993	5.0197	3.14405	4.34767	3.79077	1.23879	5.11603	3.85997	3.30451	2.79077	4.96901	2.53605	3.39506	3.95606	3.9782	2.81558	4.11437	4.06695	3.19535	3.02148	2.79909	3.71809	2.38957	3.8953
chr9:113799787-113801365	merge_peak_116690	1	8.26021	8.1058	7.70238	6.59156	6.12681	6.43095	6.49185	7.5373	6.69766	6.63807	6.7252	7.06048	6.02059	5.90785	6.05745	5.38681	6.41346	6.47119	6.57773	6.44029	6.15218	6.46336	6.41481	6.66391	6.67976
chr9:113928314-113929060	merge_peak_116704	1	5.53854	4.9486	4.852	2.8953	0	3.32193	2.1635	5.6311	3.85997	3.30451	1.91073	3.60881	3.75275	3.65992	1.48543	4.58256	3.29278	3.28688	2.55582	2.91839	3.77821	2.35614	2.09761	2.73985	3.32769
chr9:114361432-114362444	merge_peak_116717	1	6.26078	6.1643	6.29425	5.37712	4.51854	4.14731	4.84197	4.90111	4.22959	4.77821	5.12763	4.82579	4.43563	4.35896	4.16672	3.9782	4.41414	5.09424	5.21723	4.52607	3.95977	4.29278	5.20945	5.49057	4.85
chr9:115649671-115650139	merge_peak_116797	1	7.12598	6.0268	5.6427	5.22188	5.33199	5.38267	5.57531	2.05658	5.13914	5.08746	4.63691	4.49313	5.17313	4.53356	4.60407	4.38405	3.4957	4.03914	5.05137	4.22342	4.65764	4.40327	3.88362	3.04264	4.62761
chr10:10704268-10705414	merge_peak_11681	1	6.53667	6.1643	6.21723	5.6893	5.64731	5.45022	5.87971	4.42223	4.22959	5.48671	5.0018	4.49313	4.28983	4.83188	5.43296	2.74846	2.81558	5.33056	4.55827	4.16993	4.35332	4.21723	4.46728	4.38681	4.34483
chr9:116225769-116226299	merge_peak_116847	1	5.33628	4.9241	4.53107	2.8953	3.20789	2.69599	2.80735	2.62293	2.95606	3.48543	2.40054	5.11103	3.51602	4.53356	2.65992	5.488	2.15056	2.18903	0	2.54597	1.60407	2.67807	2.9855	3.27501	1.81558
chr9:116326914-116327502	merge_peak_116854	1	6.57046	5.82782	5.88655	3.82375	4.96347	3.79077	4.6017	5.6311	3.18269	3.80735	4.86196	4.09085	3.51602	4.35896	3.95606	5.76447	4.41414	4.56071	3.92979	4.64386	4.41143	4.33628	4.08066	4.02857	4.42492
chr9:116351578-116352084	merge_peak_116859	1	5.40327	5.90014	6.02591	5.5656	4.61824	4.69153	5.13258	5.30305	4.68032	4.62293	3.0072	4.49313	3.75275	4.69377	4.64155	4.58256	4.31904	4.25399	3.73552	4.22342	3.02148	4.09761	3.94486	3.27501	4.07724
chr10:11059418-11060706	merge_peak_11688	1	6.95	7.24489	7.17752	4.80323	5.33199	5.16189	4.50589	4.42223	5.6017	5.63923	5.0018	4.96901	5.92505	5.28688	5.30743	3.9782	5.07382	4.75702	5.05137	4.94673	3.95977	5.15866	4.46728	5.10936	5.14078
chr9:116638167-116639046	merge_peak_116880	1	5.98459	6.47897	5.6427	5.83794	4.80529	5.45022	4.33914	3.47508	5.07895	5.56071	5.08576	4.29572	4.28983	5.19061	4.54844	4.88166	4.08746	4.71809	4.40054	5.04089	4.23879	3.97085	3.94486	5.49057	4.49057
chr9:116833539-116834311	merge_peak_116892	1	5.40327	5.31759	5.05658	2.8953	3.68706	4.14731	3.36737	3.82782	3.38957	3.30451	2.40054	4.29572	3.51602	6.14405	2.43296	5.15056	3.83188	2.18903	2.26303	2.54597	2.04264	3.28096	2.09761	5.10936	4.42492
chr9:124247511-124248872	merge_peak_117192	1	7.36807	7.04483	7.14282	7.05007	6.82934	6.79233	7.11228	7.39025	6.41143	6.36177	6.0063	6.82731	6.42223	6.20398	5.50462	5.99548	5.89821	6.13996	5.88069	5.7301	5.17632	5.56194	5.50208	5.73444	5.25701
chr9:124314158-124315198	merge_peak_117202	1	6.77189	6.64443	6.50526	5.83794	5.82579	5.74524	5.65306	4.42223	5.07895	5.63923	5.20633	6.20163	4.90304	4.15381	4.9279	5.67694	4.50335	4.85599	5.03034	4.97636	4.23879	4.95791	5.31179	4.38681	5.29572
chr9:124361443-124362029	merge_peak_117207	1	6.30816	5.96532	5.78136	4.48543	4.87774	4.79701	4.7845	4.15056	4.22959	3.80735	4.70708	5.11103	4.12763	6.02945	4.16672	4.88166	4.95233	4.61589	5.01257	4.83794	3.95977	4.05658	4.08066	4.27501	4.07724
chr10:11322579-11322966	merge_peak_11721	1	4.0036	4.9486	4.25096	2.65076	1.86394	3.32193	2.45418	2.62293	2.41143	2.31034	3.55582	3.852	2.53605	3.65992	3.09761	4.20477	2.50589	2.9782	2.26303	3.07724	2.83188	2.20163	2.848	3.04264	3.32769
chr9:125108897-125109684	merge_peak_117238	1	5.9364	6.5435	6.13175	4.73118	5.20789	5.16189	5.42492	5.47768	5.51602	5.39643	4.52105	5.56925	4.90304	4.96532	3.95606	5.15056	4.74631	5.09424	5.28983	5.51349	4.30159	4.65992	4.83592	4.8339	4.18269
chr9:125261217-125262021	merge_peak_117252	1	5.40327	4.88362	5.2765	4.19849	2.83996	3.58976	3.17632	6.66789	3.5656	4.77821	2.40054	4.09085	2.53605	3	3.37295	4.73552	3.4957	2.52607	3.61824	2.54597	3.33914	2.90304	3.3505	1.87971	3.32769
chr9:126761694-126762573	merge_peak_117314	1	6.42559	6.17951	6.02591	4.19849	4.22651	4.44626	4.06005	5.9222	4.82375	4.62293	4.75489	5.75489	5.2555	4.53356	4.45154	5.15056	4.21412	4.80735	4.91839	4.56316	3.87578	4.25701	4.08066	4.59216	4.49057
chr9:128136999-128137408	merge_peak_117408	1	4.12433	4.58976	4.0635	5.05832	4.71589	5.63459	4.22033	6.05485	4.33056	5.14731	4.24489	3.852	3.25701	2.11103	4.09424	3.43296	4.50335	3.65076	3.92979	3.98185	3.87578	3.53605	3.94486	4.59216	3.9855
chr9:129088607-129090007	merge_peak_117459	1	7.85425	7.73823	7.11936	5.72792	6.21023	5.58015	5.19377	6.66789	6.66278	6.29352	4.70708	6.20163	5.87381	5.46467	5.43296	7.06307	6.32481	5.83289	5.49442	6.54905	5.61235	5.83188	5.18269	6.10769	6.01078
chr10:11652900-11654390	merge_peak_11751	1	8.17113	8.33145	8.31397	6.98048	7.60733	7.26379	7.40429	6.16591	6.9514	7.04832	7.02192	7.28059	6.70321	6.63981	7.1643	7.52607	7.06996	6.79077	7.54411	7.0343	7.03474	6.98322	7.19259	7.36072	7.32589
chr9:132382133-132382875	merge_peak_117764	1	6.17712	6.14975	5.72683	4.64616	5.27053	4.30743	4.93923	5.47768	5.43429	5.24945	4.9542	5.23419	5.71039	5.63343	4.54844	5.02326	5.23726	4.25399	4.71149	4.94673	4.98185	4.69822	4.97269	4.27501	4.90497
chr9:133641995-133642650	merge_peak_117863	1	5.98459	4.51349	4.89724	3.14405	4.22651	4.14731	3.70044	4.15056	3.5656	3.48543	4	4.29572	2.53605	3	3.09761	4.73552	2.15056	3.42761	3.26903	2.76553	2.36737	3.1375	3.3505	3.53107	3.75702
chr9:133868737-133869045	merge_peak_117873	1	1.9855	4.27202	4.13093	4.64616	4.40599	4.14731	3.36737	4.90111	3.72247	3.30451	4	2.97085	1.54597	3	3.23266	3.43296	2.50589	2.9782	2.86394	2.54597	2.36737	1.64155	2.09761	1.28688	2.47508
chr9:136727604-136728559	merge_peak_118088	1	7.40633	7.374	7.79338	7.63894	7.66562	7.52544	8.10957	7.84449	6.83188	7.18547	7.3427	6.82731	6.67412	7.47249	7.14568	6.89385	6.74308	6.72137	6.57773	6.23419	5.42626	6.33771	5.99095	6.24793	5.50589
chr9:137276651-137276944	merge_peak_118128	1	5.72028	5.9514	5.58736	4.57046	4.96347	4.69153	4.65076	5.30305	5.19219	4.36457	3.40054	4.29572	4.12763	5.3799	4.54844	5.02326	4.31904	4.19219	4.91839	4.69599	4.17632	3.97085	3.88362	4.38681	4.49057
chr9:138371682-138372751	merge_peak_118176	1	7.17353	6.12102	6.29425	4.73118	4.80529	4.57773	4.7137	7.1102	5.13914	5.52231	4.45681	5.66448	4.12763	5.07724	4.16672	5.58376	5.13586	4.50843	5.1177	5.51349	4.52356	4.43029	4.37016	5.49057	4.85
chr10:13481682-13482795	merge_peak_11840	1	6.22188	6.31759	6.13175	5.47508	4.56803	4.44626	4.10098	5.30305	4.95606	4.36457	4.17951	6.26529	4.90304	4.15381	4.28392	3.9782	4.31904	4.32769	4.12102	4.33342	4.94486	4.18587	3.88362	4.15704	4.07724
chr10:13570360-13571379	merge_peak_11842	1	6.95	6.1643	5.75275	4.38957	4.87774	4.57773	4.68257	5.47768	4.22959	4.26903	4.17951	4.96901	4.78869	2.61353	3.87971	4.20477	3.83188	4.11437	4.91839	4.33342	3.18903	3.59932	3.71809	4.91265	4.68706
chrX:2747285-2748152	merge_peak_118424	1	5.53854	6.09085	5.12928	4.29866	2.83996	1.18903	2.1635	4.15056	3.72247	4.04963	0	4.65306	4.12763	4.69377	2.01436	1.78241	3.29278	2.52607	2.73118	1.67807	2.63227	2.79909	3.12433	3.27501	3.75702
chrX:7064796-7066901	merge_peak_118484	1	9.14435	9.13412	9.0935	8.02459	8.09782	7.31216	7.07724	8.13422	8.38146	8.26566	7.4851	8.54797	8.29462	7.38681	7.02591	7.91456	7.68201	7.9364	7.95163	7.40293	8.08576	7.93026	8.28114	7.30743	8.35931
chrX:7165384-7165869	merge_peak_118488	1	5.65992	5.90014	5.78136	4.48543	4.56803	3.03562	4.50589	4.42223	4.1177	3.80735	4.32193	3.29866	3.25701	4.15381	5.32337	4.20477	2.81558	5.26754	4.32481	3.61353	3.33914	4.4957	5.03562	2.38957	3.15056
chrX:9023106-9023890	merge_peak_118516	1	5.65992	5.75596	5.78136	4.19849	5	4.44626	5.35755	3.82782	3.85997	4.70487	3.55582	4.65306	3.95233	3.926	4.34199	3.1177	3.97453	5.16511	4.55827	3.42223	3.77821	4.25701	4.63923	3.53107	3.62761
chrX:9432716-9433645	merge_peak_118546	1	7.07938	7.45746	6.94345	5.80012	6.28466	4.79701	5.35755	3.82782	6.28614	5.7126	4.58496	5.46074	5.92505	7.08236	5.27352	6.12928	6.49633	6.15704	5.84097	5.90207	5.68032	5.91073	5.26003	5.43296	6.1416
chrX:9676982-9677388	merge_peak_118562	1	5.87774	4.70266	5.2032	5.5656	5.17792	4.57773	4.10098	3.82782	4.51096	4.62293	4.32193	4.29572	4.43563	4.69377	3.23266	3.9782	4.08746	4.38128	3.54597	4.48285	3.77821	3.76553	3.22033	3.89142	3.75702
chrX:10157545-10158045	merge_peak_118602	1	5.9364	5.9514	5.49697	5.5656	5.20789	4.44626	4.65076	3.07039	4.82375	5.24945	4	3.60881	5.08406	3.926	4.28392	3.43296	3.67807	4.66221	4.32481	4.11103	4.23879	4.01792	4.26003	3.7137	3.75702
chrX:10829052-10829768	merge_peak_118610	1	4.56803	4.72901	4.93357	6.01436	5.30597	6.06523	5.90304	6.2817	4.95606	5.60051	5.08576	4.65306	4.12763	0	4.5008	3.72683	4.21412	4.89336	3.41684	2.76553	5.26153	4.01792	4.37016	3.27501	3.75702
chrX:13956155-13957238	merge_peak_118745	1	6.50271	6.04177	5.6427	4.07039	4.08406	3.79077	4.06005	5.30305	4.89918	3.9222	3.90304	3.852	3.95233	3.926	4.0321	5.38681	0	3.65076	3.54597	2.07039	3.69153	3.70929	3.94486	3.53107	4.26604
chrX:15805015-15805515	merge_peak_118797	1	7.07938	6.39163	6.36737	6.1635	6.54535	4.44626	5.48285	4.67807	4.59932	5.08746	5.04264	5.91648	5.08406	5.46467	4.70044	4.73552	4.31904	5.8748	5.23266	3.61353	4.74846	4.29278	4.60644	4.02857	4.18269
chrX:16729962-16731234	merge_peak_118843	1	7.40633	7.32193	7.19849	6.29793	6.28466	5.79805	6.03562	4.15056	6.88313	5.7126	5.62059	6.77873	6.06867	6.14405	5.41278	6.12928	5.69933	5.60407	5.71589	5.55949	6.01792	5.89045	5.58256	5.95233	5.21878
chrX:17394305-17395255	merge_peak_118875	1	5.53854	6.17951	5.31034	2.34483	3.68706	2.32193	2.45418	3.82782	3.38957	3.48543	3.79909	5.66448	4.55336	5.46467	0	5.76447	2.81558	2.18903	1.926	3.19535	3.18903	2.67807	2.44361	0	2.94111
chrX:21391825-21393686	merge_peak_119041	1	6.97636	7.374	7.2521	4.8679	4.16027	3.79077	3.91073	4.90111	4.95606	5.34767	3.40054	6.54473	5.59335	5.84499	2.65992	6.25323	4.95233	4.25399	3.99277	3.42223	4.30159	5.12102	5.0635	3.7137	4.74201
chrX:22003379-22003815	merge_peak_119060	1	6.8339	5.64386	5.86096	4.99458	4.61824	5.24031	4.40871	3.47508	3.18269	5.63923	4.86196	4.65306	4.55336	4.53356	4.3978	4.20477	5.28836	4.25399	4.73769	5.51349	4.86592	4.93734	4.14405	4.27501	4.85
chrX:25038836-25039631	merge_peak_119157	1	5.87774	5.48543	5.83491	4.64616	4.16027	2.69599	3.70044	4.15056	4.51096	3.48543	3.66903	4.49313	4.55336	3.65992	2.43296	4.58256	2.15056	4.50843	4.04264	3.61353	2.83188	3.64616	2.848	4.15704	3.9855
chrX:27398239-27399491	merge_peak_119207	1	5.9364	5.91743	6.21723	3.34483	4.08406	2.69599	2.45418	4.90111	3.5656	4.54102	3.66903	3.852	4.43563	4.15381	2.65992	3.9782	2.15056	2.52607	2.55582	3.19535	3.33914	3.59932	3.12433	3.27501	3.15056
chr10:14791167-14791619	merge_peak_11921	1	5.10434	5.26303	5.16672	4.73118	4.08406	4.44626	4.1375	2.62293	4.1177	4.54102	3.40054	4.29572	2.08406	3.65992	4.0321	3.72683	3.4957	3.76129	3.54597	3.07724	4.03562	3.59932	2.9855	3.53107	3.15056
chrX:34674728-34675873	merge_peak_119318	1	6.26078	7.22535	6.33414	4.73118	3.35614	4.44626	3.96717	2.62293	4.22959	3.64155	3.40054	4.49313	3.75275	5.07724	2.88753	5.76447	4.08746	4.71809	3.89918	4.27798	4.52356	4.01792	3.4489	3.7137	4.18269
chrX:36975531-36976408	merge_peak_119355	1	6.3875	5.66334	4.62527	3.34483	3.46467	3.03562	2.1635	4.42223	4.75061	4.04963	2.40054	4.49313	3.51602	3	2.01436	4.20477	1.05658	3.42761	2.26303	1.67807	2.83188	1.8953	2.44361	1.87971	3.46989
chrX:38079201-38080481	merge_peak_119395	1	6.60881	6.05832	6.15543	4.29866	3.20789	3.98914	3.70044	4.42223	4.68032	3.30451	3.55582	4.65306	2.53605	3.65992	3.09761	4.88166	2.81558	4.19219	2.9486	3.76977	3.95977	3.59932	3.94486	3.04264	4.55582
chrX:39356891-39357402	merge_peak_119458	1	6.03386	5.26303	4.80941	4.48543	4.84599	3.58976	4.7137	3.07039	3.5656	3.30451	3.90304	4.82579	3.51602	3.926	4.0321	3.1177	2.15056	3.76129	3.83592	3.52105	3.58496	3.45418	3.80323	2.38957	3.32769
chr10:15412582-15413393	merge_peak_11946	1	5.0268	5.50335	5.23879	3.52607	2.83996	3.79077	3.81558	2.05658	4.22959	3.9222	3.0072	4.82579	2.53605	3.65992	3.09761	3.9782	2.15056	3.76129	3.61824	3.91456	3.18903	3.76553	2.9855	3.7137	3.75702
chrX:39942004-39943163	merge_peak_119496	1	7.02636	6.8525	6.75221	5.60999	5.41819	4.44626	5.02857	6.90737	6.06091	5.78346	5.24489	6.32337	4.78869	6.47962	5.5509	6.46597	5.59216	5.39232	5.35896	5.64847	5.20477	5.64155	5.56316	5.38543	5.82171
chrX:40506021-40507308	merge_peak_119554	1	8.4614	8.41718	8.05181	7.66732	7.3147	7.06695	6.88753	7.16792	7.84046	7.76182	6.4822	7.79986	7.29536	6.56316	6.47184	7.40259	6.77873	6.83542	7.2817	7.11562	7.29756	7.33235	7.21451	6.80529	7.23304
chrX:41112299-41113386	merge_peak_119585	1	6.46793	6.7148	6.66221	6.0781	6.36177	5.69377	5.09085	6.2817	5.74953	6.22728	5.5097	6.59455	5.6565	6.14405	5.06005	5.38681	5.23726	5.41954	5.25399	5.35332	5.47897	5.02503	4.94111	5.43296	5.851
chrX:46433971-46434874	merge_peak_119770	1	7.0036	6.35332	5.86096	3.82375	3.8679	4.44626	4.47768	4.67807	5.02148	4.26903	3.66903	5.83592	4.78869	5.96993	4.16672	6.12928	4.59455	5.20163	4.28096	4.33342	4.90881	4.61117	2.70487	4.15704	4.49057
chrX:46618047-46619176	merge_peak_119786	1	7.7137	7.36001	7.17752	5.83794	6.52231	5.51223	5.83086	6.2817	6.03034	5.81558	5.41684	6.43563	6.15623	5.70708	5.6837	6.12928	6.07382	5.8748	5.75382	5.60526	6.04789	5.87676	5.79597	6.47897	6.1416
chrX:46771493-46772826	merge_peak_119797	1	7.99186	7.76739	6.82883	6.39849	6.51033	6.02503	5.71149	7.23228	6.14241	6.63807	5.35191	6.32337	6.06867	5.96993	5.83895	5.76447	5.66676	6.38957	6.02326	5.96901	5.70377	5.91073	5.8953	6.24793	5.94673
chrX:48489763-48490678	merge_peak_119883	1	5.59932	5.70155	6.21723	5.37712	4.80529	5.63459	4.81352	4.67807	4.89918	4.45418	4.63691	5.35473	4.55336	4.69377	4.854	4.20477	3.97453	4.38128	4.21101	4.37851	4.46989	3.91839	4.14405	3.53107	4.49057
chr10:17170228-17170780	merge_peak_11996	1	6.74201	5.21101	6.10852	5.47508	5.20789	5.31325	6.21568	5.47768	4.75061	5.03386	5.04264	4.09085	3.51602	4.69377	3.37295	4.73552	3.83188	5.57894	4.7866	4.37851	3.77821	4.4957	4.37016	4.59216	2.72247
chrX:50632602-50633565	merge_peak_119983	1	5.65992	5.66334	5.80735	2.65076	3.58015	3.32193	3.17632	3.82782	3.99639	3.64155	2.40054	5.75489	4.43563	4.69377	3.09761	5.15056	2.50589	2.18903	2.73118	1.67807	2.83188	3.21412	2.44361	0	2.72247
chrX:52004567-52005628	merge_peak_120012	1	7.89215	7.82069	8.0072	7.33628	7.20046	6.95699	6.28096	7.76845	7.45352	7.77689	5.8885	7.62877	7.14934	6.56316	6.48607	6.70377	6.18031	7.20516	6.53169	6.58976	7.37678	6.69432	6.71589	6.5735	6.72083
chrX:53253643-53254979	merge_peak_120043	1	8.28559	7.93428	8.10035	7.44857	7.43329	6.22959	6.53543	7.63459	7.41785	7.52576	6.7252	7.49985	7.06953	6.99729	5.9279	6.9982	6.30451	7.08449	6.76818	6.24489	7.28614	7.08066	7.49057	6.64097	7.32589
chrX:53467491-53469592	merge_peak_120066	1	8.41988	8.27445	8.47265	7.75409	8.14934	7.60792	7.82782	8.01881	7.19456	7.36107	7.89821	7.67412	7.73335	7.05572	7.30415	7.478	6.41346	7.74551	7.61912	6.88947	7.36912	7.4266	7.19967	6.94673	7.28725
chr10:17495215-17496998	merge_peak_12013	1	7.61058	7.70791	7.61265	5.11936	5.44228	6.02503	6.09677	6.98003	7.23534	6.22728	6.07211	6.54473	6.45681	6.24869	5.35614	6.25323	6.65821	6.05137	5.86888	6.82324	5.76341	6.34767	5.56316	6.5735	6.01078
chr10:17658459-17660030	merge_peak_12024	1	7.5435	7.75889	7.65421	6.24565	6.81147	6.81301	6.8485	6.57713	6.79025	6.42492	6.63227	7.77689	6.73064	6.24869	6.14893	7.09677	6.91361	6.69988	7.13955	7.20006	6.48864	6.6893	6.48414	7.44195	7.21529
chrX:62974413-62975490	merge_peak_120254	1	8.20789	8.29076	8.03848	7.31397	7.39609	6.67243	6.9279	7.87995	7.39541	7.76182	6.83845	7.47054	7.26115	7.13504	7.38336	7.32409	7.05615	7.18824	6.63749	7.0343	7.35085	7.16672	6.81916	7.18388	6.89772
chrX:63468055-63468881	merge_peak_120267	1	5.33628	5.0993	4.9782	3.52607	2.57531	2.69599	2.45418	3.07039	3.18269	4.1635	2.40054	3.60881	2.91073	3.39506	0	4.88166	1.05658	2.9782	2.73118	2.54597	2.83188	2.67807	0	3.53107	2.72247
chrX:64254433-64255516	merge_peak_120290	1	6.80374	6.6241	6.08831	4.92979	3.02857	5.31325	3.26303	4.42223	6.41143	4.77821	4.24489	4.82579	5.17313	4.83188	3.95606	5.15056	4.95233	4.56071	4.12102	4.69599	5.87873	5.12102	3.94486	4.67356	5.25701
chrX:65041685-65042368	merge_peak_120328	1	5.53854	5.0993	4.93357	3.52607	4.61824	4.8953	3.85599	3.07039	4.59932	4.54102	4.52105	4.09085	2.91073	3	4.0321	4.88166	3.29278	4.03914	3.41684	3.69599	4.03562	3.87184	4.14405	3.89142	4.07724
chr10:18429175-18429942	merge_peak_12035	1	4.24793	5.45418	4.93357	3.52607	2.83996	3.58976	2.45418	2.05658	3.38957	3.11103	3.40054	3.852	2.08406	2.61353	3.09761	3.43296	1.69599	2.18903	2.73118	3.52105	2.83188	2.20163	3.71809	3.7137	2.94111
chrX:66765727-66766678	merge_peak_120375	1	6.17712	6.66562	6.29425	5.27798	3.774	2.32193	4.10098	6.05485	3.5656	4.04963	3.0072	5.23419	4.78869	4.96532	3.95606	5.67694	4.08746	3.9486	4.36177	4.11103	3.69153	3.1375	3.54102	4.15704	3.46989
chrX:67334312-67335025	merge_peak_120389	1	6.03386	5.849	6.21723	5.05832	5.10769	4.99095	4.96162	4.90111	4.95606	4.62293	5.12763	6.0635	4.68482	4.69377	5.27352	3.1177	1.05658	5.09424	5.71589	3.98185	4.74846	4.54597	5.20945	5.10936	4.42492
chrX:67639744-67640308	merge_peak_120399	1	4.76341	5.23573	4.93357	5.32769	5	4.44626	4.88557	4.42223	4.33056	4.1635	3.0072	2.58496	4.28983	2.61353	3.37295	3.1177	1.69599	3.42761	3.48027	3.07724	2.63227	3.45418	3.3505	2.38957	3.15056
chrX:67886264-67886929	merge_peak_120416	1	6.42559	6.49121	6.70708	6.0781	5.49953	6.10434	6.0009	5.7866	5.39369	5.74846	5.56803	5.46074	4.78869	5.63343	5.09761	4.20477	4.08746	5.41954	5.03034	4.37851	4.61353	4.63459	3.88362	4.02857	4.85
chrX:68835565-68837056	merge_peak_120451	1	7.0036	7.47994	7.44427	6.27352	5.71809	5.45022	4.63227	6.66789	5.81762	5.94953	4.58496	6.49057	5.2555	4.83188	4.64155	6.82069	4.95233	5.49825	5.71589	4.60881	4.98185	5.08236	4.76765	5.43296	5.62761
chrX:71130972-71131758	merge_peak_120533	1	5.46858	5.86295	5.23879	3.52607	4.16027	3.03562	3.09085	4.42223	3.5656	3.64155	3.40054	4.09085	4.43563	3.39506	2.43296	4.20477	3.4957	2.78241	3.20163	3.52105	2.36737	3.1375	2.44361	3.89142	4.49057
chrX:71351183-71352180	merge_peak_120557	1	7.74927	7.83567	7.69488	7.21218	6.91409	7.10098	6.63401	6.74631	7.30049	7.29057	6.63227	7.09128	7.20789	6.67807	6.6605	7.40259	7.15664	6.76713	6.92505	6.92647	6.51096	6.48091	6.31397	6.35473	6.1416
chrX:71496523-71497431	merge_peak_120565	1	8.56071	8.03298	8.04571	7.75409	7.52136	7.5735	6.15866	7.23228	7.78136	8.03892	5.98368	7.58015	6.94907	7.43029	6.80374	7.29902	6.39643	7.75114	7.0018	6.93546	6.99639	6.97911	7.0072	5.851	6.82375
chrX:71526427-71527334	merge_peak_120566	1	6.92172	6.76924	6.50526	6.0781	5.49953	4.69153	5.21257	6.05485	5.34625	5.56071	4.70708	5.46074	5.17313	5.90785	5.21568	5.99548	5.76977	5.89821	5.61471	5.58135	4.46989	4.87184	4.60644	4.75916	5.65535
chrX:72288038-72289833	merge_peak_120582	1	7.6642	7.2502	6.62	4.19849	3.8679	3.58976	3.26303	6.57713	4.22959	4.45418	4	6.20163	5.40054	5.90785	2.01436	4.73552	4.74631	2.78241	3.54597	3.61353	3.95977	3.28096	2.44361	3.53107	4.07724
chr10:20104475-20106734	merge_peak_12059	1	8.89736	9.08608	9.03892	7.43596	7.32121	7.23189	7.89093	7.23228	7.3726	7.35014	7.13093	7.87627	7.10852	7.54597	7.76075	7.84298	7.52105	7.83137	7.88484	7.55674	7.31288	7.41684	7.80245	7.5345	7.33342
chrX:73640244-73640886	merge_peak_120617	1	5.77505	6.24641	4.89724	3.52607	4.22651	4.30743	3.70044	4.15056	3.38957	2.59455	3.79909	4.65306	4.43563	5.46467	3.37295	5.02326	4.21412	3.28688	3.36177	3.69599	3.95977	4.13422	3.22033	4.38681	2.94111
chrX:76998521-76999133	merge_peak_120700	1	5.46858	4.0072	5.12928	3.34483	3.46467	3.58976	0	3.07039	3.38957	4.1635	2.79077	2.97085	2.91073	4.15381	2.65992	2.28688	3.08406	2.52607	2.9486	1.11103	3.45943	3.01436	2.848	2.38957	2.72247
chrX:77577270-77577783	merge_peak_120730	1	6.71149	6.39163	5.53107	4.92979	5.39094	4.30743	4.93923	4.15056	4.33056	4.70487	4.63691	5.11103	4.28983	3.39506	4.88753	2.28688	3.4957	4.97453	4.76553	3.69599	4.7845	4.95791	4.08066	4.59216	3.8953
chrX:78190379-78191407	merge_peak_120744	1	5.9364	6.00899	5.40599	3.34483	1.35614	3.03562	2.80735	2.62293	3.38957	3.11103	2.40054	5.35473	4.68482	3.926	2.43296	4.58256	3.29278	0	2.55582	3.07724	3.58496	3.01436	2.09761	2.73985	4.07724
chrX:82440853-82441918	merge_peak_120872	1	6.03386	6.35332	6.27501	5.16993	3.46467	3.79077	2.1635	7.16792	3.5656	3.9222	2.40054	4.49313	3.75275	4.96532	2.88753	5.67694	2.15056	3.28688	3.13093	3.07724	3.69153	3.87184	2.44361	3.27501	4.42492
chrX:83442355-83443422	merge_peak_120891	1	5.46858	6.61294	5.46205	4.29866	1.86394	3.79077	3.70044	4.15056	4.22959	4.45418	4.17951	4.96901	3.51602	3.926	3.37295	5.76447	4.31904	3.848	2.55582	3.19535	3.69153	3.45418	3.4489	3.53107	4.07724
chr10:21462181-21463665	merge_peak_12091	1	6.3875	7.00675	6.15543	4.07039	5.52607	5.24031	2.45418	5.9222	4.1177	4.54102	4	6.32337	3.51602	3	3.37295	5.15056	3.83188	2.9782	2.73118	3.42223	2.04264	3.70929	3.3505	4.15704	3.62761
chrX:84581109-84582082	merge_peak_120924	1	5.72028	5.31759	5.09592	4.92979	2.83996	3.58976	2.64155	4.90111	4.59932	3.9222	1.91073	4.49313	3.95233	4.15381	2.65992	4.20477	2.81558	2.9782	2.26303	2.33342	3.02148	2.35614	2.09761	3.53107	3.46989
chr10:21589468-21589884	merge_peak_12097	1	5.65992	4.98003	4.13093	4.80323	4.56803	4.69153	4.47768	5.11603	3.85997	3.48543	3.90304	3.29866	2.91073	4.15381	3.37295	2.74846	3.67807	3.1635	3.78241	2.54597	2.83188	2.90304	2.9855	4.15704	2.47508
chrX:87293810-87295145	merge_peak_120987	1	5.9364	5.93452	6.20006	2.65076	3.35614	3.03562	2.80735	5.7866	3.72247	3.80735	3.0072	5.11103	4.12763	3.65992	2.88753	3.43296	0	2.78241	2.73118	3.07724	3.77821	3.21412	2.44361	1.28688	3.62761
chr10:21784324-21786050	merge_peak_12103	1	7.97659	8.09043	8.25361	6.85599	6.80219	6.81301	6.52669	7.76845	6.85898	6.79753	6.44758	7.02148	7.02901	7.05572	6.64386	7.54905	6.84046	6.43363	6.63749	6.9991	6.23573	6.65764	6.46989	6.68594	6.76182
chr10:21805145-21806832	merge_peak_12107	1	7.5435	7.72274	7.0321	4.29866	5.69265	5.16189	5.61117	6.2817	5.88362	6.24945	5.35191	6.20163	5.2555	5.28688	5.35614	6.19377	6.01614	5.52356	5.77083	5.90207	5.68032	5.53481	5.56316	5.774	5.33771
chrX:98093684-98094422	merge_peak_121127	1	5.46858	4.31325	5.0197	3.14405	3.20789	2.69599	0	3.07039	3.99639	3.30451	2.79077	4.82579	3.95233	3	2.01436	3.1177	2.50589	2.9782	1.926	3.07724	2.83188	2.79909	2.44361	1.87971	3.15056
chrX:98401532-98402522	merge_peak_121132	1	5.53854	5.29278	6.06437	3.52607	2.57531	4.44626	2.1635	4.42223	4.22959	2.31034	3.0072	4.09085	4.55336	4.15381	2.65992	2.74846	3.67807	2.9782	2.55582	2.33342	3.02148	3.01436	2.9855	0	2.72247
chrX:98602830-98603820	merge_peak_121135	1	4.94298	5.36597	4.80941	3.14405	3.35614	3.03562	3.44361	6.37504	1.5656	2.87971	0	3.852	2.53605	2.11103	2.01436	4.73552	3.29278	2.18903	2.73118	2.33342	3.58496	2.51602	2.848	1.87971	2.72247
chrX:98639551-98640305	merge_peak_121140	1	5.87774	5.00899	5.53107	2	2.83996	1.83188	2.80735	2.62293	3.5656	3.64155	3.0072	3.60881	3.75275	3	2.43296	5.67694	1.05658	2.78241	0	1.67807	3.02148	2.35614	2.70487	3.27501	3.75702
chrX:100023694-100024177	merge_peak_121169	1	7.28983	5.75596	6.80064	5.9782	6.05658	5.16189	4.65076	5.30305	5.34625	6.85898	4.07382	4.49313	5.87381	3.926	4.09424	5.58376	4.21412	5.95977	4.88947	5.10266	5.17632	4.40327	4.6893	4.8339	4.68706
chr10:22076934-22077894	merge_peak_12118	1	5.33628	4.76129	5.6427	2.8953	3.46467	3.98914	2.64155	3.47508	3.5656	2.31034	3.25096	4.82579	4.55336	3.65992	3.70487	5.26903	2.81558	2.9782	3.04963	2.76553	3.95977	2.90304	2.09761	3.27501	2.94111
chrX:100913545-100913944	merge_peak_121210	1	4.12433	4.27202	3.05658	4.57046	4.34767	4.14731	4.33914	5.30305	4.82375	3.48543	4.52105	2.97085	3.25701	2.61353	3.49057	1.78241	2.81558	4.25399	3.54597	3.76977	3.58496	3.64616	3.4489	3.27501	3.15056
chrX:101905918-101907717	merge_peak_121241	1	7.81224	7.3978	7.49313	6.29793	5.62176	6.02503	5.25248	8.27873	6.68145	5.24945	4.63691	6.7339	6.38819	5.96993	4.54844	6.96301	5.76977	5.26754	4.40054	5.88947	5.93168	6.11103	5.43029	5.22342	5.82171
chrX:101914625-101915455	merge_peak_121242	1	6.46793	6.14975	6.15543	4.57046	5.64731	5.38267	5.65306	5.9222	6.14241	5.63923	5.62059	5.66448	5.32481	4.83188	5.21568	5.58376	4.95233	4.89336	4.84398	5.49313	6.21179	5.37851	4.83592	4.91265	5.21878
chrX:102631133-102632251	merge_peak_121272	1	5.98459	6.69711	6.02591	4.99458	4.66448	4.69153	4.44361	3.82782	4.33056	4.45418	3.55582	5.99367	4.78869	4.69377	3.37295	5.488	2.81558	4.25399	3.99277	3.98185	4.86592	3.64616	4.31615	3.53107	4.42492
chrX:102659374-102660064	merge_peak_121274	1	5.40327	5.54473	5.90689	4.19849	4.84599	4.8953	4.84197	6.05485	4.95606	4.77821	4.63691	3.852	4.12763	3	4.60407	3.72683	3.97453	4.38128	4.21101	3.07724	4.17632	4.18587	4.6893	3.53107	4.55582
chrX:102862523-102863903	merge_peak_121282	1	7.5601	7.30816	6.94345	6.59156	6.62936	6.02503	5.89239	5.47768	6.7137	5.88557	6.63227	5.83592	6.67412	6.02945	5.38128	6.3147	6.10098	5.36177	5.71589	5.85599	6.27873	5.97177	5.70598	5.91456	6.41075
chrX:103086361-103087694	merge_peak_121293	1	6.89336	6.91265	6.90689	5.51979	4.926	4.57773	4.92029	7.1102	4.95606	5.97545	5.35191	4.49313	5.46467	4.35896	4.09424	4.88166	2.50589	4.4489	5.17473	4.52607	4.7845	4.58736	4.87381	4.67356	5.14078
chrX:105066146-105067224	merge_peak_121335	1	5.59932	6.04177	5.23879	3.82375	3.20789	2.32193	2.80735	5.9222	4.59932	3.64155	1.91073	4.96901	1.54597	2.11103	2.65992	4.73552	1.69599	2.18903	0	2.07039	2.36737	2.35614	2.44361	3.53107	1.81558
chrX:105311629-105312526	merge_peak_121340	1	5.40327	5.79494	5.05658	2.34483	1.86394	3.58976	2.45418	2.62293	3.72247	0.847997	1.91073	3.852	4.43563	5.07724	0	4.73552	3.29278	3.42761	2.73118	2.76553	2.83188	3.1375	2.44361	3.04264	3.8953
chrX:106449081-106449990	merge_peak_121368	1	5.87774	6.0268	5.6427	5.37712	4.71589	5.07553	4.18903	3.07039	6.51412	4.54102	3.90304	5.11103	4.99277	5.19061	4.23266	5.02326	4.31904	4.75702	4.81762	4.48285	5.14568	5.08236	3.88362	5.04789	4.9982
chrX:107068864-107070210	merge_peak_121405	1	7.0036	6.96578	6.44095	5.11936	3.774	4.69153	4.26303	4.90111	4.33056	4.83996	3.66903	6.59455	5.59335	4.15381	3.87971	5.84699	5.23726	4.61589	4.49825	3.42223	4.74846	4.82171	4.14405	4.488	5.33771
chr10:22623448-22625401	merge_peak_12141	1	7.78398	8.05615	7.73254	6.75596	6.53419	6.93876	6.58736	7.34021	7.00045	6.52607	6.58195	6.68986	6.35332	6.6017	6.53356	7.43029	6.71205	6.17233	5.75382	6.79233	6.46401	6.7845	6.21335	5.91456	6.0365
chrX:107979293-107980148	merge_peak_121414	1	6.08321	5.48543	5.2765	3.96347	3.20789	2.69599	2.45418	1.40054	0.910733	2.59455	2.40054	4.09085	3.75275	2.61353	2.65992	2.74846	1.69599	0	2.73118	2.76553	3.45943	2.51602	2.44361	3.53107	4.42492
chr10:22634062-22634842	merge_peak_12143	1	7.34837	7.53947	6.81506	6.13668	6.51033	6.85699	6.38336	6.05485	5.24336	5.63923	6.28392	6.0635	5.32481	5.28688	6.13422	5.58376	6.34837	5.97728	5.92029	5.83693	5.87873	5.58976	5.99095	5.57652	5.5373
chrX:113818473-113819350	merge_peak_121553	1	5.65992	5.99639	5.37016	3.96347	3.68706	4.14731	3.63691	5.9222	3.72247	3.64155	3.25096	2.97085	3.25701	3	3.09761	4.38405	0	3.65076	2.86394	2.54597	3.02148	2.67807	4.14405	2.38957	3.15056
chrX:114733357-114734107	merge_peak_121569	1	5.46858	5.29278	5.37016	5.42761	4.71589	5.31325	5.52857	6.57713	4.22959	3.9222	5.04264	3.29866	3.51602	3	4.23266	2.74846	4.31904	4.11437	4.40054	3.91456	3.45943	3.38405	3.80323	1.87971	0.748461
chrX:118108449-118109601	merge_peak_121653	1	7.46891	7.42861	6.91743	6.27352	5.9486	6.57168	5.58856	6.37504	6.81813	6.03914	5.59694	6.38059	6.31832	6.52168	4.9279	5.99548	6.74308	5.62644	5.60288	6.58135	6.18349	6.18824	5.70598	5.49057	5.99277
chrX:118868800-118869437	merge_peak_121700	1	5.46858	5.62527	5.67243	2.65076	4.40599	1.83188	4.22033	5.11603	4.51096	3.64155	3.90304	5.66448	2.91073	4.15381	3.70487	3.43296	2.50589	4.25399	3.13093	3.19535	3.18903	3.1375	3.63227	3.27501	3.75702
chrX:120987523-120988752	merge_peak_121781	1	6.17712	6.35332	6.13175	4.92979	2.57531	2.69599	2.45418	5.6311	4.22959	3.11103	0	5.75489	2.08406	4.96532	2.65992	4.88166	2.81558	3.65076	2.86394	2.76553	3.87578	3.45418	3.3505	2.73985	2.72247
chrX:121103714-121105033	merge_peak_121783	1	7.05224	5.99639	5.86096	4.8679	3.46467	2.69599	2.64155	6.2817	3.5656	3.30451	3.66903	5.11103	4.55336	5.70708	2.65992	2.28688	2.81558	2.78241	2.73118	3.52105	2.36737	3.81967	2.70487	3.27501	4.34483
chrX:122695549-122697024	merge_peak_121812	1	6.92172	6.67751	5.98003	4.8679	3.02857	2.32193	3.17632	4.15056	4.33056	3.80735	2.40054	6.82731	4.68482	4.53356	3.09761	6.56499	2.81558	3.42761	3.13093	1.67807	3.58496	3.1375	2.44361	2.38957	4.18269
chrX:122782180-122782952	merge_peak_121813	1	4.66676	5.03914	4.0635	2.8953	2.29866	2.69599	2.45418	3.82782	3.18269	2.31034	1.91073	5.56925	4.68482	4.83188	1.48543	4.38405	2.15056	2.78241	2.73118	2.76553	3.45943	2.35614	2.44361	1.28688	2.72247
chr10:23002148-23004056	merge_peak_12186	1	8.74349	8.90195	8.52935	7.13422	7.08576	7.52544	7.44989	8.21936	8.08343	7.37955	6.91839	7.94813	7.68902	7.92386	7.56529	8.12453	7.42593	7.72356	7.68762	8.1336	7.41414	7.9364	7.23879	7.44195	7.65449
chrX:125163521-125164539	merge_peak_121894	1	5.53854	5.90014	5.80735	4.48543	2.83996	4.14731	2.96347	5.47768	3.38957	2.59455	3.0072	4.49313	3.95233	4.35896	2.88753	4.73552	1.69599	2.18903	2.86394	2.33342	2.04264	3.01436	2.848	2.38957	3.9855
chrX:125298637-125300514	merge_peak_121901	1	7.26716	7.34908	7.0054	5.32769	3.20789	4.44626	1.76553	6.66789	3.72247	3.9222	2.40054	6.43563	3.95233	4.53356	3.37295	5.488	3.4957	3.848	3.26903	1.11103	3.58496	4.01792	3.22033	3.27501	4.42492
chrX:127584841-127585666	merge_peak_121946	1	5.65992	5.62527	5.69711	3.52607	3.46467	3.03562	2.45418	3.82782	3.38957	3.9222	1.91073	4.29572	2.53605	3.39506	0	4.38405	0	3.1635	0	1.67807	2.83188	4.01792	2.44361	1.87971	3.62761
chrX:128673989-128675106	merge_peak_121965	1	6.57046	6.67751	6.60644	5.83794	5.82579	5.74524	5.14893	3.47508	4.95606	4.62293	5.4489	5.66448	5.71039	5.28688	5.0321	4.73552	4.21412	5.41954	5.42358	5.40463	4.65764	5.08236	4.79909	5.10936	5.5373
chrX:133683235-133684299	merge_peak_122157	1	7.42895	7.43363	6.86691	5.94298	5.64731	5.38267	5.68145	6.37504	5.91361	5.94953	5.41684	7.02148	6.02059	6.84649	5.35614	6.78607	5.80116	6.27128	5.81865	6.32625	4.65764	5.98732	5.74631	5.851	5.94673
chrX:134048461-134049802	merge_peak_122170	1	7.97659	7.65306	7.66363	6.87381	6.70155	6.97591	6.35685	7.5373	7.11603	6.56438	5.59694	7.49985	6.58376	6.67807	6.02857	6.65992	6.51349	6.31615	6.33485	7.09592	6.43162	6.62819	6.02148	5.98185	6.46074
chrX:134155618-134156840	merge_peak_122175	1	7.05224	6.67751	6.64962	5.6893	5.76235	4.99095	5.19377	6.98003	5.67807	5.67582	5.04264	6.0635	4.28983	3.65992	4.88753	5.58376	4.31904	4.89336	5.58616	5.04089	4.86592	4.72247	5.0036	5.43296	5.96809
chrX:135241624-135242078	merge_peak_122218	1	6.26078	5.66334	4.72028	3.34483	4.56803	4.30743	4.63227	3.47508	3.38957	4.36457	4.39232	2.58496	4.55336	2.61353	3.95606	3.1177	2.81558	4.11437	4.12102	2.54597	3.45943	3.59932	4.26003	3.04264	3.46989
chrX:135849006-135850235	merge_peak_122251	1	7.94953	7.87823	7.45483	6.37295	6.41616	6.54226	5.40735	5.7866	6.68145	6.46858	5.95884	6.90641	6.48929	6.96855	6.49889	6.70377	6.32481	6.6893	6.99548	6.92647	6.31687	6.86394	6.26679	6.30451	6.26978
chrX:136520295-136520756	merge_peak_122276	1	8.15826	7.98436	8.18804	6.19219	4.22651	6.62527	3.70044	7.1102	5.97269	4.45418	3.0072	7.49985	5.92505	6.34483	4.45154	5.488	4.59455	3.65076	3.26903	3.31615	4.03562	4.21723	3.3505	4.8339	4.34483
chrX:139173290-139174124	merge_peak_122338	1	6.22188	6.69711	5.98003	4.92979	4.926	3.98914	4.10098	3.47508	5.19219	5.08746	4	4.82579	2.91073	3.65992	4.54844	4.20477	4.21412	3.848	3.48027	3.61353	3.77821	3.91839	4.14405	3.7137	3.75702
chrX:142720425-142723089	merge_peak_122391	1	8.08257	8.23802	7.80941	6.51159	6.43296	5.74524	6.33628	8.3512	5.81762	6.33914	6.31976	7.41988	5.97085	6.39025	6.42425	6.82069	5.98823	6.55275	5.93074	6.48543	6.06178	5.89045	6.39232	6.47897	6.30889
chrX:142920225-142921022	merge_peak_122398	1	5.10434	5.29278	4.9782	3.14405	2.57531	2.32193	2.64155	3.82782	2.7137	2.87971	2.79077	5.23419	3.51602	3.65992	1.48543	5.26903	2.15056	2.18903	2.26303	2.33342	2.36737	2.79909	0	3.89142	3.46989
chrX:147581918-147582821	merge_peak_122488	1	6.74201	6.83491	6.70708	4.19849	4.96347	3.98914	4.44361	5.30305	4.59932	5.60051	4.24489	5.46074	3.75275	4.15381	4.5008	5.488	5.07382	5.01792	4.24184	5.25096	4.30159	4.33628	4.87381	4.98368	5.14078
chrX:150250562-150251290	merge_peak_122591	1	6.50271	5.96532	5.90689	5.11936	5.49953	4.69153	4.81352	5.11603	5.39369	5.03386	3.40054	5.11103	4.55336	4.15381	4.73552	4.20477	3.97453	4.85599	4.40054	3.98185	4.03562	4.36737	4.26003	5.1635	5.21878
chrX:153084331-153084991	merge_peak_122679	1	5.9364	5.93452	5.23879	5.42761	4.80529	5.16189	3.57531	4.15056	6.14241	5.03386	3.55582	3.60881	4.12763	4.35896	4.3978	4.88166	5.23726	4.80735	4.12102	4.69599	4.52356	4.95791	3.54102	4.59216	4.26604
chr10:25677227-25678319	merge_peak_12269	1	5.33628	5.77716	5.86096	3.34483	3.46467	4.57773	3.09085	6.48027	4.1177	3.30451	3.25096	3.852	3.25701	4.35896	3.37295	4.73552	3.4957	1.7137	2.55582	2.54597	3.58496	3.28096	2.44361	3.7137	2.17632
chrX:154807500-154808196	merge_peak_122812	1	5.10434	4.88362	4.20163	2.65076	3.58015	3.03562	2.1635	3.47508	2.95606	1.95606	2.79077	4.09085	3.51602	3	2.01436	3.9782	4.41414	2.18903	2.86394	3.07724	4.10769	2.79909	0	2.73985	3.32769
chr10:27388752-27389893	merge_peak_12345	1	7.63052	7.70377	7.61265	7.0063	7.19298	6.69599	6.76394	7.23228	6.7761	7.142	6.26153	6.94767	6.97085	5.70708	6.20867	6.9982	6.56864	5.85499	6.56133	6.92647	6.75007	6.85798	6.36597	6.78503	6.82375
chr10:28031048-28031913	merge_peak_12381	1	6.64212	7.0993	6.24031	5.32769	5.17792	5.58015	4.92029	5.6311	5.43429	5.52231	4.07382	5.83592	4.12763	4.83188	5.06005	5.58376	5.13586	5.09424	4.73769	5.16027	4.35332	4.74416	4.46728	5.81044	4.9982
chr10:28032016-28032671	merge_peak_12382	1	5.77505	6.17951	5.09592	4.29866	3.93734	4.44626	4.01436	4.67807	3.99639	3.9222	4	4.82579	3.51602	5.63343	4.0321	6.07039	3.4957	3.28688	3.26903	3.83996	3.69153	3.81967	4.37016	3.89142	4.18269
chr10:30023829-30026175	merge_peak_12485	1	9.36203	9.58924	9.26256	8.39797	8.09402	8.02326	8.14812	9.04352	8.16912	8.50573	8.23036	9.09561	7.95047	9.1917	8.22516	8.82693	8.63285	8.23592	8.23093	8.76129	7.60881	8.23093	7.86716	8.75261	8.72014
chr10:30040105-30041041	merge_peak_12486	1	6.60881	5.88264	5.86096	5.16993	6.04002	4.99095	5.80632	3.82782	4.75061	6.15056	5.20633	4.65306	5.08406	3.65992	2.88753	4.20477	3.97453	4.11437	4.17313	5.01078	4.03562	4.69822	4.60644	4.67356	4.49057
chr10:31503971-31504464	merge_peak_12604	1	5.33628	4.51349	5.49697	3.14405	4.80529	3.32193	5.00899	4.42223	3.5656	4.26903	3.66903	2.58496	2.53605	1.42223	3.49057	1.78241	2.81558	4.19219	3.20163	3.52105	2.04264	3.38405	3.22033	2.73985	2.94111
chr10:31607106-31609300	merge_peak_12607	1	8.29499	8.45319	8.3067	6.78712	6.85997	6.8802	7.40837	8.25304	8.02281	7.29057	7.374	6.77873	7.14934	8.02392	7.17273	7.87652	7.20633	7.37191	7.06178	7.19219	7.74766	7.37156	7.22882	7.10056	7.27053
chr10:32488652-32489475	merge_peak_12655	1	5.72028	5.82782	5.09592	6.39849	6.36177	6.18745	6.05918	4.90111	5.64039	5.29719	5.5097	5.23419	3.51602	3.39506	4.78031	3.9782	3.4957	4.85599	5.1177	4.33342	4.41143	5.1811	4.79909	4.488	3.9855
chr10:33859334-33859852	merge_peak_12733	1	5.9364	6.09085	5.67243	3.67356	4.80529	4.8953	5.36877	2.05658	4.68032	4.54102	5.24489	4.65306	2.53605	3.39506	4.23266	3.9782	3.97453	4.66221	4.93546	4.04614	3.58496	4.72247	3.71809	3.53107	3.8953
chr10:34344304-34344986	merge_peak_12752	1	5.40327	5.00899	4.66903	2.8953	2.57531	2.69599	2.80735	3.82782	3.85997	3.64155	2.40054	4.09085	4.28983	3.39506	2.01436	5.38681	4.08746	3.42761	2.26303	3.31615	2.04264	1.8953	2.09761	2.38957	2.72247
chr10:35930492-35931778	merge_peak_12844	1	8.04418	7.86022	7.49953	6.46532	5.78764	6.72028	5.63691	6.66789	6.99005	6.81558	5.59694	6.82731	6.64616	6.75114	6.19298	7.09677	6.72901	6.57833	6.25096	6.68313	6.25248	6.1635	6.32841	6.0798	6.30889
chr10:36371917-36373356	merge_peak_12853	1	6.46793	6.36527	6.15543	4.57046	3.93734	4.99095	2.64155	3.07039	3.5656	3.30451	2.40054	5.83592	2.08406	3.926	2.65992	5.58376	3.29278	2.78241	2.26303	3.07724	2.83188	3.70929	2.44361	3.04264	3.62761
chr10:38145875-38147289	merge_peak_12881	1	9.10999	9.02314	8.72438	7.84925	7.79129	7.6893	7.75168	7.63459	7.82858	7.64645	7.39815	7.79986	7.8495	7.45022	7.61088	7.18626	7.14405	7.78057	7.10727	7.64212	7.81096	7.94556	7.49057	7.52042	7.9191
chr10:38382764-38384325	merge_peak_12889	1	8.68454	8.37069	8.25908	7.77926	7.33485	7.93074	6.8089	8.32733	8.03254	7.8748	6.0505	7.60229	7.95047	7.45022	7.43396	8.01056	7.51128	7.5435	6.93593	7.68229	7.09719	7.0691	7.3302	7.36072	7.07039
chr10:42726351-42726825	merge_peak_12900	1	5.10434	4.19535	4.20163	2.8953	3.20789	3.03562	2.96347	3.82782	2.7137	2.87971	3.0072	4.96901	3.75275	4.96532	2.65992	5.38681	2.81558	1.7137	0	3.07724	3.95977	3.01436	2.70487	3.7137	3.32769
chr10:43047134-43048799	merge_peak_12907	1	8.69794	8.34359	8.33967	7.10559	6.93121	7.49057	6.8485	7.87995	7.63285	7.75542	6.42895	7.33664	7.22805	6.47962	7.0798	7.02901	6.8679	7.13134	7.04396	7.59216	6.92837	7.01614	6.75489	7.15137	6.93452
chr10:43361587-43362497	merge_peak_12920	1	7.14853	6.84348	6.42358	6.57228	6.41616	4.57773	5.48285	6.16591	6.0072	5.94953	5.16832	5.56925	5.40054	5.7761	4.854	6.42021	6.18031	5.41954	5.32193	5.53605	5.5008	4.65992	5.70598	5.49057	5.65535
chr10:43457248-43458636	merge_peak_12925	1	7.5601	6.93782	6.80064	5.32769	3.774	5.69377	3.70044	6.57713	4.75061	4.54102	3.25096	5.91648	4.43563	5.46467	3.87971	6.6153	5.55336	4.56071	3.20163	3.98185	3.69153	4.05658	2.9855	4.488	4.90497
chr10:43600052-43601487	merge_peak_12934	1	8.18408	8.35808	8.40599	7.50589	7.56834	7.53667	6.88753	7.34021	7.76898	7.8748	7.26978	7.58015	7.27724	7.21062	7.08746	7.93357	7.45385	7.47281	7.07339	7.5008	7.15218	7.06393	7.14608	7.18388	7.24184
chr10:44101667-44102520	merge_peak_12988	1	6.08321	6.58496	5.98003	4.57046	4.61824	5.51223	5.13258	2.62293	5.81762	5.03386	5.4489	5.35473	4.12763	4.53356	4.60407	4.20477	4.95233	4.61589	4.36177	5.10266	4.86592	4.79494	4.76765	5.10936	4.68706
chr10:44143705-44144761	merge_peak_12989	1	8.48091	8.46891	8.54303	7.55643	7.82528	7.75649	7.24755	6.74631	7.85922	7.85873	6.86592	7.89482	7.8846	7.38681	7.42089	7.21335	7.36492	7.81096	7.64559	7.60674	6.68762	6.9331	7.36562	6.87725	7.56316
chr10:44184570-44185975	merge_peak_12994	1	7.82782	7.86369	7.74604	7.22612	6.72192	7.29462	6.08661	7.04701	6.7301	7.00899	6.0505	7.15543	6.97085	6.14405	6.42425	6.25323	6.89966	6.34412	6.19061	5.85599	6.43162	5.99458	5.8953	6.70764	6.57168
chr10:45470094-45470793	merge_peak_13056	1	6.95	6.75007	7.0321	5.80012	6.38957	5.58015	6.23649	4.67807	5.74953	5.78346	6.20242	5.99367	6.31832	5.3799	5.98094	5.02326	5.76977	5.52356	5.94486	5.88947	5.89627	5.78555	5.82883	5.91456	6.15947
chr10:46095976-46096646	merge_peak_13112	1	5.98459	5.41414	4.80941	3.14405	3.35614	3.32193	2.1635	4.42223	3.18269	3.30451	3.40054	4.49313	2.08406	4.53356	2.65992	3.9782	2.15056	2.18903	3.26903	3.52105	3.33914	2.79909	2.848	4.488	4.18269
chr10:46222222-46223215	merge_peak_13117	1	7.14853	7.53294	6.58796	5.72792	6.54535	5.93734	6.13504	4.42223	6.35191	5.67582	5.70819	5.75489	5.87381	6.02945	6.1811	5.02326	5.80116	5.83289	6.41007	6.45088	6.67638	6.14649	5.8953	5.851	6.28688
chr10:46951205-46952077	merge_peak_13121	1	7.96047	7.96463	8.42643	7.13422	7.44361	7.21607	6.77189	6.83289	6.84599	7.15299	6.44758	7.12474	7.41075	6.71644	7.11312	7.50494	7.21956	7.01926	7.40088	7.32697	6.22651	7.04089	6.23955	7.25399	7.09381
chr10:46970322-46970853	merge_peak_13125	1	6.8339	7.0691	6.66221	5.11936	4.02148	5.31325	4.01436	2.62293	4.51096	5.24945	4.63691	5.35473	4.28983	5.7761	4.09424	5.84699	5.18903	4.11437	4.36177	4.52607	4.52356	4.01792	3.88362	4.91265	4.95047
chr10:46983379-46983986	merge_peak_13126	1	5.33628	6.33985	6.29425	5.90593	5.71809	5.69377	4.98732	5.6311	4.89918	5.39643	4.52105	5.56925	4.12763	3.926	4.5008	4.88166	3.83188	5.09424	4.67582	4.11103	4.03562	4.05658	4.26003	4.98368	3.46989
chr10:46992650-46992977	merge_peak_13127	1	5.59932	5.03914	4.53107	3.14405	3.02857	1.83188	2.80735	4.15056	2.7137	3.30451	2.79077	4.65306	2.08406	2.61353	2.01436	4.73552	3.4957	2.52607	2.55582	3.42223	2.63227	3.1375	2.09761	0	2.17632
chr10:47655585-47656342	merge_peak_13151	1	8.24603	8.35808	7.8296	7.67638	7.45055	7.71039	6.49185	6.16591	7.51317	7.54226	6.4822	7.49985	6.51916	7.54597	7.13791	7.3505	7.21956	7.6499	7.07339	7.33949	6.58316	6.81762	6.36597	6.82222	7.18507
chr10:48398450-48399912	merge_peak_13160	1	6.74201	6.79805	6.89191	6.1635	5.76235	4.79701	5.06867	5.11603	5.64039	5.81558	4.63691	6.6427	6.11187	5.3799	4.54844	5.488	5.55336	4.75702	4.95977	5.13093	4.35332	4.52857	4.37016	4.91265	5.08916
chr10:48438304-48439040	merge_peak_13162	1	5.46858	6.04177	5.23879	3.52607	3.20789	3.98914	4.01436	4.42223	3.38957	3.48543	3.66903	4.82579	1.54597	2.11103	3.7866	3.1177	2.81558	2.78241	3.36177	3.91456	4.10769	3.70929	2.9855	3.27501	3.8953
chr10:49664473-49664909	merge_peak_13186	1	6.42559	5.99639	6.08831	5.47508	4.87774	5.38267	4.86394	4.67807	4.33056	4.36457	4.52105	5.75489	4.55336	4.53356	4.3978	4.58256	4.50335	4.25399	4.43829	5.46728	3.95977	3.91839	3.3505	4.38681	2.17632
chr10:49701273-49701956	merge_peak_13190	1	6.46793	6.7148	6.69377	5.64962	5.30597	5.38267	5.85798	5.47768	5.24336	5.56071	5.04264	6.0635	4.99277	5.46467	4.3978	5.99548	5.37573	5.67469	5.34483	4.72683	4.23879	4.21723	4.79909	4.59216	4.95047
chr10:49912259-49912940	merge_peak_13219	1	5.40327	5.34341	5.2032	4.19849	2.57531	2.69599	3.26303	4.42223	2.7137	2.59455	3.0072	2.22651	0	5.28688	2.88753	4.20477	4.31904	2.9782	1.926	2.91839	2.83188	2.20163	2.09761	0	3.32769
chr10:52751132-52752175	merge_peak_13370	1	5.0268	5.64386	6.04614	4.19849	3.02857	3.98914	3.85599	6.37504	3.99639	2.31034	2.79077	4.49313	3.25701	4.53356	3.09761	3.72683	2.50589	3.848	2.55582	2.76553	2.63227	3.38405	2.44361	2.73985	3.62761
chr10:54106621-54107764	merge_peak_13387	1	6.8339	6.13422	5.72683	3.67356	3.02857	4.8953	3.44361	4.90111	4.1177	4.77821	3.66903	5.35473	4.28983	4.15381	2.65992	5.02326	3.83188	3.1635	2.73118	2.33342	3.58496	3.53605	2.09761	3.04264	4.07724
chr10:54649504-54650393	merge_peak_13397	1	5.65992	5.29278	5.43829	4.38957	0	3.98914	0	5.47768	3.99639	2.87971	0	4.29572	4.28983	2.61353	2.65992	4.73552	3.08406	2.78241	2.26303	2.33342	2.83188	3.28096	2.848	1.87971	3.15056
chr10:54724703-54725526	merge_peak_13398	1	6.13011	5.43563	4.62527	3.14405	1.86394	1.83188	2.80735	3.47508	3.38957	2.87971	1.91073	3.60881	2.53605	4.35896	2.43296	4.38405	3.08406	3.28688	0	2.91839	3.45943	2.20163	2.44361	1.87971	3.46989
chr10:57771800-57772728	merge_peak_13434	1	5.53854	4.98003	5.53107	3.14405	3.02857	4.14731	3.36737	5.30305	3.18269	3.48543	3.0072	3.60881	3.51602	3.65992	3.70487	3.43296	2.50589	0	1.926	3.19535	2.04264	3.28096	2.44361	1.87971	1.81558
chr10:58854705-58855986	merge_peak_13454	1	6.34554	6.0268	6.31179	5.22188	3.774	5.31325	3.09085	6.74631	3.85997	4.04963	0	4.49313	4.78869	5.07724	2.88753	3.1177	3.29278	3.5509	2.26303	2.76553	3.33914	3.38405	2.44361	4.15704	4.07724
chr10:60272262-60273751	merge_peak_13492	1	7.22072	7.69237	7.23113	5.37712	5.49953	5.89336	5.13258	7.16792	4.75061	5.63923	5.5097	6.20163	5.71039	5.55459	4.99639	6.3147	5.13586	6.08576	4.86987	4.60881	5.1127	5.41549	5.48156	6.01525	6.15947
chr10:62492441-62493527	merge_peak_13544	1	5.40327	6.89627	6.06437	4.48543	4.34767	5.63459	4.50589	7.39025	5.29425	4.26903	4.63691	4.82579	5.32481	3.39506	4.60407	3.9782	3.97453	4.32769	4.93546	4.72683	4.90881	4.7761	4.08066	4.8339	3.9855
chr10:62702559-62704729	merge_peak_13550	1	8.57061	8.66135	8.30122	6.75596	6.61706	6.92077	6.96116	8.4219	6.99005	6.42492	6.51538	7.15543	6.98868	7.0268	6.34199	6.78607	6.49633	6.89918	6.69042	6.85699	5.65764	6.18824	6.31397	6.5509	6.53854
chr10:62760703-62761624	merge_peak_13553	1	6.13011	5.34341	4.9782	4.07039	4.08406	5.51223	3.36737	3.07039	3.38957	3.80735	2.79077	4.82579	3.51602	3.39506	3.09761	3.9782	4.21412	2.52607	3.13093	2.33342	2.83188	2.20163	2.9855	3.04264	3.46989
chr10:64216329-64216941	merge_peak_13630	1	5.77505	4.98003	5.12928	3.52607	3.8679	4.99095	4.774	2.05658	4.51096	3.64155	3.66903	3.29866	4.99277	3.926	3.09761	4.20477	4.08746	3.9486	4.04264	3.76977	4.46989	4.25701	3.71809	4.02857	3.46989
chr10:65280495-65281966	merge_peak_13725	1	9.27445	9.55205	9.26735	8.34713	8.31161	8.09635	8.08428	8.50938	8.4957	8.77992	8.18249	8.53387	8.39421	8.69488	8.5935	8.89482	8.63662	8.72329	8.77268	8.64659	8.01391	8.36737	8.55857	8.50684	8.30415
chr10:65472063-65472800	merge_peak_13734	1	5.65992	6.04177	5.72683	4.64616	4.96347	4.79701	4.81352	4.15056	3.72247	4.62293	4.81147	3.29866	4.99277	4.53356	5.09761	3.72683	4.08746	4.4489	5.19849	4.77189	4.65764	4.43029	4.51602	4.98368	5.14078
chr10:65800535-65802074	merge_peak_13742	1	7.83996	7.56407	7.80941	6.96763	6.43296	6.69599	6.03562	7.34021	6.55582	6.44824	5.83996	7.28059	6.58376	6.75114	6.74578	6.89385	6.4363	6.11936	6.53169	6.24489	6.06178	6.13586	6.44956	6.66391	6.90881
chr10:68174506-68175310	merge_peak_13764	1	5.98459	4.9241	5.6427	2	2.57531	1.83188	2.64155	3.07039	3.72247	1.95606	2.40054	5.46074	2.53605	3.65992	3.49057	4.58256	1.69599	2.78241	3.04963	2.07039	3.95977	1.64155	2.44361	1.28688	0.748461
chr10:70231300-70231997	merge_peak_13802	1	5.40327	5.93452	4.80941	5.37712	5.24184	5.16189	5.17313	6.2817	5.64039	5.91169	5.24489	4.49313	4.68482	4.53356	4.0321	3.43296	3.83188	4.25399	5.1375	4.72683	5.1127	4.58736	3.54102	4.59216	4.85
chr10:70319935-70320885	merge_peak_13806	1	6.03386	6.27575	5.53107	4.07039	4.34767	5.07553	3.96717	5.9222	4.33056	4.54102	3.40054	4.65306	4.12763	4.96532	2.43296	4.73552	4.41414	3.848	3.13093	4.16993	3.87578	4.09761	3.54102	4.38681	4.26604
chr10:71094407-71095329	merge_peak_13855	1	7.52638	7.38578	7.38094	6.37295	6.16108	6.06523	6.31034	6.48027	6.64847	6.78398	5.93923	6.32337	6.06867	6.63981	6.29278	6.12928	6.65821	6.45812	6.29499	6.08151	5.23113	5.98732	6.12598	5.43296	5.50589
chr10:71266306-71266985	merge_peak_13872	1	5.40327	5.99639	4.89724	4.48543	4.08406	3.58976	2.80735	6.2817	2.95606	2.87971	2.40054	2.97085	3.51602	3.926	3.70487	2.28688	2.81558	3.42761	2.73118	2.76553	2.04264	3.38405	2.44361	3.89142	3.32769
chr10:72014767-72015805	merge_peak_13908	1	7.5601	6.73985	7.04352	5.9782	5.9644	5.69377	6.04701	6.16591	6.16832	6.68818	5.8885	6.26529	6.11187	5.55459	6.26454	5.99548	5.76977	6.01703	5.95606	5.53605	5.23113	5.8679	6.26679	5.851	6.26978
chr10:72325258-72325781	merge_peak_13944	1	5.53854	5.68482	5.69711	4.8679	5.54967	4.57773	5.33914	4.42223	3.99639	4.62293	5.0018	5.56925	4.78869	3.926	3.7866	3.43296	3.4957	3.76129	4.67582	4.27798	3.45943	4.01792	3.4489	3.7137	3.75702
chr10:72972086-72972773	merge_peak_13992	1	6.71149	6.7148	7.13052	6.1635	5.47249	6.39985	5.25248	4.67807	5.51602	6.0063	4.75489	5.75489	4.99277	5.63343	5.09761	6.46597	5.8339	5.7666	5.55213	6.03738	4.82985	4.72247	5.48156	5.69822	5.04614
chr10:72993633-72994260	merge_peak_13993	1	4.76341	5.06523	4.80941	5.51979	5.33199	5.63459	4.93923	4.67807	4.22959	4.26903	4.32193	4.29572	3.75275	4.15381	4.0321	2.28688	3.97453	4.50843	4.40054	3.83996	3.33914	3.53605	2.70487	3.7137	3.46989
chr10:75492347-75493286	merge_peak_14183	1	7.26716	6.2891	5.49697	4.64616	3.02857	4.44626	3.17632	3.82782	3.99639	4.45418	3.90304	5.91648	4.28983	3.39506	2.01436	5.67694	4.95233	0	2.26303	2.76553	4.03562	3.59932	2.44361	4.75916	3.75702
chr10:77135465-77136225	merge_peak_14301	1	6.89336	6.76924	7.14282	6.70321	6.1914	6.18745	7.22651	4.42223	5.34625	6.54659	5.08576	6.6427	4.68482	5.84499	5.66221	5.15056	5.92979	5.67469	5.93074	5.42223	4.98185	4.95791	5.58256	5.43296	4.49057
chr10:77160980-77162364	merge_peak_14307	1	8.48091	8.23802	8.44559	7.48671	7.47346	6.83592	7.50779	7.04701	7.33914	7.31034	7.63923	7.47054	7.37816	7.34554	7.8212	8.04045	7.63198	7.48704	7.93192	8.12722	7.11894	7.22728	7.93946	7.54566	7.49857
chr10:79397402-79397909	merge_peak_14390	1	4.94298	5.48543	4.13093	3.34483	3.35614	1.18903	3.09085	3.47508	1.5656	2.31034	3.55582	4.96901	3.51602	3	2.88753	2.28688	2.15056	3.1635	3.20163	2.33342	2.63227	2.67807	2.44361	2.38957	2.94111
chr10:79470856-79471614	merge_peak_14392	1	7.22072	6.90304	7.22033	6.75596	6.56621	7.01257	5.65306	6.37504	6.55582	6.54659	6.20242	6.26529	6.70321	5.07724	5.09761	5.84699	5.76977	5.05485	5.85699	5.9542	5.45154	5.24793	5.34056	6.10769	5.36737
chr10:81227154-81228118	merge_peak_14514	1	7.24451	7.07682	7.51507	7.07639	7.18626	6.90159	7.11228	6.37504	6.76129	6.99594	6.86592	6.32337	6.58376	6.24869	5.48929	6.36807	6.12846	6.47119	6.25096	6.46271	5.65764	5.95327	5.72465	5.88557	5.87086
chr10:81664131-81665024	merge_peak_14529	1	6.08321	5.93452	6.0036	5.32769	5.17792	4.57773	4.53854	5.30305	5.51602	4.54102	4.63691	4.65306	3.25701	4.15381	4.09424	5.02326	4.41414	3.65076	4.53605	4.87578	4.35332	4.52857	4.63923	4.8339	4.79286
chr10:81741288-81742374	merge_peak_14534	1	6.71149	6.99186	6.31179	5.16993	5.14241	5.58015	4.53854	6.48027	4.68032	5.24945	5.04264	5.11103	4.28983	4.96532	4.99639	5.02326	3.4957	5.41954	4.43829	4.77189	3.58496	4.63459	4.5509	5.1635	5.33771
chr10:82116227-82117159	merge_peak_14559	1	6.46793	6.2891	5.90689	5.05832	4.87774	4.79701	4.7845	6.2817	3.85997	4.36457	4.52105	4.29572	5.2555	4.35896	3.95606	3.9782	5.07382	4.11437	5.15381	5.19535	4.35332	4.25701	4.60644	5.22342	4.18269
chr10:82263896-82264492	merge_peak_14587	1	7.05224	7.15543	7.26303	5.94298	5.88753	6.14812	6.19535	5.30305	5.88362	6.27202	6.29939	6.94767	6.23879	6.91265	6.7939	5.58376	6.12846	6.61824	6.41616	5.92125	5.42626	5.93357	6.27798	5.66107	6.25172
chr10:83068727-83069383	merge_peak_14615	1	5.33628	5.0993	4.72028	3.82375	1.86394	3.58976	2.1635	3.47508	4.33056	2.87971	1.91073	3.29866	2.08406	2.61353	3.09761	4.58256	2.15056	2.18903	1.926	2.33342	2.83188	1.8953	2.70487	3.7137	3.32769
chr10:83415755-83416983	merge_peak_14626	1	6.64212	5.8125	6.25776	4.19849	3.774	4.44626	3.57531	6.05485	4.41954	3.64155	3.0072	4.29572	4.28983	5.19061	2.43296	4.88166	4.41414	2.78241	2.86394	3.31615	2.83188	3.64616	2.09761	3.53107	3.46989
chr10:88114578-88115777	merge_peak_14697	1	7.7666	7.88728	7.84248	6.48864	6.92362	6.57168	6.85499	7.84449	5.88362	6.38267	5.65191	7.58015	6.15623	6.63981	5.89433	6.42021	5.42089	6.17233	5.03034	5.16027	4.65764	4.82171	5.22805	5.04789	5.14078
chr10:88136462-88137394	merge_peak_14699	1	6.89336	6.72465	6.38474	5.32769	5.57289	5.79805	4.774	6.66789	5.94111	5.91169	3.90304	5.83592	5.6565	5.07724	4.3978	4.20477	4.87971	4.4489	4.67582	4.97636	4.52356	4.54597	3.88362	4.8339	4.55582
chr10:88159506-88161265	merge_peak_14701	1	8.82757	8.34359	8.01302	7.07639	6.53419	7.11645	6.72629	8.13422	7.26903	6.76977	6.51538	7.49985	7.22805	6.67807	6.30743	6.93121	6.8679	6.80116	6.71973	6.73769	6.86344	6.1635	7.0072	6.84348	6.76182
chr10:88470679-88471951	merge_peak_14715	1	8.41092	7.92576	8.07575	7.2891	6.67016	7.31216	6.09677	6.74631	7.62615	7.17393	6.09255	7.18745	7.08831	6.56316	6.32121	7.09677	6.47768	6.85549	6.57773	7.39575	6.34127	6.58075	5.72465	6.30451	6.95327
chr10:88632564-88633129	merge_peak_14719	1	6.50271	5.45418	6.0036	5.75809	5.03738	4.14731	5.51096	3.82782	3.85997	4.54102	5.12763	5.11103	3.51602	4.69377	4.16672	3.1177	3.08406	4.71809	4.43829	3.76977	4.03562	3.81967	3.71809	2.38957	2.47508
chr10:88797880-88799007	merge_peak_14734	1	6.34554	6.00899	6.40327	4.38957	4.40599	4.44626	3.57531	4.67807	4.33056	5.24945	3.0072	6.38059	4.99277	5.28688	3.37295	6.07039	4.87971	3.1635	3.66448	3.61353	2.63227	3.45418	3.12433	4.38681	4.49057
chr10:88963058-88964240	merge_peak_14741	1	6.77189	7.05355	7.15381	5.94298	6.25475	6.06523	6.0009	5.9222	6.51412	6.24945	6.02768	4.65306	6.31832	5.7761	5.90881	5.84699	5.98823	5.81147	5.93074	6.0045	5.7845	6.21412	5.82883	6.30451	6.42828
chr10:89419291-89420341	merge_peak_14752	1	6.80374	7.15543	6.55827	5.5656	6.09424	5.38267	6.22882	3.07039	5.88362	5.60051	5.98368	6.26529	5.53356	5.63343	5.70266	5.84699	5.18903	5.49825	5.81865	5.58135	5.80426	5.36457	5.48156	5.91456	5.7939
chr10:90491010-90491438	merge_peak_14827	1	5.9364	5.31759	5.2765	4.48543	4.08406	4.30743	3.96717	3.07039	4.41954	4.90689	3.90304	2.58496	3.75275	3	4.81558	2.28688	3.08406	4.03914	3.99277	2.33342	2.36737	2.79909	3.12433	2.38957	4.34483
chr10:91596583-91598329	merge_peak_14921	1	7.10182	7.3978	7.01748	5.16993	5.20789	5.38267	4.6017	7.44228	5.7148	5.48671	4.52105	7.09128	5.2555	5.19061	4.73552	5.67694	5.55336	4.32769	3.99277	4.56316	5.17632	4.18587	4.79909	5.10936	4.26604
chr10:92529711-92530888	merge_peak_14936	1	6.60881	6.39163	5.83491	4.19849	3.774	4.99095	3.26303	5.6311	4.22959	3.9222	3.0072	4.82579	3.51602	4.69377	3.7866	5.02326	4.50335	3.42761	2.26303	3.19535	3.45943	2.35614	2.44361	4.67356	4.42492
chr10:92616970-92618469	merge_peak_14943	1	8.4707	8.47832	8.46663	7.09085	6.85997	6.54226	7.11811	7.04701	7.21374	6.68818	6.78188	7.24945	7.18903	6.34483	7.0798	7.23955	6.4363	7.01257	6.97131	7.30889	6.62585	6.41414	6.71589	7.05181	6.62117
chr10:93392656-93393272	merge_peak_14969	1	5.25852	5.31759	4.9782	4.07039	3.93734	3.03562	3.74846	3.07039	3.38957	3.64155	4.17951	2.97085	3.95233	3.39506	2.65992	3.72683	1.69599	3.9486	4.21101	3.19535	3.45943	3.76553	3.54102	3.7137	4.07724
chr10:93547126-93548482	merge_peak_14973	1	6.22188	5.86295	6.08831	4.19849	3.68706	4.14731	2.80735	5.30305	4.41954	4.26903	3.40054	4.09085	4.99277	3.65992	2.65992	2.28688	4.59455	3.28688	3.04963	3.42223	3.58496	3.45418	2.848	4.488	4.49057
chr10:93667827-93669371	merge_peak_14980	1	7.89215	8.31379	8.25361	7.4121	6.74201	6.51286	6.98368	6.05485	7.53699	7.29939	6.78188	7.15543	7.27724	7.34554	6.77452	7.66306	7.21956	6.94486	6.94767	7.30889	7.0505	7.21568	6.80012	6.84348	7.32589
chr10:93999215-94000735	merge_peak_14998	1	7.96047	7.82069	7.5741	6.92315	6.55643	6.59813	6.51854	6.74631	6.33056	6.81558	6.58195	5.83592	6.75969	6.6017	6.33342	6.96301	6.39643	6.27128	6.65878	6.72901	6.31687	6.71699	6.64559	7.10056	6.35966
chr10:94448539-94450900	merge_peak_15017	1	9.41464	9.6175	9.53006	8.31379	8.1532	8.3361	8.14547	8.4219	8.70694	8.86381	7.8622	9.17931	8.56682	8.972	8.69307	9.06167	8.57728	8.81147	8.70791	8.91241	8.23649	8.71493	8.52654	8.59081	8.71576
chr10:95360139-95361321	merge_peak_15088	1	6.71149	6.69711	6.13175	5.05832	5.27053	4.57773	4.73985	4.67807	5.02148	5.14731	5.0018	6.20163	5.08406	5.07724	4.60407	4.38405	4.08746	5.20163	5.01257	4.56316	4.17632	4.18587	4.79909	5.10936	4.26604
chr10:95573262-95573629	merge_peak_15098	1	4.76341	2.85599	3.05658	3.96347	4.16027	4.14731	3.74846	3.82782	3.18269	4.70487	3.40054	2.58496	2.08406	2.61353	2.65992	1.78241	2.81558	3.5509	3.54597	3.19535	3.02148	3.21412	3.12433	1.87971	3.62761
chr10:96161924-96163910	merge_peak_15108	1	8.56071	8.84674	8.41143	7.63894	7.47994	7.11645	7.15623	7.63459	7.11603	7.07425	7.41853	8.08172	7.24527	7.79025	7.19771	7.96578	7.44294	7.70984	7.22689	7.54411	6.91934	6.9331	7.53761	7.52042	7.57016
chr10:97666882-97668104	merge_peak_15160	1	6.74201	6.99955	6.49249	6.34908	5.59813	6.45615	5.39506	4.15056	6.03034	6.52607	5.16832	5.99367	5.46467	6.09001	5.43296	6.19377	5.42089	5.39232	5.41007	6.08151	4.98185	5.31615	5.10098	6.04876	5.33771
chr10:98272959-98274086	merge_peak_15188	1	7.83996	7.80012	7.93452	6.39849	6.73118	7.15056	6.40054	6.98003	7.09592	6.95652	6.64904	7.15543	7.04876	6.39025	6.02857	7.43029	6.8679	6.6893	7.14323	7.43563	6.81711	6.76075	6.87135	7.29352	7.12516
chr10:99147840-99148287	merge_peak_15271	1	4.12433	4.27202	5.0197	5.37712	4.40599	5.31325	5.76765	4.67807	4.1177	2.87971	5.81455	4.49313	3.25701	3.65992	4.0321	3.72683	3.97453	2.78241	3.41684	3.69599	3.33914	3.38405	3.80323	3.27501	3.75702
chr10:99551718-99552359	merge_peak_15313	1	5.77505	5.21101	5.16672	3.82375	4.34767	3.98914	3.51096	4.90111	4.95606	3.64155	3.79909	4.29572	3.75275	4.15381	3.49057	4.88166	4.08746	3.28688	3.54597	3.61353	3.77821	3.64616	3.4489	4.38681	3.62761
chr10:100801118-100802513	merge_peak_15367	1	6.80374	6.0268	6.40327	2.65076	2.57531	5.31325	2.80735	4.67807	3.85997	4.26903	3.79909	5.66448	4.28983	4.53356	4.34199	5.488	3.29278	2.78241	2.9486	3.83996	3.45943	2.90304	4.31615	2.73985	3.15056
chr10:101294931-101295546	merge_peak_15381	1	6.53667	6.72465	6.50526	4.07039	4.71589	4.99095	4.37573	3.82782	4.51096	4.83996	5.3147	5.35473	5.53356	4.96532	5.72247	6.07039	5.73227	6.57833	6.23189	5.53605	5.26153	5.22497	5.97361	5.98185	5.87086
chr10:102278959-102279723	merge_peak_15439	1	5.8268	6.13422	5.31034	4.07039	4.96347	5.07553	3.81558	3.82782	4.22959	3.30451	3.40054	4.82579	4.28983	3	3.95606	3.9782	3.08406	3.28688	3.41684	2.91839	3.33914	3.1375	3.22033	4.8339	3.75702
chr10:102321734-102322443	merge_peak_15442	1	7.36807	7.1416	6.50526	6.39849	6.26903	5.69377	4.7845	6.05485	6.26303	5.29719	5.16832	5.66448	6.15623	5.84499	5.18745	6.3147	5.8339	5.54967	5.9982	5.51349	5.80426	5.41549	4.97269	6.0798	6.07895
chr10:103329539-103330860	merge_peak_15495	1	7.69683	7.73823	7.75569	7.1635	7.16189	7.21607	6.23649	8.19357	7.13832	7.02237	6.55029	7.18745	6.89676	6.84649	6.34199	7.09677	6.88362	6.48671	6.79961	7.06824	6.44228	6.21412	5.94579	7.18388	6.79909
chr10:105253873-105254306	merge_peak_15661	1	4.76341	4.51349	4.20163	4.07039	3.58015	2.32193	2.96347	3.07039	3.18269	3.30451	2.40054	4.09085	3.51602	2.61353	3.49057	3.1177	3.08406	2.52607	2.86394	3.61353	2.83188	3.59932	3.12433	3.7137	2.94111
chr10:105294652-105295368	merge_peak_15664	1	4.94298	4.62994	5.23879	3.14405	3.02857	3.79077	3.17632	2.05658	3.5656	3.30451	3.66903	4.65306	2.53605	4.69377	3.23266	4.88166	4.08746	1.7137	2.86394	2.54597	2.63227	3.76553	2.44361	2.73985	3.15056
chr10:107053010-107054048	merge_peak_15750	1	5.98459	5.82782	5.31034	3.14405	3.58015	2.69599	2.1635	2.05658	3.5656	2.59455	3.66903	4.82579	4.28983	2.11103	0	3.9782	4.31904	3.5509	0	2.76553	3.77821	2.90304	2.44361	3.04264	2.94111
chr10:108757400-108758072	merge_peak_15779	1	5.59932	6.14975	6.0036	4.19849	5.71809	4.14731	4.93923	4.15056	4.33056	4.1635	4.86196	4.96901	3.75275	3.65992	2.88753	2.28688	2.81558	4.89336	4.24184	3.83996	3.58496	4.25701	4.41684	4.488	2.72247
chr10:109304293-109305724	merge_peak_15787	1	6.42559	6.51223	6.38474	4.57046	3.35614	4.44626	3.74846	6.98003	4.41954	3.48543	0	6.13093	5.2555	4.35896	3.87971	4.38405	4.21412	2.78241	2.26303	3.31615	3.33914	3.53605	2.848	4.02857	4.42492
chr10:109491456-109492269	merge_peak_15797	1	6.26078	4.70266	5.0197	2.34483	3.02857	2.32193	2.80735	2.05658	0.910733	2.59455	3.25096	4.96901	3.75275	2.11103	2.43296	4.88166	2.81558	3.1635	1.926	3.07724	3.02148	2.67807	2.09761	3.53107	3.8953
chr10:112403566-112404412	merge_peak_15927	1	5.72028	5.75596	5.31034	4.48543	3.58015	3.98914	3.17632	3.47508	3.5656	4.26903	2.40054	1	4.43563	3.65992	2.43296	4.88166	2.50589	3.1635	3.66448	4.11103	3.69153	2.90304	3.94486	4.59216	4.62761
chr10:112477348-112478290	merge_peak_15930	1	7.32769	6.6241	6.89191	5.72792	6.67016	5.84398	6.13504	6.16591	5.55827	5.39643	6.0505	5.83592	6.15623	4.96532	4.64155	3.43296	4.50335	5.52356	5.93074	4.48285	4.10769	4.58736	5.0635	5.49057	4.90497
chr10:113473455-113474525	merge_peak_15963	1	6.3875	5.77716	5.98003	4.19849	3.46467	4.44626	3.44361	3.47508	4.59932	3.64155	3.0072	5.56925	3.51602	4.83188	1.48543	5.26903	1.05658	3.1635	1.926	2.91839	3.18903	3.64616	2.44361	3.7137	3.32769
chr10:113942742-113943957	merge_peak_15966	1	8.0917	8.07446	8.16993	7.31397	7.51286	6.90159	7.32301	7.16792	7.45943	7.29939	7.10685	7.30961	6.75969	6.34483	6.97591	6.65992	7.02989	6.84549	6.97131	6.87332	7.13873	6.90256	6.95187	6.94673	7.31578
chr10:115032832-115033893	merge_peak_16031	1	6.71149	7.57501	7.63256	6.48864	6.54535	6.18745	7.01703	6.05485	5.97269	6.54659	6.58195	6.32337	6.15623	6.43696	6.38681	6.19377	5.62994	6.03298	6.71534	6.33842	5.63575	6.34767	6.21335	5.91456	5.87086
chr10:115802767-115805487	merge_peak_16083	1	8.82757	8.93652	8.55903	7.11728	7.52857	7.21607	6.78973	8.19357	7.01436	6.90111	7.52231	7.69349	7.16752	6.99729	6.32121	7.23955	6.9991	7.07553	7.78816	7.1469	6.90207	7.05268	7.19259	7.41583	6.89772
chr10:116527484-116528589	merge_peak_16110	1	5.65992	5.91743	6.17632	4.29866	3.93734	4.44626	3.57531	5.30305	4.41954	4.70487	4	4.49313	4.12763	3	4.09424	4.38405	3.67807	4.25399	3.92979	4.48285	4.41143	3.76553	2.848	4.27501	3.9855
chr10:116581131-116582735	merge_peak_16113	1	8.9659	8.79116	8.47768	7.8953	7.71287	7.83466	7.53356	8.01881	7.95791	8.15218	7.82731	7.91385	7.79025	7.60288	7.52419	7.98185	8.23381	7.66249	7.65935	7.9472	7.35085	7.66021	7.52325	7.57228	7.68426
chr10:116697708-116698599	merge_peak_16118	1	7.14853	7.27836	7.17752	6.39849	6.31615	6.54226	6.05918	6.48027	6.51412	6.2032	6.11686	5.91648	6.38819	5.84499	6.47184	6.36807	6.41346	6.48671	5.77083	6.43095	6.09339	5.62877	6.25399	5.95233	6.17792
chr10:116852671-116854060	merge_peak_16120	1	7.0036	6.81609	6.10852	3.67356	2.83996	4.14731	3.17632	5.6311	3.72247	4.77821	4	5.56925	4.43563	5.55459	2.43296	4.58256	3.83188	3.5509	3.20163	3.98185	3.69153	4.21723	2.9855	2.73985	3.32769
chr10:118501390-118502871	merge_peak_16149	1	8.11645	8.30451	8.22863	6.98048	6.87922	6.43095	6.25927	6.83289	5.88362	6.29352	5.65191	6.77873	6.54782	6.47962	6.04264	6.9982	6.8679	7.28947	6.749	6.8495	5.59096	5.75061	6.23955	6.96394	6.73552
chr10:118896511-118897190	merge_peak_16164	1	6.08321	5.43563	4.66903	3.67356	3.20789	3.03562	3.26303	3.47508	4.1177	3.30451	3.40054	4.65306	1.54597	4.15381	2.88753	1.78241	4.50335	3.1635	3.13093	2.07039	2.36737	3.38405	3.22033	3.27501	2.17632
chr10:118922428-118923308	merge_peak_16166	1	5.46858	6.39163	5.53107	4.57046	3.35614	3.32193	3.51096	3.47508	3.99639	4.04963	4.52105	3.29866	4.43563	3	3.49057	3.9782	4.31904	3.28688	3.54597	3.61353	2.63227	4.01792	2.9855	4.67356	4.26604
chr10:118976072-118976824	merge_peak_16170	1	6.60881	6.56255	6.17632	5.9782	6.12681	6.10434	4.84197	4.90111	5.34625	5.94953	5.08576	5.11103	4.55336	5.63343	4.60407	5.15056	5.66676	4.25399	4.67582	5.81967	4.52356	4.72247	4.87381	5.49057	5.33771
chr10:119216917-119217427	merge_peak_16192	1	5.33628	4.9241	4.72028	3.67356	4.84599	2.69599	3.96717	4.42223	3.72247	3.80735	4.17951	3.60881	2.08406	3.39506	3.7866	3.43296	2.81558	4.25399	3.36177	3.42223	3.69153	3.70929	4.02503	3.7137	3.46989
chr10:120260655-120261740	merge_peak_16213	1	5.65992	5.88264	6.20006	4.48543	5	4.44626	4.774	5.30305	4.51096	5.03386	4.91648	4.96901	4.68482	4.96532	6.08831	3.72683	3.83188	5.79077	5.45549	4.22342	4.23879	4.54597	6.02148	3.89142	3.75702
chr10:120568842-120569210	merge_peak_16237	1	3.86394	4.47508	4.62527	4.8679	4.51854	4.99095	3.63691	3.47508	3.5656	4.62293	3.0072	4.09085	1.54597	2.61353	3.09761	1.1375	2.81558	2.18903	2.73118	2.07039	2.83188	2.79909	2.9855	1.87971	3.46989
chr10:124221000-124221878	merge_peak_16414	1	6.30816	6.75007	6.29425	4.64616	3.93734	5.16189	4.65076	5.11603	4.41954	4.36457	5.3147	5.23419	4.78869	5.63343	4.28392	4.58256	3.67807	4.97453	4.55827	5.19535	3.95977	4.29278	4.02503	4.15704	5.5373
chr10:124638456-124639849	merge_peak_16431	1	7.38785	6.9855	7.31976	6.27352	6.56621	6.57168	5.69488	6.16591	6.69766	6.0063	6.51538	5.56925	5.32481	5.28688	5.63807	6.3147	5.62994	5.89821	4.7866	6.1127	5.42626	6.22342	5.22805	6.24793	6.07895
chr10:125286082-125287007	merge_peak_16457	1	5.46858	5.70155	5.95699	6.21801	4.96347	5.93734	5.40735	6.98003	5.24336	5.52231	4.63691	5.35473	4.12763	4.69377	3.7866	6.07039	4.31904	3.76129	4.88947	3.69599	4.35332	4.05658	4.41684	3.7137	4.49057
chr10:125755103-125755618	merge_peak_16472	1	6.80374	6.8525	6.31179	6.04439	5.47249	5.84398	5.75168	5.30305	5.24336	5.78346	5.27947	6.98641	5.53356	6.63981	6.10182	5.38681	5.07382	5.49825	5.30889	5.80323	5.31904	5.31615	5.15381	5.04789	5.40871
chr10:126749738-126750129	merge_peak_16585	1	6.46793	6.26379	5.90689	5.94298	4.61824	4.79701	4.98732	5.30305	5.24336	4.45418	4.17951	5.56925	3.75275	4.35896	5.06005	3.9782	4.74631	4.93168	4.59694	5.06695	4.35332	4.09761	3.80323	4.02857	3.62761
chr10:126750300-126751051	merge_peak_16586	1	7.44923	7.02414	7.43296	6.1635	5.9855	5.51223	5.8166	5.47768	5.67807	6.06781	5.83996	5.91648	4.99277	6.24869	6.23496	5.02326	5.28836	5.95977	6.09508	5.42223	5.29131	5.12102	5.41143	5.32912	4.79286
chr10:126847249-126848468	merge_peak_16596	1	7.79727	7.92576	7.58316	6.44361	6.55643	6.65191	6.52669	6.83289	6.80478	6.83036	5.68257	6.68986	6.78869	7.72765	6.62293	7.57319	7.2555	6.80116	6.94767	7.72846	6.65707	7.14853	6.65592	7.19928	7.04701
chr10:126849521-126850441	merge_peak_16598	1	8.61324	8.79688	8.71411	8.02459	7.79129	7.82655	7.0917	7.9148	7.73579	8.15218	7.15623	8.15623	7.36457	8.16732	8.00675	7.77189	7.63198	7.78057	7.69572	7.87799	7.25701	7.44659	7.27984	7.34802	7.29829
chr10:127584190-127585659	merge_peak_16621	1	9.86443	9.72506	9.46123	7.42291	6.77505	7.90857	7.25965	9.24574	7.81173	7.73742	6.63227	8.8421	7.93782	7.80632	7.24982	8.50526	7.32337	7.05832	6.5472	7.1534	6.87431	6.93687	6.84147	7.52042	7.68426
chr10:129875594-129876163	merge_peak_16747	1	6.34554	5.12433	5.58736	2	3.35614	4.79701	3.96717	3.07039	2.95606	3.48543	3.40054	3.852	3.25701	3.65992	3.87971	3.43296	3.97453	3.65076	3.20163	3.91456	2.83188	2.35614	2.09761	2.38957	0.748461
chr10:131988281-131989155	merge_peak_16847	1	7.7666	7.50716	7.54782	6.95233	6.14486	6.62527	6.02237	7.58586	6.5741	7.07425	6.16027	6.7339	6.48929	6.47962	5.72247	6.9982	6.32481	5.94017	6.07639	6.904	6.29205	5.45812	5.03562	5.88557	6.52293
chr10:133133709-133134628	merge_peak_16902	1	5.25852	4.82782	4.48027	2.34483	1.86394	3.03562	3.36737	1.40054	2.95606	1.50589	2.79077	4.29572	2.08406	4.35896	3.49057	4.88166	3.08406	2.18903	1.926	2.07039	3.18903	2.79909	2.09761	1.87971	3.75702
chr10:134384480-134385907	merge_peak_17007	1	8.43996	8.46418	8.52935	7.3572	7.29499	7.46369	7.30524	7.5373	7.59634	7.63691	7.38543	7.91385	7.27724	8.14405	6.35826	7.3505	7.23036	7.49506	6.88704	7.34518	7.7339	7.28281	6.90448	7.41583	7.3067
chr10:135043840-135044397	merge_peak_17055	1	6.17712	6.2891	5.6427	4.8679	4.75275	4.30743	5.11437	3.82782	3.18269	4.1635	4.70708	5.11103	3.51602	5.07724	4.23266	3.1177	4.21412	3.1635	4.64847	4.80116	3.77821	3.91839	3.54102	4.15704	2.94111
chr10:135235024-135235654	merge_peak_17090	1	5.59932	5.36597	4.48027	3.34483	2.83996	3.32193	2.45418	2.05658	3.38957	2.59455	1.91073	4.65306	3.25701	3.39506	2.01436	5.488	4.59455	3.1635	2.9486	1.67807	3.18903	2.20163	0	3.04264	3.62761
chr11:1938870-1939180	merge_peak_17287	1	6.22188	5.06523	4.42761	4.29866	4.56803	2.32193	3.63691	2.62293	3.18269	3.64155	0	3.29866	3.25701	3.926	2.65992	3.43296	3.29278	4.11437	3.89918	3.83996	3.33914	2.51602	2.848	3.04264	2.94111
chr11:2532485-2533368	merge_peak_17339	1	6.53667	6.30305	6.13175	5.94298	6.14486	6.02503	6.27128	5.7866	6.18982	6.03914	5.59694	5.75489	4.78869	5.07724	4.34199	5.84699	5.23726	5.09424	5.35896	5.42223	5.61235	5.06178	5.74631	5.43296	5.08916
chr11:2905978-2906554	merge_peak_17361	1	6.86493	6.23266	6.15543	4.99458	4.75275	5.07553	4.37573	5.47768	5.7148	5.56071	4.07382	4.09085	3.95233	4.53356	5.12267	3.1177	5.01436	4.97453	4.64847	5.42223	4.52356	4.63459	4.51602	5.69822	5.04614
chr11:2913257-2914416	merge_peak_17363	1	7.7137	6.96578	7.24108	6.04439	6.16108	6.26228	5.69488	5.7866	7.11603	6.2032	5.38405	6.26529	6.51916	6.56316	5.61706	6.70377	6.30451	5.33056	5.71589	6.3978	6.03122	6.01346	5.10098	5.91456	6.1416
chr11:4208326-4209169	merge_peak_17465	1	7.05224	7.04483	6.98185	6.32265	6.04002	6.10434	5.58856	6.83289	5.78973	6.24945	5.8885	6.54473	6.06867	6.14405	5.0321	5.926	4.95233	5.26754	5.57046	5.78869	5.31904	5.28244	4.83592	5.57652	6.20006
chr11:4503441-4504099	merge_peak_17477	1	5.72028	5.96532	5.37016	5.42761	4.87774	3.03562	5.36877	4.15056	4.68032	4.45418	4.58496	2.97085	4.12763	3.65992	3.95606	4.73552	4.21412	5.09424	4.55827	4.52607	3.77821	4.01792	4.6893	3.27501	3.15056
chr11:4658114-4658848	merge_peak_17484	1	6.13011	5.36597	5.40599	4.73118	4.66448	5.16189	3.70044	3.07039	4.82375	5.03386	3.90304	5.11103	4.28983	4.53356	3.87971	4.20477	3.83188	3.848	3.89918	4.04614	4.52356	3.70929	3.63227	3.53107	4.68706
chr11:5829623-5830764	merge_peak_17505	1	6.42559	6.52482	6.54164	4.92979	6.16108	5.74524	5.79286	6.83289	4.68032	5.03386	6.0063	5.46074	5.17313	4.35896	4.81558	4.20477	4.95233	4.75702	4.98914	4.80116	5.20477	4.52857	5.99095	5.43296	4.9982
chr11:6033011-6035146	merge_peak_17509	1	7.36807	7.10685	7.16591	5.80012	5.27053	5.07553	4.81352	7.04701	4.82375	5.78346	5.5097	6.77873	5.40054	6.39025	4.23266	6.51728	5.51475	4.85599	4.88947	4.43296	4.94486	5.1811	4.87381	5.69822	5.29572
chr11:6261961-6262583	merge_peak_17530	1	5.40327	4.98003	5.40599	5.90593	6.11103	5.84398	6.57046	5.6311	5.19219	5.39643	6.44758	5.56925	5.53356	4.15381	4.96717	3.72683	4.50335	4.85599	4.49825	5.22033	4.98185	4.9855	5.22805	4.67356	4.42492
chr11:6340374-6342455	merge_peak_17536	1	7.99186	7.91217	7.88509	6.37295	6.09424	6.59813	6.47314	7.58586	6.61058	6.06781	6.46467	7.28059	6.15623	6.81404	5.63807	7.57319	6.72901	7.5435	7.43229	7.19219	6.04789	6.69877	6.62644	7.47897	7.15785
chr11:7621365-7621930	merge_peak_17615	1	6.17712	5.75596	5.67243	3.82375	3.68706	4.30743	4.44361	4.90111	3.18269	4.26903	4.91648	4.09085	4.68482	4.69377	3.7866	5.02326	3.67807	5.20163	5.1177	4.16993	4.86592	4.54597	4.20789	4.67356	3.75702
chr11:8040650-8041537	merge_peak_17632	1	6.17712	5.86295	5.31034	4.07039	3.35614	4.99095	2.96347	6.05485	4.59932	4.36457	3.90304	4.09085	4.12763	4.15381	3.23266	4.58256	4.21412	3.848	3.26903	3.61353	3.45943	3.53605	3.3505	4.67356	3.8953
chr11:9573247-9573979	merge_peak_17730	1	6.03386	5.75596	5.72683	4.80323	5.24184	4.30743	5.58856	4.67807	4.41954	4.54102	4.9542	4.82579	4.99277	3	4.70044	5.02326	4.08746	4.71809	5.17473	4.60881	4.23879	3.97085	4.37016	4.67356	4.42492
chr11:12695435-12696874	merge_peak_17931	1	7.5435	7.63778	7.18982	5.90593	4.71589	6.10434	5.28392	5.11603	5.19219	5.48671	5.68257	5.46074	5.46467	5.7761	5.30743	6.25323	5.69933	6.2211	6.42291	6.19456	6.06178	5.83188	6.35473	6.7666	6.42828
chr11:14664779-14667046	merge_peak_18001	1	8.68454	8.69265	8.48317	7.20163	7.3147	7.34021	7.32841	7.5373	7.67892	7.35014	7.00135	7.94813	7.31107	7.72765	7.48123	7.94696	7.78712	7.43962	7.48543	7.57713	7.36912	7.57198	7.03958	7.58406	7.5472
chr11:14929007-14929688	merge_peak_18009	1	6.92172	7.04483	6.90689	6.39849	5.88753	6.06523	6.10518	5.11603	6.51412	6.40599	6.11686	5.35473	6.38819	5.55459	5.76129	5.38681	6.04614	5.44626	5.52105	5.96901	5.08066	5.64155	5.54102	6.01525	5.59574
chr11:16634981-16635864	merge_peak_18043	1	6.17712	6.44294	6.29425	5.11936	4.40599	5.16189	4.50589	6.83289	5.13914	4.62293	4.91648	4.09085	5.2555	4.35896	5.12267	5.02326	3.4957	5.20163	4.28096	4.64386	4.35332	4.52857	4.97269	4.59216	4.79286
chr11:16836620-16837220	merge_peak_18057	1	6.03386	6.32912	5.58736	5.22188	5.10769	4.8953	5.4957	5.47768	3.99639	2.59455	5.48027	5.46074	4.78869	4.83188	4.54844	4.38405	4.81967	4.75702	4.84398	4.37851	4.17632	4.72247	5.0635	5.04789	4.26604
chr11:17119316-17120673	merge_peak_18072	1	6.17712	6.49121	6.62	5.94298	6.33271	5.16189	6.07296	4.15056	5.02148	5.43696	6.21878	4.29572	4.78869	4.53356	5.18745	5.58376	5.23726	5.41954	5.78241	4.69599	5.37156	5.65421	5.60881	5.10936	5.14078
chr11:19263491-19264147	merge_peak_18160	1	4.76341	5.79494	5.61353	4.07039	3.8679	3.32193	4.50589	3.07039	4.51096	3.30451	4.39232	4.29572	3.75275	4.35896	4.5008	3.72683	3.29278	4.25399	4.59694	3.69599	3.95977	3.91839	4.97269	4.02857	4.62761
chr11:19764093-19764631	merge_peak_18182	1	5.18587	5.34341	5.55704	4.19849	4.08406	1.83188	4.06005	5.11603	3.18269	4.1635	4.07382	3.852	3.95233	2.61353	3.49057	3.72683	2.50589	3.65076	3.26903	4.11103	2.63227	3.01436	3.63227	3.53107	4.18269
chr11:22214249-22215541	merge_peak_18234	1	7.38785	7.29205	7.2521	6.01436	6	6.43095	5.66789	6.37504	5.43429	6.27202	5.48027	7.12474	5.87381	5.7761	5.73985	6.36807	5.69933	6.61824	5.65992	5.53605	5.08066	5.24793	6.0505	6.30451	5.9241
chr11:23701262-23702705	merge_peak_18263	1	7.34837	6.13422	6.853	4.38957	3.20789	5.98277	3.26303	2.62293	5.19219	4.36457	4.24489	5.99367	4.68482	5.63343	4.28392	3.72683	2.81558	3.848	2.73118	3.42223	2.36737	4.29278	2.44361	3.27501	3.46989
chr11:27493016-27494687	merge_peak_18309	1	9.10999	8.83983	8.7486	7.09085	7.10811	6.39985	6.70099	6.98003	7.08576	7.47119	6.82477	6.38059	7.10852	6.09001	6.4121	6.46597	6.84046	7.01257	7.6761	6.52732	7.1035	7.39985	7.78293	7.08279	7.04701
chr11:27721375-27722303	merge_peak_18313	1	5.59932	5.45418	4.9782	3.82375	1.86394	3.79077	3.09085	4.67807	0.910733	1.50589	3.25096	3.60881	2.53605	2.11103	3.60407	3.9782	3.4957	3.28688	2.26303	2.33342	2.36737	0.713696	2.9855	3.7137	3.46989
chr11:30605691-30606409	merge_peak_18340	1	5.98459	5.58496	5.40599	3.34483	3.58015	3.32193	3.57531	4.42223	3.5656	3.48543	3.90304	4.09085	3.51602	2.61353	3.7866	3.1177	2.81558	4.03914	2.86394	3.31615	0	2.79909	3.12433	3.53107	2.17632
chr11:31390889-31391839	merge_peak_18352	1	8.42895	8.3386	8.41566	7.63894	7.40667	7.38128	7.44989	7.39025	7.53138	7.5744	7.47573	7.09128	7.18903	6.56316	7.56529	6.9982	7.30049	7.46695	7.44725	6.9991	7.4363	7.14037	7.33593	6.66391	6.95327
chr11:31832571-31833384	merge_peak_18360	1	7.40633	7.32841	7.0054	6.19219	5.67243	5.58015	6.52669	6.05485	5.13914	5.7126	5.70819	5.75489	6.28021	6.67807	6.53356	6.65992	6.77873	6.86641	6.82629	6.82324	6.32984	6.07125	6.43896	6.59694	6.50653
chr11:32456467-32457296	merge_peak_18380	1	6.8339	6.57652	6.24031	5.22188	4.56803	4.99095	4.65076	5.9222	4.89918	4.54102	4	5.56925	3.25701	4.35896	2.43296	4.73552	3.4957	4.03914	3.54597	3.61353	3.33914	3.76553	4.14405	4.38681	4.55582
chr11:35639277-35641483	merge_peak_18639	1	8.21936	7.66619	7.70819	5.47508	5.10769	6.18745	6.16912	7.1102	5.7148	5.74846	5.83996	7.41988	5.71039	6.30232	5.63807	6.96301	5.51475	6.06953	5.53978	5.9542	5.1127	5.3505	6.11353	6.47897	6.25172
chr11:37452760-37453842	merge_peak_18719	1	6.74201	5.99639	5.6427	3.52607	3.774	3.98914	3.26303	5.6311	4.41954	2.87971	3.40054	4.65306	4.99277	3	2.88753	5.58376	3.97453	2.78241	1.926	3.07724	2.63227	3.01436	2.09761	3.27501	3.46989
chr11:37833032-37834517	merge_peak_18721	1	6.89336	6.35332	6.33414	3.14405	3.02857	3.03562	3.51096	4.42223	4.22959	4.26903	2.40054	4.96901	3.75275	4.53356	3.70487	3.43296	4.21412	2.18903	2.26303	2.91839	3.02148	3.70929	2.848	3.27501	2.94111
chr11:38299990-38300682	merge_peak_18729	1	5.53854	5.36597	4.93357	4.64616	3.774	3.58976	2.64155	5.6311	4.41954	0	2.79077	1.65992	4.68482	2.11103	3.23266	1.78241	3.4957	2.78241	2.26303	3.69599	2.83188	3.28096	2.44361	2.73985	2.47508
chr11:41749497-41750287	merge_peak_18772	1	6.03386	4.85798	5.2765	3.52607	3.35614	3.79077	2.80735	2.62293	3.5656	4.04963	3.25096	4.65306	4.28983	3.65992	2.88753	2.74846	3.08406	3.5509	2.55582	3.19535	2.63227	2.79909	0	3.04264	4.26604
chr11:43809868-43810472	merge_peak_18793	1	6.57046	6.10685	5.6427	5.80012	6.40259	5.45022	6.13504	5.6311	4.59932	5.14731	5.27947	4.49313	5.17313	5.46467	4.45154	4.58256	4.95233	4.75702	4.64847	4.48285	4.30159	5.08236	4.20789	3.7137	3.8953
chr11:44116971-44118187	merge_peak_18811	1	8.07017	8.0365	7.92719	7.06264	7.02503	6.99322	6.44559	7.44228	7.25852	7.31976	6.09255	7.41988	7.18903	7.28318	7.02591	7.374	6.79442	6.85549	6.774	7.33307	6.55213	6.81762	6.21335	7.36072	7.12516
chr11:44748281-44749718	merge_peak_18849	1	7.5601	6.76924	6.72356	5.37712	5.20789	5.24031	4.22033	6.05485	5.94111	5.08746	5.12763	5.83592	5.97085	4.35896	4.60407	5.58376	4.31904	3.65076	4.40054	4.83794	4.35332	3.53605	2.9855	4.59216	5.17951
chr11:45168020-45169268	merge_peak_18880	1	8.52074	8.51444	8.41143	8.12267	7.69738	7.83466	7.20477	8.01881	8.07275	7.92695	7.26978	7.67412	7.67356	7.13504	7.70625	7.45516	6.95931	7.05832	7.57016	7.94017	7.44195	7.40531	7.0072	7.71891	7.95559
chr11:45361533-45362127	merge_peak_18889	1	8.21936	7.31578	7.46238	7.55643	7.2211	7.47638	6.93499	7.67694	7.10518	7.1639	6.393	6.49057	6.87184	5.63343	6.22033	6.78607	6.76022	6.84549	7.20711	6.72901	6.27873	6.40122	6.61589	6.42694	6.25172
chr11:45540348-45541093	merge_peak_18892	1	6.03386	5.62527	5.49697	5.05832	5.10769	4.57773	4.68257	4.67807	4.22959	4.26903	4.86196	3.29866	4.99277	4.15381	4.28392	4.73552	4.41414	4.25399	3.41684	3.19535	3.95977	4.61117	4.02503	3.27501	4.68706
chr11:47609257-47609907	merge_peak_19042	1	7.05224	7.22535	7.16591	6.39849	6.22497	6.14812	5.84298	5.9222	5.91361	5.853	5.93923	6.0635	6.06867	6.43696	6.08831	6.12928	5.28836	6.06953	6.00988	5.44758	4.52356	5.0054	5.38819	5.10936	4.90497
chr11:56169221-56169949	merge_peak_19143	1	4.47249	5.06523	5.2765	4.07039	0	4.44626	2.45418	2.62293	3.99639	3.9222	3.25096	3.852	1.54597	3.39506	2.01436	3.72683	3.4957	1.7137	2.26303	2.33342	3.18903	3.01436	2.09761	2.73985	3.32769
chr11:57243557-57244743	merge_peak_19182	1	8.08257	8.01703	7.39849	7.1635	6.53419	7.11645	6.42626	6.83289	6.84599	6.87332	5.83996	6.82731	6.15623	6.47962	5.72247	7.18626	6.79442	6.86641	6.18428	6.73769	6.22651	6.24413	5.79597	6.78503	5.96809
chr11:57281551-57283479	merge_peak_19190	1	8.10308	7.79442	7.14282	6.55213	6.49761	6.02503	6.12433	6.57713	6.9514	6.50589	6.28392	7.12474	6.15623	6.52168	5.70266	6.51728	6.10098	5.8748	6.22419	6.50716	5.45154	6.22342	6.0505	6.10769	6.17792
chr11:58555410-58556752	merge_peak_19238	1	7.12598	6.07553	6.57592	4.8679	5.14241	4.99095	4.26303	6.05485	4.33056	5.48671	4.75489	5.35473	5.53356	4.83188	4.34199	6.12928	4.21412	4.75702	3.99277	4.60881	3.45943	4.05658	4.41684	4.59216	4.85
chr1:29563939-29564971	merge_peak_1935	1	6.86493	7.17552	5.72683	5.47508	5.86691	4.79701	5.00899	5.7866	5.02148	5.56071	5.5097	6.0635	4.68482	5.3799	4.99639	4.88166	5.37573	5.01792	5.21723	5.01078	4.70929	4.33628	4.63923	5.38543	5.5373
chr11:60774991-60775584	merge_peak_19401	1	5.9364	5.58496	5.09592	3.14405	4.08406	5.07553	3.74846	5.6311	4.51096	2.87971	4.32193	4.96901	4.55336	3.39506	3.09761	3.43296	3.97453	3.76129	3.41684	4.60881	3.58496	3.64616	3.22033	4.02857	3.62761
chr11:60971858-60972395	merge_peak_19427	1	2.46467	2.99277	3.65535	4.38957	4.66448	3.58976	3.26303	4.67807	3.72247	4.26903	3.40054	3.29866	1.54597	4.69377	2.43296	2.74846	2.15056	3.42761	2.86394	2.07039	2.36737	3.01436	2.44361	3.04264	2.72247
chr11:63535606-63537207	merge_peak_19636	1	7.7666	7.73145	7.23113	6.24565	6.79338	6.33557	5.80632	7.23228	7.12722	6.52607	6.11686	6.68986	6.926	6.30232	6.04264	7.21335	6.04614	5.65076	6.38405	6.57289	5.89627	6.24413	6.15785	6.9982	6.70653
chr11:63650162-63650824	merge_peak_19649	1	7.12598	6.81609	6.55827	5.9782	5.71809	6.76553	6.83794	3.82782	4.51096	5.74846	5.27947	5.56925	5.59335	5.70708	5.5741	5.02326	5.37573	5.49825	5.71589	5.16027	4.41143	5.02503	4.46728	4.38681	4.42492
chr11:63774648-63775603	merge_peak_19662	1	7.34837	7.16912	7.70819	6.68426	7.3875	7.01257	5.86987	6.37504	6.49442	7.00899	5.79181	6.13093	5.92505	6.78293	6.22033	7.06307	6.34837	6.34412	6.71973	6.67299	5.5008	5.80941	5.68594	6.10769	5.96809
chr11:64305920-64306427	merge_peak_19727	1	5.65992	5.41414	4.62527	4.92979	5.24184	3.79077	4.18903	3.07039	3.5656	4.26903	4	4.09085	2.91073	3.926	3.7866	3.43296	2.81558	4.25399	4.28096	3.61353	3.69153	3.21412	3.80323	4.38681	4.26604
chr11:66494793-66495715	merge_peak_20001	1	5.98459	5.91743	5.37016	5.37712	4.75275	5.38267	3.91073	6.05485	5.64039	4.45418	3.66903	5.46074	4.90304	4.96532	3.23266	4.20477	4.41414	4.38128	4.06695	4.87578	4.46989	4.36737	4.14405	4.488	4.49057
chr1:31313547-31314175	merge_peak_2004	1	5.87774	5.26303	5.40599	3.96347	5.30597	5.45022	5.14893	4.42223	4.95606	4.36457	4.17951	3.60881	4.78869	3	3.37295	5.02326	3.67807	4.03914	4.36177	3.76977	4.23879	3.38405	3.88362	4.67356	4.07724
chr11:69259081-69260224	merge_peak_20216	1	7.26716	6.93782	7.53013	6.75596	6.47054	6.22959	6.83086	5.47768	5.34625	6.2032	6.56742	6.6427	6.11187	6.24869	6.33342	5.26903	5.80116	6.33128	5.65992	5.30451	6.34127	5.56194	6.63575	5.95233	6.50653
chr11:70037641-70038051	merge_peak_20242	1	4.35614	3.43829	3.74416	4.8679	5.17792	4.69153	3.74846	4.42223	4.59932	4.62293	4	2.97085	4.43563	2.61353	3.87971	2.28688	3.29278	3.42761	4.55827	3.76977	3.45943	3.28096	3.71809	3.27501	3.8953
chr11:71950589-71951433	merge_peak_20348	1	7.07938	7.07682	6.52544	5.75809	6.1914	5.31325	5.30159	5.9222	5.854	4.97085	5.24489	6.77873	5.40054	5.7761	5.15543	5.926	4.41414	5.60407	5.86888	5.70929	5.17632	5.41549	5.0036	5.851	5.21878
chr1:31885972-31887024	merge_peak_2044	1	7.05224	7.09212	6.87971	6.1635	6.49761	6.14812	5.80632	5.7866	5.74953	5.7126	5.91265	6.32337	4.99277	6.71644	6.1177	6.6153	5.55336	5.54967	6.25852	5.64847	4.94486	5.79909	6.12598	6.10769	6.28688
chr11:73019535-73020644	merge_peak_20473	1	7.34837	7.65306	7.23113	5.83794	6.25475	6.26228	5.30159	4.15056	6.59156	5.94953	5.56803	6.59455	6.02059	6.6017	6.05745	6.6153	5.76977	6.06953	6.20477	5.90207	4.65764	5.71699	5.22805	5.774	5.82171
chr1:32014186-32015777	merge_peak_2057	1	7.59276	7.14853	7.60496	6.68426	7.3147	6.76553	6.40939	7.98071	6.85898	7.02237	6.24336	7.09128	6.98868	6.14405	6.20867	6.78607	5.59216	6.24108	6.70044	6.49506	6.41819	6.05311	6.21335	6.59694	6.58676
chr11:77300372-77301607	merge_peak_20760	1	7.488	7.21917	6.7366	5.94298	5.9855	6.33557	5.26604	5.30305	6.90977	6.44824	4.75489	6.20163	6.58376	5.7761	4.78031	5.488	5.69933	4.93168	5.75382	6.32625	5.5008	5.49185	4.72465	5.10936	5.851
chr11:79151193-79152721	merge_peak_20838	1	7.5435	6.35332	6.66221	5.60999	4.34767	6.18745	4.7845	5.7866	5.29425	5.43696	4.24489	4.65306	3.25701	5.55459	4.45154	6.19377	4.41414	4.03914	5.35896	4.33342	4.35332	5.15866	4.26003	5.66107	4.62761
chr11:81604064-81605018	merge_peak_20861	1	5.59932	4.9486	5.46205	3.52607	1.86394	4.14731	2.96347	3.47508	2.95606	3.64155	2.40054	3.852	3.95233	4.53356	3.70487	5.58376	4.08746	3.1635	1.926	2.76553	2.83188	3.01436	2.09761	3.53107	3.8953
chr11:82206290-82206986	merge_peak_20869	1	4.85997	4.76129	4.20163	4.07039	2.83996	3.03562	2.80735	3.07039	3.38957	3.64155	3.40054	3.60881	1.54597	3.39506	2.88753	4.38405	2.50589	2.9782	2.55582	2.54597	2.36737	2.67807	3.12433	3.04264	3.32769
chr11:84431431-84432370	merge_peak_20923	1	6.22188	5.75596	4.89724	4.73118	4.02148	3.03562	3.63691	6.48027	3.72247	3.9222	4.45681	4.49313	4.43563	3.65992	3.37295	2.74846	3.83188	4.03914	3.73552	3.61353	4.35332	4.13422	2.848	3.7137	3.32769
chr11:84505446-84506165	merge_peak_20924	1	5.46858	5.0993	4.31034	2	2.57531	3.58976	2.1635	3.82782	3.85997	1.95606	3.0072	2.97085	2.53605	2.61353	2.65992	3.1177	2.15056	2.18903	1.926	3.61353	2.63227	2.51602	2.70487	2.38957	3.62761
chr11:85299982-85300774	merge_peak_20936	1	5.10434	5.03914	4.37295	3.34483	3.02857	3.32193	2.1635	3.47508	3.72247	2.31034	0	2.58496	2.91073	3.39506	2.88753	3.72683	3.29278	2.18903	2.26303	2.91839	3.02148	1.8953	2.09761	3.7137	3.32769
chr11:85565561-85566533	merge_peak_20954	1	9.10999	9.24213	9.03892	8.283	8.2555	8.3025	8.19279	7.67694	8.61147	8.31741	8.02015	8.30797	8.24413	7.93852	7.94533	8.21897	8.25965	8.10413	8.28225	8.2211	7.96671	7.87603	7.73633	7.96694	8.12102
chr11:85652536-85652929	merge_peak_20959	1	4.47249	4.47508	3.74416	3.96347	3.774	2.69599	3.44361	3.47508	3.72247	3.11103	1.91073	3.29866	3.51602	3	3.87971	3.1177	3.29278	2.9782	2.86394	3.61353	2.63227	3.01436	3.4489	2.73985	3.32769
chr11:87063756-87064578	merge_peak_21043	1	6.95	6.79805	6.40327	5.05832	4.61824	6.22959	5.26604	5.6311	6.11437	5.78346	5.0018	5.11103	5.77189	5.19061	5.48929	5.926	5.69933	5.8748	5.01257	5.35332	5.65764	4.72247	5.77821	5.38543	5.17951
chr11:89224206-89224924	merge_peak_21086	1	5.25852	4.9486	4.80941	4.07039	2.83996	3.03562	2.80735	2.62293	3.99639	3.11103	3.0072	4.82579	2.53605	2.11103	2.01436	2.74846	3.29278	2.18903	1.926	2.07039	3.02148	3.21412	0	2.73985	2.47508
chr11:92967682-92968195	merge_peak_21130	1	5.9364	5.38957	5.46205	5.6893	5	4.99095	4.63227	5.30305	4.51096	4.62293	4.52105	4.65306	3.95233	4.69377	4.09424	4.38405	4.41414	4.71809	4.06695	5.22033	4.65764	4.01792	4.63923	4.27501	4.95047
chr11:93491200-93492102	merge_peak_21164	1	6.08321	5.58496	5.80735	3.34483	2.83996	3.58976	1.76553	6.57713	2.7137	2.87971	2.40054	4.49313	2.53605	2.11103	2.88753	4.58256	2.81558	2.78241	2.9486	1.67807	3.02148	2.90304	0	2.73985	3.15056
chr11:94276794-94278611	merge_peak_21197	1	9.17981	9.27603	9.05658	7.7252	7.67073	7.6893	7.23993	7.84449	7.80632	7.72192	7.17832	8.20242	7.82553	8.53636	8.26566	8.54689	8.40327	8.61206	8.38491	8.29389	7.66363	8.17652	7.97636	8.51333	8.39609
chr11:94655797-94656307	merge_peak_21222	1	5.8268	6.45549	5.72683	4.38957	5.24184	4.69153	4.774	5.9222	4.22959	4.1635	4.39232	5.11103	2.08406	3.39506	3.95606	1.78241	2.50589	3.9486	4.36177	3.19535	3.33914	3.97085	2.848	2.38957	3.15056
chr11:95070344-95071263	merge_peak_21254	1	6.13011	5.66334	5.86096	4.92979	4.80529	5.24031	4.7137	4.67807	5.07895	4.97085	5.59694	4.29572	5.53356	4.69377	3.95606	3.72683	3.67807	4.38128	4.67582	4.64386	3.77821	4.43029	4.6893	5.04789	4.74201
chr11:98078818-98079556	merge_peak_21368	1	5.25852	4.58976	5.0197	3.34483	2.57531	2.69599	3.17632	3.82782	2.95606	3.30451	2.40054	4.96901	2.91073	2.61353	3.60407	3.9782	2.81558	0	0	2.76553	2.04264	1.21412	2.09761	4.02857	3.75702
chr11:100143432-100144378	merge_peak_21390	1	6.42559	5.86295	4.89724	4.19849	0	3.03562	3.09085	3.82782	4.33056	2.87971	2.40054	4.09085	2.53605	4.53356	2.88753	3.43296	2.81558	2.9782	2.86394	2.33342	3.02148	3.21412	2.44361	3.7137	3.46989
chr11:100998022-100999782	merge_peak_21398	1	6.97636	6.97453	6.38474	4.92979	3.35614	5.07553	3.57531	5.6311	5.02148	4.1635	2.40054	5.75489	4.68482	3.65992	3.37295	4.88166	2.50589	0	3.41684	3.31615	3.87578	3.76553	2.44361	3.27501	3.62761
chr11:101980665-101982008	merge_peak_21416	1	7.38785	7.27314	6.75221	5.51979	5.33199	6.36457	5.30159	6.37504	6.08916	5.48671	5.24489	5.91648	5.77189	5.63343	5.18745	5.26903	5.73227	5.09424	5.09255	5.16027	4.10769	4.93734	5.26003	5.66107	5.5373
chr11:103136865-103137961	merge_peak_21486	1	5.40327	5.48543	5.72683	3.34483	1.86394	4.14731	3.26303	5.9222	2.41143	4.04963	3.0072	3.29866	3.25701	2.11103	2.65992	5.84699	3.08406	2.18903	2.55582	3.61353	2.36737	2.20163	2.848	3.89142	3.8953
chr11:104292851-104293745	merge_peak_21510	1	6.08321	5.56438	5.98003	3.82375	3.35614	3.79077	2.80735	3.82782	3.72247	3.48543	2.79077	2.58496	3.75275	3.926	2.88753	3.9782	3.29278	3.28688	2.26303	2.33342	3.45943	2.79909	2.44361	4.15704	3.46989
chr11:105313818-105314943	merge_peak_21558	1	5.9364	6.0268	5.83491	3.82375	3.02857	4.30743	3.17632	3.82782	4.68032	4.26903	3.55582	4.82579	4.43563	3.926	3.09761	5.26903	3.08406	2.9782	2.26303	4.04614	3.58496	3.64616	0	2.38957	3.9855
chr11:107461634-107462802	merge_peak_21591	1	6.64212	6.66562	6.36737	4.07039	3.46467	4.79701	3.85599	5.11603	4.75061	4.62293	4.39232	5.11103	4.55336	3.39506	2.88753	3.9782	4.95233	3.848	3.54597	4.04614	3.45943	4.52857	2.9855	3.89142	4.62761
chr11:108518375-108519355	merge_peak_21628	1	5.9364	5.97911	5.61353	4.48543	3.58015	4.14731	4.26303	5.30305	5.13914	3.80735	3.40054	5.23419	2.08406	3.39506	3.95606	4.73552	2.50589	4.19219	3.13093	4.48285	3.87578	3.87184	3.54102	3.27501	4.07724
chr11:110166469-110167821	merge_peak_21678	1	8.51286	8.75114	8.56316	7.64933	7.21296	7.50144	7.21023	7.16792	7.91934	7.55796	7.00135	7.69349	7.42761	7.52826	7.49601	8.11228	7.89409	7.44493	7.60792	7.97453	7.14364	7.80503	7.03958	7.68566	7.45549
chr11:110582104-110583845	merge_peak_21708	1	7.99186	8.21179	7.8296	5.42761	5.80529	6.51286	5.87971	7.58586	6.35191	5.94953	5.86592	7.44857	6.73064	7.05572	5.9279	7.21335	6.51349	6.36036	6.72738	6.59932	6.06178	6.12763	5.38819	6.87725	6.42828
chr11:111169576-111170371	merge_peak_21737	1	6.30816	6.05832	5.2032	3.34483	3.8679	4.30743	3.85599	3.82782	3.85997	4.04963	4	2.58496	4.12763	4.83188	3.95606	3.43296	3.67807	2.78241	2.86394	3.61353	3.02148	2.67807	2.9855	4.27501	3.62761
chr11:111382980-111384059	merge_peak_21746	1	6.13011	6.30305	6.38474	4.73118	4.34767	4.14731	3.91073	4.90111	4.22959	4.77821	3.66903	4.96901	4.78869	3.65992	4.34199	4.58256	3.08406	2.78241	3.83592	4.56316	4.30159	3.21412	4.02503	4.75916	3.8953
chr11:111847751-111848644	merge_peak_21774	1	5.53854	6.52482	5.75275	5.83794	4.75275	4.8953	4.65076	5.30305	5.13914	4.04963	4.45681	4.65306	3.95233	4.69377	4.09424	5.58376	4.50335	4.89336	5.1375	4.56316	4.46989	4.63459	4.51602	3.53107	4.62761
chr11:112832535-112834503	merge_peak_21828	1	7.90665	7.23688	7.13052	5.5656	5.03738	6.02503	4.84197	5.6311	6.92552	5.88557	5.41684	6.98641	6.19771	5.46467	5.21568	6.46597	5.33485	5.36177	5.01257	6.27426	6.12267	5.89045	5.18269	5.95233	5.59574
chr11:114309864-114310955	merge_peak_21902	1	8.39968	8.14466	8.01302	7.47832	7.11353	7.29462	7.22651	7.1102	7.74039	7.28244	6.75328	7.30961	7.14934	7.34554	6.56621	6.42021	6.92884	7.09297	6.34056	7.24031	7.02768	7.07596	6.39232	6.50335	6.80993
chr11:115373600-115374430	merge_peak_21915	1	5.98459	5.75596	5.49697	4.80323	3.02857	3.98914	3.81558	4.15056	5.13914	3.30451	3.66903	2.97085	4.28983	3	3.87971	5.488	4.31904	2.9782	3.48027	3.76977	4.23879	4.4957	3.88362	3.7137	3.46989
chr11:115783042-115783737	merge_peak_21932	1	6.03386	6.04177	6.25776	4.64616	5.52607	4.57773	5.35755	5.7866	3.85997	4.83996	5.5097	5.66448	5.59335	4.35896	4.16672	4.73552	4.50335	4.93168	5.42358	5.04089	4.61353	5.1811	4.46728	4.27501	3.8953
chr11:117185246-117187254	merge_peak_22014	1	7.99186	7.76315	7.95582	5.9782	6.77505	7.01257	6.32048	6.98003	6.7761	6.03914	6.24336	7.39163	6.45681	6.99729	5.94767	7.26978	6.25626	5.85499	6.08491	6.03738	5.57168	5.58976	5.92979	6.04876	6.07895
chr11:119019681-119020641	merge_peak_22191	1	6.30816	6.57652	6.31179	6.01436	5.59813	5.31325	4.81352	6.37504	6.08916	5.24945	4.91648	4.96901	5.2555	4.15381	4.60407	5.26903	5.33485	4.66221	4.73769	5.2765	4.74846	4.65992	4.6893	4.38681	4.95047
chr11:119416808-119417663	merge_peak_22229	1	4.47249	5.56438	5.16672	3.14405	2.83996	3.58976	2.64155	3.47508	2.7137	3.30451	3.0072	4.49313	4.28983	4.83188	3.09761	3.43296	3.83188	2.18903	0	2.33342	3.69153	2.51602	2.09761	3.53107	3.75702
chr11:119454841-119456046	merge_peak_22233	1	6.26078	6.57652	6.42358	5.16993	4.56803	5.31325	5.14893	5.30305	4.51096	4.83996	4.63691	5.23419	4.78869	4.69377	5.24641	4.88166	4.87971	4.25399	5.27202	4.87578	4.41143	4.52857	4.63923	5.38543	4.68706
chr11:120039549-120040605	merge_peak_22260	1	7.97659	7.47541	7.31976	6.64674	5.92695	6.57168	6.35685	7.39025	5.78973	6.61883	5.73335	6.43563	5.71039	5.7761	6.19298	6.70377	6.20945	6.15704	5.96625	5.88947	4.90881	5.82477	5.79597	5.851	6.15947
chr11:120206623-120207710	merge_peak_22274	1	7.34837	7.42291	7.18982	5.9782	5.82579	6.02503	5.11437	5.11603	7.28503	6.48736	4.86196	6.43563	5.87381	6.09001	5.6837	6.6153	6.23113	6.01703	6.21257	6.61941	6.10936	5.97177	5.72465	5.91456	6.32553
chr11:120856563-120857231	merge_peak_22287	1	6.42559	5.849	6.10852	5.64962	5	5.51223	4.88557	2.62293	6.08916	5.52231	4.75489	5.23419	5.08406	3.926	3.49057	3.1177	4.50335	4.38128	5.15381	3.69599	5.04963	3.81967	4.60644	5.04789	3.62761
chr11:121758262-121758718	merge_peak_22348	1	7.46891	6.2891	6.29425	6.62702	5.82579	6.02503	6.4522	5.7866	5.43429	6.50589	5.70819	5.56925	5.46467	3.65992	4.5008	3.1177	4.50335	5.41954	5.17473	4.52607	4.65764	4.79494	5.10098	3.89142	3.32769
chr11:122124283-122125075	merge_peak_22359	1	6.42559	6.30305	5.95699	5.75809	5.49953	5.31325	6.04701	5.47768	4.89918	4.70487	4.39232	3.852	4.78869	3.926	4.0321	3.1177	4.31904	5.91839	4.62059	4.60881	3.58496	4.58736	4.46728	4.8339	3.9855
chr11:123228827-123229598	merge_peak_22431	1	4.76341	6.47897	5.6427	4.64616	4.28688	4.30743	4.22033	4.90111	5.74953	3.48543	4.24489	4.29572	3.95233	4.15381	3.60407	5.15056	3.29278	4.4489	3.99277	4.33342	3.87578	3.76553	3.88362	4.15704	3.8953
chr11:123300819-123302653	merge_peak_22438	1	8.4614	8.48107	8.17453	7.13422	7.62819	7.24679	7.3466	7.72492	7.17353	7.24184	7.35438	7.44857	7.24527	7.34554	7.10224	7.32409	7.28688	7.41481	7.34802	7.49121	7.05918	7.29866	7.24679	7.31904	7.10392
chr11:123524623-123525698	merge_peak_22457	1	5.33628	6.0268	6.08831	4.38957	4.66448	4.57773	3.57531	5.6311	3.99639	4.83996	3.40054	5.11103	4.55336	3.65992	2.43296	4.58256	4.41414	3.76129	3.13093	4.43296	3.18903	3.1375	3.63227	4.15704	4.34483
chr11:123946165-123947607	merge_peak_22467	1	8.03254	7.68846	7.19849	5.32769	6.29866	6.26228	5.86987	6.74631	5.854	6.40599	6.41278	6.7339	5.71039	6.63981	5.61706	6.07039	6.47768	5.79077	5.47379	5.30451	5.42626	5.69042	5.8953	5.61824	5.68818
chr11:124475570-124476123	merge_peak_22494	1	4.85997	6.0268	6.20006	6.27352	6.44427	6.36457	6.37226	5.6311	5.34625	5.52231	6.41278	4.96901	5.08406	5.7761	4.88753	3.43296	5.13586	5.41954	4.91839	4.94673	4.82985	5.61706	5.22805	4.38681	4.62761
chr11:124602117-124602626	merge_peak_22502	1	6.57046	6.58496	5.53107	6.1635	5.78764	5.69377	5.63691	3.07039	4.1177	5.43696	4	3.60881	4.12763	3.926	4.73552	3.1177	3.29278	4.75702	4.7866	4.52607	3.77821	3.76553	4.31615	3.89142	2.94111
chr11:124628143-124628765	merge_peak_22508	1	8.21936	7.94275	7.85574	6.53107	6.75275	7.05094	6.37226	6.98003	6.61058	6.56438	5.62059	7.41988	5.71039	6.30232	5.89433	5.76447	5.76977	6.41954	6.36737	7.02104	6.0018	6.21412	6.21335	6.50335	6.01078
chr11:124853726-124854482	merge_peak_22524	1	5.10434	5.23573	5.2032	3.34483	3.02857	3.03562	3.09085	1.40054	3.5656	1.95606	0	3.29866	4.28983	3	3.37295	4.38405	2.50589	2.18903	2.73118	2.54597	3.45943	3.59932	3.22033	2.73985	3.62761
chr11:125034260-125035850	merge_peak_22538	1	6.89336	7.24489	7.26303	4.38957	4.75275	5.38267	4.86394	7.1102	4.89918	4.83996	4.81147	6.68986	4.99277	5.84499	4.54844	5.84699	4.95233	5.39232	4.81762	5.32625	4.35332	4.7761	4.97269	5.57652	4.79286
chr11:125773980-125774690	merge_peak_22564	1	4.12433	5.48543	5.05658	2.34483	2.83996	2.69599	3.81558	3.47508	3.18269	2.87971	3.55582	3.852	3.25701	2.11103	2.65992	3.43296	3.29278	0	2.86394	2.76553	4.03562	3.38405	3.12433	3.27501	2.94111
chr11:126310713-126311128	merge_peak_22594	1	5.25852	5.06523	4.31034	3.82375	4.56803	4.44626	3.63691	2.62293	4.75061	4.70487	3.40054	4.29572	3.25701	3.926	4.34199	3.43296	3.83188	3.5509	3.61824	4.37851	3.45943	3.91839	3.94486	3.7137	4.18269
chr11:126334709-126335126	merge_peak_22595	1	6.03386	5.36597	5.09592	4.92979	5.27053	3.79077	5.73552	4.15056	4.22959	4.1635	4.91648	3.60881	4.43563	3	4.09424	4.73552	3.83188	3.9486	3.99277	3.52105	3.33914	3.53605	3.71809	2.38957	4.07724
chr11:127075267-127076174	merge_peak_22605	1	5.10434	5.38957	5.43829	4.29866	2.29866	4.30743	2.45418	4.15056	3.72247	2.59455	3.40054	4.82579	3.25701	3.39506	2.65992	2.74846	4.08746	2.9782	2.86394	2.07039	3.02148	2.51602	2.44361	3.27501	3.46989
chr11:128563663-128565026	merge_peak_22678	1	7.61058	7.55612	7.72465	6.68426	6.26903	6.29719	5.90304	6.48027	6.80478	6.24945	5.93923	7.15543	5.53356	6.56316	6.47184	6.93121	6.80941	6.05137	6.02326	6.93546	6.41819	6.69877	6.18507	6.5735	6.42828
chr11:129148541-129150053	merge_peak_22721	1	8.71754	8.65249	8.35896	7.48671	7.14282	7.70016	6.69098	7.16792	7.71644	7.59036	6.7666	6.94767	7.04876	6.43696	7.09508	7.71562	7.59335	7.33807	7.20711	7.53387	6.7703	6.79286	6.76288	7.71891	7.45549
chr11:129193887-129194403	merge_peak_22726	1	6.03386	6.41684	5.69711	6.01436	5.69265	5.07553	5.93263	4.90111	4.22959	4.90689	5.5435	4.65306	5.08406	4.15381	4.73552	4.38405	5.01436	5.01792	4.55827	4.22342	4.10769	4.29278	5.0036	3.89142	3.32769
chr11:129620429-129621097	merge_peak_22741	1	6.64212	6.75809	6.45746	5.64962	5.88753	5.69377	5.22651	4.90111	5.07895	6.12184	4.70708	4.96901	5.2555	5.46467	4.81558	4.88166	5.37573	4.50843	5.27202	5.90207	5.17632	4.65992	4.72465	5.43296	5.7137
chr11:129685425-129686281	merge_peak_22744	1	5.87774	6.05832	5.2032	4.48543	5.10769	4.8953	3.36737	4.42223	4.33056	4.45418	4.17951	5.11103	4.78869	4.15381	3.23266	4.20477	4.08746	4.25399	3.48027	3.98185	4.17632	3.76553	3.12433	4.75916	3.8953
chr11:129819701-129821043	merge_peak_22754	1	7.02636	7.23266	7.47444	6.04439	6.40259	5.93734	6.0009	5.9222	5.13914	5.29719	5.91265	6.6427	6.31832	5.28688	6.05745	5.84699	5.8339	6.5404	6.39643	5.98914	5.08066	5.87676	6.18507	6.64097	6.37782
chr11:130029568-130030049	merge_peak_22779	1	6.30816	6.21956	5.69711	4.64616	5.10769	4.79701	5.09085	5.11603	4.22959	5.14731	5.56803	4.49313	3.75275	5.28688	5.30743	4.73552	5.01436	5.05485	5.15381	5.04089	4.23879	4.65992	4.83592	5.38543	5.21878
chr11:131710519-131712027	merge_peak_22844	1	6.89336	6.40735	6.58796	5.90593	6.43296	6.54226	6.63401	5.6311	4.68032	5.74846	5.65191	5.75489	5.59335	4.69377	5.18745	4.73552	5.13586	4.4489	5.32193	4.77189	5.34908	5.47638	5.48156	4.59216	3.9855
chr11:132952253-132953481	merge_peak_22877	1	7.72901	7.36001	7.59872	6.48864	6.05658	6.18745	5.51096	6.83289	5.854	6.0063	5.04264	6.54473	6.38819	6.02945	5.09761	5.99548	5.89821	6.18666	6.09508	5.55949	4.70929	4.43029	5.38819	6.0798	5.59574
chr12:662565-662998	merge_peak_23005	1	3.57046	4.88362	3.74416	4.38957	4.71589	4.57773	4.26303	4.42223	4.82375	4.70487	3.55582	4.09085	2.53605	3	3.49057	2.28688	2.50589	3.5509	2.9486	2.76553	2.36737	3.01436	2.44361	3.27501	3.32769
chr12:1639252-1640613	merge_peak_23079	1	7.42895	7.16912	6.78607	4.80323	5.17792	4.44626	4.53854	6.48027	5.34625	4.54102	4.17951	6.0635	5.6565	5.19061	4.23266	5.38681	3.08406	4.66221	4.32481	5.06695	3.33914	3.97085	3.88362	3.53107	4.85
chr12:1702448-1704600	merge_peak_23083	1	8.98641	8.85437	8.82056	7.79649	7.86542	7.91743	7.57682	8.16591	8.3726	7.8936	7.21218	8.17153	8.09233	8.16732	7.98868	8.36492	8.07639	7.76924	8.19889	8.31034	8.13832	8.19948	7.51822	7.8632	7.93805
chr12:1738875-1739878	merge_peak_23088	1	6.97636	6.36527	6.45746	6.1635	5.54967	5.69377	5.32048	6.37504	5.94111	5.24945	5.68257	5.56925	5.97085	4.15381	5.06005	5.76447	5.55336	5.46989	5.93074	5.60526	5.1127	5.45812	5.2854	5.38543	5.17951
chr12:2656439-2656979	merge_peak_23157	1	6.17712	6.10685	6.04614	5.32769	5.59813	5.69377	5.68145	5.11603	5.19219	5.08746	5.08576	5.11103	2.91073	4.53356	5.18745	3.9782	4.74631	4.11437	4.17313	4.27798	3.77821	3.28096	4.37016	4.488	4.79286
chr12:4200240-4201311	merge_peak_23228	1	5.40327	6.00899	5.37016	4.80323	5.07039	4.30743	5.00899	5.30305	4.89918	4.36457	5.04264	5.23419	4.28983	3.65992	4.5008	4.38405	3.4957	4.93168	4.64847	4.33342	4.23879	4.40327	4.5509	4.15704	3.62761
chr12:7294657-7295052	merge_peak_23460	1	4.94298	3.16993	3.41143	4.07039	4.84599	4.8953	3.85599	5.30305	5.39369	4.04963	4	4.09085	4.43563	3	3.49057	3.1177	2.50589	3.28688	4.12102	3.52105	3.69153	3.70929	3.12433	3.04264	3.46989
chr12:7846280-7846865	merge_peak_23496	1	5.53854	4.19535	5.93546	5.47508	5.82579	4.79701	5.40735	5.9222	4.1177	4.04963	5.20633	4.49313	4.12763	4.15381	3.60407	3.72683	4.21412	4.80735	4.7866	3.91456	3.69153	3.70929	4.37016	4.27501	3.46989
chr12:8635544-8636266	merge_peak_23564	1	5.46858	4.58976	4.89724	2.65076	3.35614	2.69599	3.36737	3.47508	3.18269	3.30451	2.40054	5.11103	0	3.926	3.09761	4.38405	3.97453	3.28688	2.86394	2.33342	3.02148	3.01436	2.70487	3.27501	3.15056
chr12:9203113-9204185	merge_peak_23613	1	6.30816	5.90014	5.86096	4.57046	3.93734	3.98914	3.17632	5.9222	3.5656	4.45418	3.55582	4.82579	3.25701	3.39506	3.60407	5.26903	4.67129	3.28688	3.13093	3.31615	3.45943	3.45418	3.3505	4.15704	3.15056
chr12:9216712-9218358	merge_peak_23614	1	8.21936	7.6476	7.76394	6.59156	6.22497	5.58015	5.83086	6.57713	6.0072	5.78346	6.46467	6.6427	5.71039	6.14405	5.38128	6.82069	5.80116	5.8748	5.58616	6.69153	5.42626	6.11853	6.18507	6.19692	6.12019
chr12:10253941-10255452	merge_peak_23699	1	7.26716	6.20711	6.66221	5.60999	6	5.07553	5.55582	5.7866	4.89918	5.52231	4.63691	5.66448	5.08406	5.90785	5.09761	5.926	5.07382	5.79077	4.91839	5.16027	4.46989	5.04439	4.26003	4.91265	5.65535
chr12:10559255-10559919	merge_peak_23739	1	6.80374	6.50208	6.25776	5.37712	6.31615	5.38267	5.94205	3.07039	5.34625	5.60051	5.56803	3.29866	4.43563	4.69377	4.60407	3.1177	4.08746	4.97453	4.71149	4.56316	2.83188	5.06178	5.68594	3.7137	2.94111
chr12:11653313-11653977	merge_peak_23763	1	7.07938	6.17951	6.31179	5.11936	4.16027	3.98914	3.74846	5.11603	5.64039	4.36457	2.79077	5.11103	3.25701	4.96532	4.45154	5.926	4.81967	5.05485	4.86987	5.37434	4.65764	3.97085	4.37016	4.38681	4.55582
chr12:12939540-12940453	merge_peak_23889	1	6.95	7.38578	7.23113	6.98048	7.00944	6.62527	6.66164	6.74631	6.90977	6.24945	5.8885	6.26529	6.42223	5.3799	5.94767	6.3147	5.80116	5.9991	5.88069	6.75756	5.74416	6.11853	6.11353	6.2765	6.37782
chr12:15373980-15374677	merge_peak_24015	1	6.22188	5.91743	6.29425	4.57046	4.84599	5.45022	4.98732	5.7866	5.51602	5.34767	3.79909	4.65306	4.28983	3	4.96717	5.15056	4.87971	4.4489	5.05137	4.97636	4.70929	4.45943	3.80323	4.8339	5.08916
chr12:15941307-15943082	merge_peak_24038	1	8.51286	8.86456	8.62673	6.95233	7.23611	7.39369	7.11811	7.04701	7.58916	7.56682	6.94533	7.58015	7.00854	7.08236	7.01123	7.21335	7.08151	7.09297	7.40599	7.49121	6.89045	6.84197	6.86196	7.37643	7.04701
chr12:18192917-18193681	merge_peak_24089	1	6.17712	5.79494	5.0197	3.52607	1.86394	3.32193	1.76553	6.83289	3.99639	4.04963	2.40054	4.09085	3.25701	2.11103	2.65992	0	2.81558	1.7137	2.55582	2.54597	2.04264	2.35614	0	4.38681	2.94111
chr12:19282391-19284442	merge_peak_24105	1	7.38785	7.69822	7.41515	6.29793	5.52607	5.63459	5.48285	6.37504	6.39094	6.2032	5.56803	5.66448	6.67412	5.07724	6.1811	6.82069	5.73227	5.94017	6.37712	6.95791	6.30524	5.80941	6.38128	6.24793	6.60526
chr12:19879119-19879953	merge_peak_24126	1	5.0268	5.00899	5.46205	2.65076	2.83996	2.69599	3.36737	4.15056	3.85997	3.9222	3.40054	4.96901	4.12763	4.35896	3.49057	5.58376	3.29278	2.78241	2.55582	3.42223	4.10769	2.20163	0	3.53107	2.47508
chr12:20522123-20523100	merge_peak_24151	1	5.77505	6.77768	6.27501	4.73118	4.51854	4.57773	4.57289	4.42223	4.89918	4.62293	4.86196	5.23419	3.95233	3.926	4.28392	5.26903	5.42089	4.03914	4.55827	4.22342	4.10769	4.69822	4.51602	4.8339	4.55582
chr12:20960228-20960926	merge_peak_24156	1	4.94298	5.52732	5.2765	2	1.35614	4.14731	2.45418	4.90111	2.41143	3.30451	3.25096	4.65306	2.91073	2.11103	2.43296	1.78241	3.4957	2.78241	2.86394	2.91839	3.45943	2.35614	2.44361	2.38957	3.15056
chr12:21680379-21681200	merge_peak_24170	1	5.72028	5.29278	5.53107	4.19849	3.774	3.58976	3.44361	4.42223	4.41954	4.70487	3.55582	3.852	4.68482	3.39506	3.23266	4.88166	4.31904	3.65076	4.17313	3.61353	4.46989	4.13422	4.14405	4.27501	4.42492
chr12:21743037-21743711	merge_peak_24171	1	5.9364	4.23573	4.72028	2	2.57531	2.32193	2.45418	2.05658	2.95606	3.48543	0	4.09085	2.91073	3.926	2.65992	3.9782	2.15056	3.1635	2.86394	2.76553	2.63227	3.38405	2.44361	2.73985	2.94111
chr12:22486755-22487305	merge_peak_24194	1	5.77505	5.41414	5.2765	2	3.93734	3.79077	3.44361	3.47508	4.1177	3.80735	3.55582	4.49313	0	3.39506	3.09761	3.1177	2.15056	3.28688	3.48027	2.54597	3.69153	3.59932	3.3505	3.7137	2.94111
chr12:22845759-22846609	merge_peak_24215	1	6.30816	5.54473	6.33414	3.52607	2.29866	4.69153	2.80735	4.67807	3.5656	3.9222	2.40054	4.82579	3.51602	3.39506	2.65992	3.43296	3.08406	2.18903	2.73118	2.76553	3.77821	3.01436	2.09761	3.53107	3.62761
chr12:26110911-26112235	merge_peak_24311	1	7.10182	7.21101	6.80064	5.94298	5.52607	5.69377	5.02857	6.16591	5.97269	5.08746	5.27947	4.82579	6.35332	6.14405	5.52982	6.93121	5.92979	5.95977	5.97453	6.68313	5.37156	5.19692	5.94579	6.94673	6.78869
chr12:26275156-26276146	merge_peak_24316	1	7.52638	7.07682	7.17752	4.57046	5.03738	4.44626	5.66789	5.6311	4.68032	5.43696	5.16832	5.23419	5.08406	5.84499	5.5509	6.07039	5.42089	6.18666	5.9982	5.55949	5.7845	5.79909	6.42761	6.24793	5.68818
chr12:27485585-27486718	merge_peak_24385	1	7.78398	8.30451	7.84248	7.32445	7.32121	6.74362	7.17193	7.67694	6.74685	6.42492	7.14527	7.33664	6.97085	7.54597	6.80374	6.89385	6.79442	7.04789	7.09424	7.20672	6.29205	6.83238	7.03254	6.66391	6.87234
chr12:27932635-27934075	merge_peak_24402	1	8.33253	8.21432	8.12329	6.48864	6.89627	6.74362	6.33628	7.67694	6.80478	7.02237	5.65191	7.39163	6.81916	6.78293	6.47184	6.7447	6.54905	6.36036	6.59276	6.98459	6.52042	6.0917	6.20085	6.24793	6.25172
chr12:30948026-30949533	merge_peak_24480	1	7.42895	7.19928	6.55827	4.38957	4.51854	5.58015	4.7845	6.83289	6.63052	6.31904	4.63691	6.32337	5.77189	5.3799	5.21568	5.84699	6.53232	5.41954	5.1375	5.32625	6.06178	5.91073	5.03562	4.98368	6.20006
chr12:30975309-30976443	merge_peak_24482	1	6.80374	6.73227	6.02591	4.73118	4.02148	5.84398	4.18903	5.9222	6.14241	4.83996	3.90304	4.65306	4.43563	5.07724	4.64155	5.99548	4.95233	5.09424	5.09255	4.56316	4.98185	5.06178	3.88362	4.91265	5.43962
chr12:31271078-31271773	merge_peak_24494	1	5.33628	5.26303	5.31034	3.14405	1.35614	4.44626	3.44361	1.40054	4.22959	3.80735	3.25096	1.65992	3.25701	2.61353	2.65992	3.72683	3.67807	3.5509	2.26303	3.19535	4.17632	3.97085	3.3505	3.27501	3.9855
chr12:31271921-31272800	merge_peak_24495	1	6.08321	5.90014	5.88655	3.52607	4.40599	4.14731	3.96717	3.82782	4.51096	4.45418	2.79077	5.11103	5.2555	4.83188	4.09424	2.74846	4.41414	3.28688	3.41684	2.33342	5.08066	4.25701	3.12433	3.7137	4.42492
chr12:31742677-31744334	merge_peak_24511	1	8.37712	8.39712	7.93452	6.39849	6.70155	7.08619	6.62761	7.34021	7.24413	6.96947	6.83845	7.09128	6.89676	7.36807	6.58856	7.89724	7.36492	6.73173	7.22689	7.62965	6.58316	7.25626	6.89724	7.77109	7.46989
chr12:32259378-32260304	merge_peak_24554	1	7.90665	7.68482	7.23113	6.93734	6.61706	7.05094	5.89239	5.30305	7.05137	7.142	6.0505	6.32337	6.926	5.7761	6.24717	7.02901	6.30451	7.10266	6.85748	7.00809	6.40667	6.41414	6.40463	6.47897	6.72083
chr12:32291985-32293128	merge_peak_24557	1	6.3875	6.66562	5.98003	5.75809	5.07039	5.24031	5.19377	5.30305	5.02148	5.48671	5.27947	6.20163	4.28983	4.96532	5.15543	5.58376	4.74631	5.54967	5.45549	5.44758	5.37156	5.30012	5.41143	4.27501	5.36737
chr12:32370479-32371223	merge_peak_24558	1	6.50271	6.40735	6.47444	5.32769	5.69265	4.79701	5.4957	4.15056	4.1177	4.62293	5.91265	4.96901	5.32481	3.926	4.54844	3.43296	4.08746	4.85599	5.19849	3.76977	4.35332	4.43029	5.0635	5.28096	4.90497
chr12:32379547-32380408	merge_peak_24559	1	4.76341	5.36597	4.93357	3.34483	3.46467	3.32193	2.45418	2.62293	3.5656	3.30451	2.40054	2.97085	3.25701	2.11103	2.01436	4.20477	3.29278	2.52607	0	3.07724	3.18903	3.28096	2.44361	3.7137	2.72247
chr12:32418872-32419229	merge_peak_24560	1	4.12433	3.23879	3.41143	3.96347	4.87774	2.69599	3.91073	4.15056	3.38957	4.26903	4.32193	1.65992	2.08406	2.11103	3.37295	2.28688	1.05658	3.65076	3.41684	2.33342	3.18903	3.28096	2.09761	1.87971	2.47508
chr12:32552029-32553005	merge_peak_24568	1	8.18408	8.3679	8.17453	6.85599	6.91409	6.39985	6.57954	6.37504	7.04002	7.142	6.11686	7.30961	6.11187	6.63981	6.95093	6.07039	6.71205	6.55275	7.45582	6.91695	5.5008	6.33771	6.8525	6.52795	6.63285
chr12:33049306-33050317	merge_peak_24598	1	7.10182	6.80735	6.91743	5.6893	6.14486	5.98277	5.80632	6.16591	5.91361	5.81558	6.0505	5.56925	4.99277	5.19061	5.35614	5.38681	5.66676	4.93168	5.64616	5.81967	4.86592	5.15866	5.45286	6.0798	5.96809
chr12:33682666-33683171	merge_peak_24613	1	3.57046	4.3505	3.50589	4.64616	4.926	5.16189	5.21257	4.42223	3.38957	4.26903	3.55582	2.97085	2.08406	3	4.0321	1.78241	3.08406	2.78241	3.83592	2.33342	2.04264	3.53605	4.02503	3.04264	1.81558
chr12:34371490-34372296	merge_peak_24629	1	6.17712	5.58496	5.58736	4.80323	4.71589	4.69153	4.40871	4.90111	5.19219	4.70487	3.90304	4.09085	2.08406	2.61353	3.95606	4.38405	4.41414	3.9486	3.41684	4.11103	2.36737	3.38405	4.14405	3.89142	4.34483
chr12:41231258-41232244	merge_peak_24693	1	5.25852	5.45418	5.40599	2.65076	2.57531	3.79077	3.26303	3.82782	3.5656	4.45418	3.55582	5.23419	4.12763	4.35896	0	4.20477	2.50589	2.78241	0	2.54597	4.10769	1.64155	0	2.73985	3.62761
chr12:41582160-41582933	merge_peak_24694	1	4.85997	5.90014	5.34199	3.67356	4.08406	3.03562	2.80735	4.15056	3.38957	4.36457	4	4.96901	3.25701	3.65992	3.70487	3.1177	3.83188	3.1635	3.54597	3.19535	3.58496	4.18587	2.848	3.89142	4.18269
chr12:42325506-42326826	merge_peak_24705	1	8.00562	7.73823	7.70819	6.42089	6.80219	6.83592	7.10476	6.57713	6.03034	6.72247	6.58195	6.49057	6.06867	5.46467	6.6011	6.51728	5.23726	6.24108	6.02326	5.83693	5.52482	5.91073	6.22805	5.49057	6.30889
chr12:42876497-42878374	merge_peak_24733	1	8.24603	7.86765	7.43296	6.39849	5.73877	6.36457	6.34696	6.57713	6.03034	6.06781	5.0018	6.20163	5.97085	4.35896	5.50462	6.70377	5.62994	5.85499	5.60288	5.88947	5.74416	5.78555	5.50208	6.19692	6.0993
chr12:44229369-44230392	merge_peak_24749	1	7.22072	7.35509	6.7366	5.22188	5.71809	5.98277	5.80632	7.04701	6.79025	6.12184	5.95884	6.26529	6.58376	6.09001	5.38128	5.488	6.47768	5.89821	5.89142	6.12516	6.10936	6.20633	5.10098	6.04876	6.23343
chr12:44711715-44712752	merge_peak_24756	1	6.34554	5.56438	5.31034	3.82375	3.35614	3.03562	3.26303	3.82782	4.33056	4.70487	3.0072	5.56925	3.51602	3	2.88753	4.38405	4.31904	1.7137	0	3.31615	1.60407	2.79909	0	3.7137	2.17632
chr12:45829638-45830394	merge_peak_24785	1	7.64933	6.96578	7.20945	6.42089	5.80529	5.79805	6.48156	5.7866	5.854	6.87332	5.27947	6.90641	6.02059	6.09001	6.48607	5.67694	4.87971	6.11936	5.45549	5.04089	4.82985	5.36457	4.6893	5.10936	5.33771
chr12:47532786-47533718	merge_peak_24875	1	6.57046	6.20711	5.86096	6.01436	5.9855	5.69377	5.66789	1.40054	5.07895	4.36457	5.24489	5.23419	3.51602	5.28688	4.73552	5.67694	4.50335	4.80735	4.7866	4.87578	5.08066	4.61117	5.20945	4.488	3.8953
chr12:48606246-48607074	merge_peak_24978	1	6.08321	6.12102	6.24031	4.29866	4.87774	4.79701	4.774	6.05485	4.82375	5.29719	4.70708	5.11103	4.90304	4.83188	4.88753	3.1177	5.33485	4.11437	5.15381	4.52607	4.17632	4.18587	5.20945	4.02857	4.55582
chr12:49391725-49392329	merge_peak_25036	1	6.3875	6.40735	5.83491	5.11936	5.14241	4.99095	4.50589	3.82782	5.19219	4.62293	4.24489	4.96901	5.32481	4.83188	3.7866	5.15056	4.87971	4.03914	4.46467	5.16027	4.7845	4.4957	3.94486	3.89142	5.36737
chr12:52207778-52208823	merge_peak_25231	1	7.50684	7.27836	7.48253	6.78712	6.83996	6.33557	5.90304	6.37504	6.9514	6.72247	5.75916	6.94767	6.75969	6.09001	6.02857	6.7447	6.62469	6.11936	6.56133	6.54905	6.06178	5.94392	5.75702	6.01525	6.78869
chr12:52300725-52301489	merge_peak_25247	1	5.8268	6.32912	5.72683	4.99458	4.56803	3.98914	3.74846	3.47508	2.41143	3.80735	4.24489	5.56925	4.99277	3.65992	4.09424	2.28688	4.21412	3.65076	3.83592	3.61353	3.95977	3.81967	3.4489	4.02857	4.68706
chr12:54784041-54784410	merge_peak_25481	1	6.46793	5.68482	5.6427	4.57046	4.28688	3.03562	4.53854	2.62293	5.07895	4.62293	4.86196	4.29572	4.90304	5.3799	4.3978	4.38405	4.67129	4.03914	3.78241	4.27798	4.30159	4.36737	4.26003	4.488	4.49057
chr12:54942878-54944325	merge_peak_25500	1	6.89336	7.55612	7.16591	5.94298	5.90497	5.69377	5.02857	6.57713	5.64039	6.09761	5.81455	7.02148	6.11187	6.02945	5.50462	6.51728	6.34837	5.44626	5.35896	5.9542	5.57168	5.19692	4.79909	5.95233	5.7137
chr12:55785649-55786473	merge_peak_25545	1	5.65992	5.29278	4.62527	2.65076	4.08406	3.58976	1.76553	4.67807	2.7137	3.80735	0	3.852	3.95233	3.926	2.65992	4.88166	3.08406	2.18903	2.73118	4.04614	3.33914	3.01436	2.44361	2.73985	2.47508
chr12:56414539-56415620	merge_peak_25598	1	6.80374	6.45549	6.89191	5.9782	5.9855	5.38267	5.42492	6.2817	5.39369	6.31904	5.3147	5.11103	5.82273	6.34483	5.06005	5.76447	5.33485	5.23113	5.65992	5.16027	4.35332	4.45943	5.0635	5.53232	4.90497
chr12:57160177-57160891	merge_peak_25671	1	6.8339	6.40735	6.36737	6.83946	6.55643	6.33557	6.16912	5.30305	4.89918	6.46858	5.93923	6.0635	4.99277	5.19061	5.73985	5.38681	5.33485	5.79077	5.60288	5.58135	5.23113	5.47638	5.20945	5.49057	4.74201
chr12:60663380-60664291	merge_peak_25840	1	5.33628	5.45418	5.90689	3.67356	3.20789	3.98914	2.96347	3.82782	2.41143	3.30451	2.40054	5.66448	4.78869	3.39506	2.65992	4.58256	3.4957	2.78241	2.26303	3.31615	2.04264	3.21412	2.70487	3.27501	2.47508
chr12:60958369-60959232	merge_peak_25847	1	5.10434	5.0993	5.75275	4.07039	2.83996	4.44626	1.23879	5.30305	0.910733	3.64155	3.66903	3.29866	4.43563	3	2.43296	4.20477	2.15056	1.7137	1.926	1.67807	3.02148	2.79909	2.848	2.73985	1.81558
chr12:61009612-61010869	merge_peak_25849	1	6.53667	6.35332	6.24031	4.48543	3.58015	5.74524	3.51096	6.48027	4.22959	3.30451	3.40054	5.91648	3.95233	3	3.09761	3.72683	4.31904	3.42761	3.04963	3.31615	3.33914	3.53605	2.44361	4.67356	4.85
chr12:62584696-62586130	merge_peak_25872	1	7.24451	7.0387	6.94345	5.27798	5.17792	3.58976	5.35755	7.16792	5.43429	5.20006	5.91265	4.96901	5.32481	5.3799	5.43296	6.89385	5.18903	5.33056	4.98914	5.01078	4.74846	5.02503	5.48156	5.851	5.47119
chr12:62828326-62830352	merge_peak_25890	1	7.30852	7.45746	7.48253	6.44361	5.88753	6.57168	5.28392	7.2854	6.33056	5.91169	5.41684	6.68986	5.6565	5.90785	5.21568	7.12639	5.69933	4.93168	5.3978	5.42223	5.23113	5.71699	5.34056	6.04876	5.29572
chr12:63327627-63329201	merge_peak_25927	1	8.48091	8.39438	8.19357	7.31397	7.18626	6.69599	7.16471	7.98071	6.9782	7.32948	6.94533	7.36282	6.8475	6.91265	7.10224	7.64299	7.12019	7.14078	7.37782	6.98459	6.45286	6.96901	7.26791	7.18388	7.04701
chr12:63543829-63545005	merge_peak_25931	1	6.95	6.42962	5.34199	3.34483	2.83996	3.98914	3.96717	4.42223	3.72247	2.59455	3.40054	4.96901	4.55336	2.11103	3.09761	4.73552	2.15056	3.76129	2.55582	3.19535	3.18903	3.38405	2.44361	3.04264	4.18269
chr12:64237193-64238691	merge_peak_25939	1	8.81019	8.9521	9.08375	7.66732	7.4002	7.91743	7.4941	7.87995	7.63662	7.94509	6.88996	8.01592	6.81916	7.47249	7.55397	7.94696	7.6476	8.04723	8.10497	8.2114	6.68762	7.57894	7.4793	7.65134	7.77584
chr12:65174161-65175558	merge_peak_26009	1	7.19692	7.56407	7.43296	5.22188	6.44427	5.74524	5.84298	6.05485	5.97269	5.91169	5.75916	6.20163	6.02059	4.53356	5.99729	6.6153	5.66676	5.57894	5.88069	6.3512	5.9514	5.77294	5.852	5.774	6.01078
chr12:65514865-65515594	merge_peak_26019	1	5.33628	5.70155	5.55704	5.51979	4.34767	3.79077	4.01436	5.11603	4.41954	5.24945	3.55582	3.60881	4.28983	4.35896	3.60407	4.58256	3.67807	3.65076	4.43829	3.91456	3.69153	4.05658	3.80323	4.02857	3.75702
chr12:65672006-65673355	merge_peak_26024	1	7.57773	7.43363	7.13052	6.53107	6.37643	6.36457	6.16912	3.47508	6.18982	5.853	6.0505	7.02148	6.28021	5.55459	5.96255	6.85947	5.69933	6.05137	5.72901	6.08151	5.45154	5.96162	5.64616	6.52795	6.37782
chr12:66217505-66218558	merge_peak_26041	1	6.67525	6.61294	6.29425	4.8679	3.58015	3.98914	4.50589	3.07039	4.75061	4.70487	4.52105	5.91648	5.32481	4.69377	4.60407	5.488	4.41414	4.97453	5.1177	5.04089	4.61353	4.72247	5.12598	5.22342	4.9982
chr12:66218693-66219797	merge_peak_26042	1	6.34554	6.94626	6.21723	4.29866	3.93734	4.57773	4.10098	5.47768	4.59932	3.64155	4.91648	6.0635	5.08406	5.46467	5.35614	4.73552	5.69933	4.89336	5.17473	5.85599	4.03562	4.93734	5.03562	6.04876	4.9982
chr12:67462177-67463735	merge_peak_26113	1	7.81224	7.30342	6.58796	5.22188	5.24184	4.44626	4.26303	4.90111	4.51096	4.45418	5.24489	6.82731	5.32481	5.28688	4.09424	6.51728	4.95233	4.50843	4.67582	4.60881	4.03562	4.69822	4.83592	5.32912	4.68706
chr12:68041301-68043965	merge_peak_26134	1	8.91456	8.96844	8.71411	7.63894	7.28836	7.93074	7.09803	7.44228	8.18369	7.55796	6.51538	8.18745	7.8846	7.16189	7.24982	8.16571	7.91456	7.19574	6.96023	7.86022	7.81737	7.7366	7.33593	7.81327	7.53263
chr12:69918002-69918853	merge_peak_26266	1	5.10434	5.38957	4.37295	3.52607	2.57531	3.03562	2.80735	3.82782	2.95606	3.11103	3.79909	3.60881	4.28983	4.83188	2.88753	5.02326	3.4957	2.18903	2.86394	3.42223	3.69153	3.38405	3.12433	3.27501	3.9855
chr12:72665818-72667457	merge_peak_26349	1	7.24451	7.04483	7.0321	5.22188	4.66448	4.69153	4.47768	6.16591	5.29425	3.64155	5.3147	6.32337	4.43563	5.07724	4.0321	3.9782	3.83188	4.66221	3.41684	3.83996	4.46989	4.09761	4.5509	4.59216	4.79286
chr12:72688254-72689136	merge_peak_26350	1	5.40327	5.29278	5.23879	4.29866	3.02857	4.57773	3.36737	3.47508	3.99639	3.64155	0	4.82579	1.54597	3.39506	2.43296	4.88166	3.4957	2.18903	2.55582	3.31615	3.18903	2.79909	2.848	3.04264	2.47508
chr12:73628371-73629726	merge_peak_26361	1	7.0036	5.72137	6.13175	5.51979	3.774	4.8953	3.44361	5.30305	4.41954	4.62293	3.79909	5.46074	2.53605	3.926	3.70487	4.38405	2.81558	2.52607	2.26303	3.42223	2.83188	2.79909	0	3.27501	3.75702
chr12:74686099-74687006	merge_peak_26374	1	5.8268	5.36597	5.37016	2	3.8679	4.14731	2.96347	6.37504	4.1177	2.87971	3.0072	3.852	2.91073	4.35896	3.09761	1.1375	3.97453	2.78241	2.26303	1.67807	3.69153	2.90304	2.44361	3.53107	3.46989
chr12:76741707-76742727	merge_peak_26439	1	8.72547	8.42291	8.11187	7.47832	7.29976	7.16712	7.80478	6.98003	7.58916	7.46107	6.9607	7.83719	7.59783	7.43029	7.26454	7.43029	7.26828	7.17951	7.3345	7.51001	7.66363	7.5549	7.21451	7.29352	6.87234
chr12:77272130-77273645	merge_peak_26461	1	7.26716	7.39335	7.0321	5.37712	6.16108	5.74524	5.55582	6.37504	6.53605	6.09761	5.35191	6.90641	5.97085	6.24869	4.70044	6.42021	6.74308	5.71918	5.71589	6.904	5.47897	5.62877	5.18269	6.01525	5.89918
chr12:77953255-77954115	merge_peak_26476	1	5.65992	5.50335	4.9782	3.34483	3.02857	3.32193	3.09085	4.15056	4.89918	3.30451	2.40054	4.82579	3.25701	3	3.09761	3.43296	3.67807	1.7137	2.26303	2.54597	3.45943	3.28096	2.70487	3.27501	3.62761
chr12:78673178-78674097	merge_peak_26487	1	5.72028	5.12433	5.16672	1.52607	3.46467	2.69599	1.76553	3.47508	3.38957	4.04963	0	3.60881	3.95233	2.11103	3.37295	3.9782	3.97453	2.18903	2.55582	2.54597	3.45943	3.01436	3.12433	2.73985	2.47508
chr12:80083228-80085275	merge_peak_26509	1	8.00562	7.54504	7.73877	6.10601	5.41819	6.43095	5.28392	6.37504	6.26303	5.78346	5.16832	6.49057	5.87381	5.63343	4.88753	5.84699	5.69933	4.85599	5.37295	5.70929	5.01614	5.58976	5.31179	5.43296	5.9241
chr12:81330336-81331678	merge_peak_26532	1	7.7137	7.89579	7.76394	5.9782	6	5.74524	6.03562	7.94883	6.11437	6.68818	6.4822	6.20163	5.87381	5.3799	6.34199	6.89385	6.36947	5.54967	5.58616	6.0197	5.80426	5.94392	5.58256	6.42694	6.30889
chr12:82866864-82867890	merge_peak_26554	1	5.77505	5.54473	5.31034	3.34483	2.83996	4.30743	3.09085	3.82782	4.33056	4.04963	3.0072	4.49313	4.68482	3.39506	3.7866	5.15056	4.31904	1.7137	2.9486	3.19535	3.33914	2.51602	2.848	4.67356	3.8953
chr12:84755431-84756869	merge_peak_26595	1	7.05224	6.94626	6.81506	5.11936	2.83996	5.31325	3.51096	6.90737	4.22959	3.64155	3.90304	6.13093	4.55336	4.96532	4.23266	5.488	5.01436	3.848	2.73118	4.22342	3.45943	3.76553	3.22033	4.15704	4.55582
chr12:85306063-85306923	merge_peak_26600	1	5.18587	5.64386	5.12928	0	1.86394	3.03562	3.57531	2.05658	5.07895	2.31034	2.79077	3.852	3.75275	3.65992	2.88753	2.74846	3.29278	2.18903	1.926	2.07039	2.36737	2.90304	3.12433	3.04264	1.81558
chr12:86658222-86659082	merge_peak_26626	1	6.46793	5.45418	5.31034	5.11936	2.29866	3.58976	3.17632	3.47508	3.72247	3.30451	3.0072	4.09085	3.95233	2.61353	2.65992	4.73552	1.69599	1.7137	0	2.07039	2.36737	1.8953	2.09761	2.38957	3.46989
chr12:86919992-86920692	merge_peak_26630	1	5.0268	5.52732	4.72028	2.8953	3.02857	4.57773	3.36737	4.67807	3.18269	2.87971	3.0072	3.29866	2.91073	2.11103	0	3.1177	3.29278	2.52607	2.73118	2.54597	3.18903	2.67807	2.09761	3.53107	2.47508
chr12:88973435-88974528	merge_peak_26660	1	6.64212	6.64443	5.75275	3.67356	3.46467	4.30743	4.40871	5.6311	4.41954	4.1635	4.07382	4.29572	3.51602	3	4.34199	5.26903	4.50335	3.5509	4.12102	3.98185	4.30159	4.40327	3.80323	4.91265	4.49057
chr12:93381156-93382304	merge_peak_26882	1	7.28983	7.56955	7.64645	7.3572	6.82018	7.16712	6.86888	6.90737	6.45418	7.09845	6.35614	6.82731	6.42223	6.75114	6.765	5.67694	6.30451	7.02945	6.93593	6.0197	6.19613	6.36877	6.61589	6.50335	6.53854
chr12:93963877-93965469	merge_peak_26917	1	8.21936	7.99752	7.99503	6.59156	6.47054	7.06695	6.86047	6.74631	7.78712	6.98185	6.41278	7.21917	7.24527	7.36807	6.20867	7.374	7.32337	6.60585	6.73281	7.33307	7.53636	7.58376	6.63575	6.91121	6.76182
chr12:93984943-93985748	merge_peak_26920	1	7.89215	8.11936	7.74604	7.43596	7.16631	7.32553	7.40429	6.66789	6.90977	6.91648	7.23534	5.11103	6.73064	6.47962	5.94767	6.51728	6.69544	7.22265	6.78031	6.95047	5.9514	6.774	6.62644	6.74739	6.12019
chr1:41706841-41708524	merge_peak_2694	1	7.64933	7.51191	7.05658	6.82273	6.83996	6.26228	6.11603	6.05485	6.99005	6.61883	6.16027	6.7339	6.38819	6.47962	6.04264	7.18626	6.04614	5.83289	6.52482	6.67299	5.84197	6.34767	5.79597	6.13914	6.34341
chr12:94534875-94535478	merge_peak_26958	1	5.40327	4.98003	4.72028	3.82375	3.02857	3.03562	2.80735	2.62293	3.38957	2.87971	3.25096	3.60881	4.28983	3.65992	3.09761	3.9782	3.83188	1.7137	2.26303	2.54597	2.04264	2.67807	0	3.27501	1.33342
chr12:95510899-95511476	merge_peak_27026	1	4.12433	4.44095	4.48027	4.29866	4.02148	1.83188	3.85599	3.82782	3.85997	3.48543	3.66903	3.29866	3.75275	3.39506	3.09761	3.72683	2.50589	3.42761	3.41684	3.31615	3.95977	2.79909	3.22033	3.7137	2.94111
chr12:96183843-96185369	merge_peak_27047	1	7.44923	7.13668	6.58796	5.16993	4.87774	5.89336	4.65076	5.7866	5.67807	5.63923	4.63691	5.83592	5.92505	5.28688	4.70044	6.07039	5.37573	4.80735	3.78241	5.40463	4.94486	5.89045	3.94486	5.04789	5.14078
chr12:96252199-96253327	merge_peak_27050	1	8.72547	8.74106	8.82056	8.27743	7.83946	8.08916	7.97062	7.98071	7.96371	8.20203	8.01346	8.24489	7.64155	6.91265	7.96324	7.12639	7.40803	8.09487	7.86542	7.56773	8.0268	7.81839	8.0036	7.82324	7.92695
chr12:96389311-96390476	merge_peak_27054	1	7.32769	7.1416	6.81506	5.90593	6.23802	6.06523	6.57954	5.7866	3.85997	5.56071	6.94533	5.56925	4.68482	5.70708	6.22033	5.58376	5.37573	5.7666	5.86888	5.30451	5.65764	5.3505	6.11353	6.19692	5.94673
chr12:98802254-98803214	merge_peak_27138	1	6.3875	6.59634	7.01748	7.59425	7.00225	6.51286	7.19377	6.16591	6.69766	7.20867	6.29939	6.6427	5.46467	5.46467	7.72765	5.15056	5.33485	5.49825	5.78241	4.22342	5.84197	5.26454	5.10098	4.67356	5.36737
chr12:99530781-99531686	merge_peak_27174	1	6.08321	5.77716	6.13175	4.57046	5	3.58976	5.22651	4.15056	2.41143	4.54102	5.16832	4.82579	3.95233	4.53356	3.70487	3.9782	4.50335	4.61589	4.64847	3.42223	3.69153	3.91839	4.51602	3.7137	4.07724
chr12:100377848-100378991	merge_peak_27187	1	5.40327	6.0268	5.55704	5.22188	3.02857	4.69153	3.17632	3.47508	5.24336	2.31034	2.40054	5.11103	3.95233	2.61353	2.65992	4.38405	4.08746	3.76129	3.04963	3.69599	2.04264	3.38405	2.848	3.27501	4.26604
chr12:101002242-101003512	merge_peak_27208	1	6.60881	6.94626	6.78607	5.94298	5.27053	5.51223	5.55582	6.48027	4.59932	4.77821	4.52105	6.54473	5.17313	5.07724	4.70044	6.36807	4.59455	5.13422	5.3978	5.01078	3.87578	4.93734	4.87381	4.75916	4.85
chr12:102064922-102065999	merge_peak_27237	1	7.38785	7.24489	7.23113	6.95233	6.95745	5.93734	7.27165	6.66789	6.43429	6.15056	7.16591	6.26529	6.75969	6.6017	6.4121	5.99548	5.62994	6.51475	6.32481	5.37434	6.18349	5.96162	6.30159	6.01525	5.5373
chr12:102090474-102092420	merge_peak_27238	1	8.9659	9.10528	8.83112	7.20163	7.52136	7.23189	7.36247	7.16792	8.09656	7.48993	7.45713	8.17153	7.47444	7.74389	7.30415	8.12453	7.852	7.51033	7.68313	8.13031	7.4591	7.85449	7.82018	8.00158	7.83289
chr12:103969049-103969452	merge_peak_27311	1	3.73118	3.37851	4.58015	4.57046	4.02148	4.30743	3.74846	5.30305	4.68032	4.54102	4.07382	4.65306	3.25701	1.42223	3.23266	2.74846	3.29278	3.42761	3.41684	3.42223	3.18903	3.1375	4.20789	2.73985	2.72247
chr12:104091710-104092962	merge_peak_27316	1	7.12598	5.52732	6.38474	6.13668	5.59813	5.07553	5.19377	5.30305	4.1177	4.26903	4.81147	4.96901	4.43563	4.53356	4.81558	5.58376	4.08746	2.18903	4.06695	3.69599	4.61353	4.43029	3.4489	3.89142	4.34483
chr12:104609322-104610066	merge_peak_27343	1	7.63052	6.94626	7.06695	5.60999	6.05658	6.02503	5.26604	6.37504	6.43429	6.12184	5.04264	5.35473	6.11187	5.19061	5.66221	7.09677	5.73227	5.9991	5.904	6.27426	5.26153	5.60644	5.18269	6.2765	5.65535
chr12:105031360-105031875	merge_peak_27385	1	6.22188	5.58496	6.10852	4.07039	5.90497	5.74524	6.12433	5.30305	4.22959	5.60051	5.56803	4.96901	5.17313	4.96532	5.21568	4.38405	4.59455	4.38128	4.91839	4.22342	4.98185	5.04439	5.45286	4.27501	4.42492
chr12:105370726-105371433	merge_peak_27423	1	4.85997	5.52732	5.0197	3.14405	4.16027	0	3.26303	3.47508	2.7137	3.9222	2.79077	4.65306	3.25701	2.61353	2.88753	2.28688	3.08406	3.42761	3.48027	3.42223	3.18903	3.53605	2.848	4.15704	2.94111
chr12:105629220-105630368	merge_peak_27436	1	8.52074	8.45664	8.10035	7.11728	7.89748	7.59783	7.21023	6.98003	7.83542	7.37955	6.63227	7.55428	7.31107	7.30378	6.90593	7.50494	6.82477	6.83542	7.37469	7.44626	7.14364	6.98959	6.70819	7.10056	7.10392
chr12:106177827-106179122	merge_peak_27446	1	7.22072	5.72137	5.31034	4.73118	3.68706	3.98914	5.21257	5.47768	3.72247	5.20006	4.32193	4.49313	4.28983	4.53356	3.09761	4.20477	4.74631	4.32769	2.55582	4.11103	4.35332	2.51602	4.02503	3.89142	3.9855
chr12:108297058-108297792	merge_peak_27539	1	5.46858	5.91743	5.58736	4.38957	4.84599	5.38267	4.18903	3.47508	4.41954	4.26903	4.75489	3.29866	3.51602	3.65992	3.60407	4.58256	3.29278	4.19219	3.78241	3.52105	3.95977	3.70929	4.26003	2.38957	2.47508
chr12:108522940-108523495	merge_peak_27543	1	5.53854	4.85798	4.72028	3.34483	3.774	3.03562	2.64155	4.15056	3.18269	2.31034	3.40054	3.852	3.25701	4.69377	4.09424	4.58256	3.4957	3.28688	3.26903	3.61353	3.18903	3.28096	3.22033	3.53107	2.47508
chr12:111855809-111856614	merge_peak_27832	1	6.60881	5.74093	5.75275	2.8953	4.08406	3.32193	2.1635	4.67807	3.5656	1.95606	1.91073	4.49313	3.51602	3	2.01436	3.9782	4.08746	2.18903	3.20163	3.52105	3.45943	2.90304	0	2.73985	4.49057
chr12:118541257-118542271	merge_peak_28146	1	7.38785	7.40361	6.853	6.21801	6.51033	5.98277	5.8166	6.05485	6.11437	6.33914	5.41684	6.13093	5.92505	5.90785	4.78031	6.42021	6.49633	5.74308	6.03474	6.21101	5.45154	5.36457	5.6241	6.30451	5.14078
chr12:120806381-120807304	merge_peak_28226	1	5.8268	6.21956	5.53107	4.64616	4.08406	3.79077	3.74846	3.07039	4.75061	4.26903	3.25096	5.35473	4.12763	4.69377	2.01436	3.43296	2.50589	0	2.26303	2.76553	3.02148	3.45418	3.54102	3.89142	4.18269
chr12:122459476-122460479	merge_peak_28422	1	6.42559	6.65535	6.21723	5.37712	5.17792	4.79701	4.86394	4.42223	5.13914	4.45418	4.52105	4.96901	5.17313	5.46467	4.96717	5.488	5.33485	4.11437	4.88947	5.49313	3.77821	4.9855	5.31179	4.59216	5.36737
chr12:122687855-122688933	merge_peak_28445	1	7.28983	7.06005	6.64962	5.6893	5.78764	6.06523	4.98732	5.9222	5.97269	4.97085	5.20633	6.32337	5.53356	6.09001	4.60407	6.25323	5.89821	4.89336	5.21723	6.27426	5.82375	5.3505	4.6893	5.57652	5.7939
chr12:123547350-123547988	merge_peak_28520	1	7.44923	7.16912	7.53013	6.39849	6.62936	5.84398	6.5008	5.9222	5.51602	5.88557	6.53481	5.91648	7.16752	6.24869	6.77452	5.926	5.59216	6.73173	6.56133	5.42223	5.63575	5.73118	6.53916	6.10769	5.59574
chr12:123552271-123552613	merge_peak_28521	1	6.97636	4.44095	5.88655	2.8953	4.87774	2.69599	4.22033	1.40054	4.75061	4.54102	4	3.29866	2.91073	4.83188	2.43296	3.43296	3.67807	3.65076	4.06695	2.76553	3.69153	2.20163	3.88362	2.73985	3.75702
chr12:123591041-123592008	merge_peak_28528	1	7.81224	7.0387	7.52356	6.46532	6.86987	6.36457	6.43829	7.04701	6.85898	6.78398	5.62059	6.8674	6.81916	6.71644	6.56621	5.99548	6.12846	6.44626	6.32481	6.31325	5.80426	5.79909	5.852	6.24793	6.96209
chr12:123634772-123636099	merge_peak_28533	1	8.03254	8.31796	8.1635	6.75596	7.11353	6.92077	6.50906	6.83289	7.30998	6.98185	6.35614	7.83719	6.78869	6.39025	6.24717	7.52607	6.8679	6.65249	6.96532	7.52482	6.30524	6.33771	6.27798	6.78503	6.49378
chr12:124656038-124656703	merge_peak_28601	1	7.22072	5.96532	6.64962	7.1635	6.90497	6.81301	6.95466	7.04701	6.21645	7.19692	6.24336	6.98641	6.19771	5.96993	7.0027	4.58256	5.46597	5.39232	5.88069	4.22342	5.59096	5.12102	5.22805	4.91265	4.68706
chr12:125087743-125088150	merge_peak_28646	1	4.76341	4.9486	4.852	3.67356	4.08406	3.79077	3.70044	3.07039	3.18269	3.11103	3.66903	4.09085	3.95233	3.65992	3.95606	4.20477	4.21412	3.848	3.13093	3.52105	2.83188	3.21412	3.54102	3.7137	1.81558
chr12:128751141-128752436	merge_peak_28785	1	7.22072	6.58496	5.34199	4.07039	3.35614	4.44626	3.36737	4.15056	3.5656	3.48543	3.55582	5.11103	3.75275	4.35896	2.65992	5.488	3.4957	3.848	2.55582	3.31615	4.03562	3.28096	2.848	3.89142	4.07724
chr12:131418092-131418932	merge_peak_28876	1	5.98459	5.38957	5.43829	4.19849	1.86394	3.58976	2.80735	6.2817	3.72247	3.30451	3.0072	5.11103	2.91073	3.39506	2.43296	4.38405	3.83188	2.78241	2.26303	3.07724	1.60407	3.21412	2.848	3.89142	3.15056
chr12:132218151-132218882	merge_peak_28940	1	4.76341	5.68482	5.23879	2.65076	2.29866	3.03562	3.57531	2.05658	3.38957	3.48543	2.40054	3.852	1.54597	4.15381	2.88753	4.73552	3.67807	3.42761	2.26303	3.61353	3.18903	1.64155	0	1.28688	2.72247
chr12:132314709-132315379	merge_peak_28952	1	7.12598	7.46989	7.10936	5.90593	6.07724	5.31325	5.45943	6.57713	6.11437	6.22728	5.59694	6.82731	4.99277	5.3799	5.35614	6.82069	5.8339	6.28762	6.1152	6.58976	5.52482	5.70487	5.31179	5.28096	6.30889
chr12:132616974-132617579	merge_peak_28980	1	5.59932	5.12433	4.76977	3.34483	3.20789	1.83188	2.45418	3.07039	3.85997	3.11103	2.40054	5.35473	2.08406	4.53356	3.23266	4.38405	3.97453	3.1635	1.926	2.33342	3.45943	3.21412	0	4.38681	4.49057
chr12:133021446-133022153	merge_peak_29004	1	6.60881	6.20711	5.98003	6.04439	4.96347	5.24031	5.54226	6.57713	5.81762	5.08746	5.08576	5.11103	5.6565	5.28688	4.854	5.488	5.07382	5.05485	5.49442	5.80323	5.5008	5.3505	5.31179	4.488	4.42492
chr12:133562492-133563603	merge_peak_29047	1	7.5601	7.66135	7.19849	6.70321	6.31615	6.81301	6.25927	6.57713	6.81813	6.40599	5.86592	7.09128	6.89676	6.09001	6.37156	6.96301	6.23113	6.91025	6.05485	6.82324	6.49825	6.55888	6.50462	6.35473	6.44559
chr13:19919055-19920601	merge_peak_29072	1	7.07938	6.56255	6.04614	4.99458	2.57531	5.07553	3.63691	6.74631	4.22959	3.30451	2.79077	5.35473	4.28983	4.83188	3.49057	5.76447	4.50335	3.1635	3.04963	4.04614	3.69153	2.35614	2.44361	3.89142	3.8953
chr13:20175813-20176629	merge_peak_29080	1	6.13011	5.9514	5.98003	4.29866	4.28688	4.99095	4.33914	1.40054	5.6017	3.80735	3.0072	4.29572	4.55336	2.11103	3.49057	4.88166	5.23726	2.9782	3.73552	4.33342	4.17632	4.05658	3.80323	4.67356	4.42492
chr13:20692429-20693906	merge_peak_29103	1	7.42895	7.56955	7.34127	6.0781	6.76341	6.69599	5.58856	5.11603	6.63052	6.63807	5.98368	6.90641	6.02059	5.63343	6.34199	6.65992	6.07382	5.9991	6.03474	5.67016	5.29131	5.45812	6.08406	6.19692	6.07895
chr13:20716173-20716782	merge_peak_29108	1	5.25852	5.36597	5.09592	3.67356	3.8679	2.69599	2.1635	3.07039	3.72247	4.54102	2.79077	4.29572	3.51602	2.61353	2.88753	3.43296	3.29278	2.52607	2.86394	2.07039	2.36737	2.51602	2.09761	2.73985	2.72247
chr1:44871583-44873727	merge_peak_2911	1	7.79727	8.03936	7.75569	6.66505	6.54535	6.26228	5.87971	6.48027	6.7301	6.75382	6.02768	7.28059	6.06867	6.20398	6.1177	7.21335	6.54905	6.20555	6.41616	6.14078	6.01792	6.05311	5.79597	6.35473	6.15947
chr13:20805872-20806889	merge_peak_29121	1	6.42559	6.1643	5.69711	4.29866	4.34767	4.8953	4.6017	6.16591	4.51096	4.83996	4.58496	4.96901	4.12763	5.28688	4.60407	4.88166	4.81967	4.19219	3.78241	4.52607	3.95977	4.29278	4.46728	5.22342	4.95047
chr1:44882782-44884046	merge_peak_2914	1	6.77189	7.2502	7.11936	5.64962	5.78764	5.79805	5.72574	6.2817	5.55827	5.78346	5.59694	5.91648	5.17313	6.24869	5.38128	5.488	5.42089	5.36177	5.9982	5.80323	4.46989	5.33342	5.9607	5.32912	5.17951
chr13:21277449-21278955	merge_peak_29149	1	8.20789	8.36405	8.58811	6.73715	6.89627	7.20163	6.48156	7.84449	7.56864	7.1639	6.69488	7.41988	7.08831	6.81404	6.4121	7.43029	7.42593	7.21723	6.59872	7.17712	6.9364	6.93687	6.71589	7.31904	6.60526
chr13:21634285-21636044	merge_peak_29178	1	8.95838	9.06426	8.80374	8.03078	7.73525	7.98641	8.1014	8.3512	7.86443	7.84649	7.73281	8.51033	7.44128	8.06437	7.70127	8.26285	7.91456	7.90761	8.04308	8.07425	7.34447	8.0343	7.84273	8.07339	7.89312
chr13:22184255-22185054	merge_peak_29212	1	5.87774	4.79077	5.23879	3.34483	1.86394	4.30743	3.51096	6.90737	3.72247	2.31034	2.40054	4.49313	2.91073	3.39506	2.65992	5.15056	2.81558	3.1635	1.926	2.07039	3.02148	3.01436	2.848	2.73985	2.47508
chr13:23500228-23501503	merge_peak_29248	1	7.17353	7.73471	6.15543	4.80323	4.46205	5.69377	4.86394	5.11603	4.59932	5.52231	3.66903	6.0635	4.12763	5.07724	4.0321	5.02326	5.07382	3.76129	3.99277	4.69599	3.58496	3.38405	3.88362	4.488	5.43962
chr13:23720768-23722229	merge_peak_29259	1	7.40633	7.19928	7.46238	5.9782	6	5.07553	6.40054	6.98003	5.02148	6.12184	6.02768	6.0635	4.90304	4.96532	5.96255	6.07039	4.95233	6.06953	5.3978	4.87578	5.34908	5.54597	6.02148	5.69822	6.05572
chr13:23733425-23734763	merge_peak_29260	1	6.92172	6.2891	5.61353	3.34483	3.8679	4.44626	3.44361	5.47768	4.59932	4.62293	3.90304	5.46074	3.95233	4.15381	3.95606	5.02326	4.50335	4.50843	3.36177	3.98185	3.18903	3.70929	3.12433	4.75916	3.9855
chr13:24040218-24041222	merge_peak_29272	1	7.30852	7.5601	7.40701	6.68426	6.29866	6.39985	6.2502	7.67694	6.59156	7.07425	5.5435	6.54473	6.48929	5.7761	4.88753	6.12928	6.54905	5.7666	5.61471	6.09592	5.61235	5.54597	5.9607	5.69822	5.94673
chr13:24462748-24464178	merge_peak_29288	1	8.6575	8.40616	8.60807	7.76368	7.77558	7.83466	7.57682	7.5373	8.15157	7.73742	7.31397	7.65277	7.64155	7.21062	7.59365	7.43029	7.45385	7.51033	7.57954	7.65335	7.60437	7.46793	7.43196	7.75248	6.98868
chr13:25080918-25081619	merge_peak_29331	1	5.59932	5.79494	5.6427	3.96347	2.57531	2.69599	2.64155	4.42223	4.51096	3.80735	0	4.49313	4.43563	4.53356	2.88753	4.58256	4.31904	3.5509	2.73118	3.31615	1.60407	3.28096	2.70487	3.04264	2.72247
chr13:25113687-25116155	merge_peak_29333	1	8.18408	8.1058	7.53013	6.51159	5.47249	6.02503	5.57531	7.94883	5.67807	6.12184	5.04264	7.30961	5.82273	6.24869	4.5008	6.42021	6.01614	5.20163	4.64847	5.16027	4.90881	5.1811	5.0635	5.69822	5.9241
chr13:25592208-25592898	merge_peak_29364	1	5.59932	5.12433	4.37295	3.52607	3.35614	3.03562	2.96347	3.82782	2.95606	3.80735	2.40054	5.46074	2.53605	0	3.49057	2.28688	3.29278	2.9782	3.36177	1.11103	3.18903	3.45418	0	3.53107	3.15056
chr13:28527610-28528950	merge_peak_29502	1	7.10182	7.30816	7.14282	5.47508	5.20789	5.24031	5.11437	6.37504	4.75061	5.94953	5.20633	5.35473	5.40054	5.28688	5.27352	4.38405	4.87971	4.80735	5.47379	5.88947	4.70929	4.79494	5.26003	5.66107	4.95047
chr13:28534529-28535444	merge_peak_29503	1	6.03386	5.56438	5.23879	4.38957	4.02148	4.69153	3.85599	3.82782	2.95606	3.48543	4.07382	4.49313	5.32481	3.926	3.60407	5.488	4.67129	4.03914	4.06695	3.98185	3.18903	3.21412	4.20789	4.488	2.94111
chr13:28674111-28675189	merge_peak_29515	1	7.488	7.59932	6.80064	6.32265	6.31615	6.36457	6.48156	6.2817	5.74953	6.29352	6.35614	6.26529	6.19771	6.67807	6.16511	7.15745	6.56864	6.67751	7.02326	6.89869	5.52482	6.48091	6.15785	6.80529	5.68818
chr13:29393779-29394780	merge_peak_29582	1	6.13011	6.65535	6.24031	4.57046	5.24184	3.79077	3.96717	2.62293	2.41143	3.64155	2.40054	2.22651	2.91073	2.11103	4.34199	4.73552	4.41414	3.65076	3.92979	4.69599	3.45943	4.40327	4.02503	4.38681	4.26604
chr13:30045619-30046347	merge_peak_29595	1	5.33628	5.86295	6.0036	5.27798	5.14241	5.07553	4.7845	4.15056	5.67807	5.853	4.39232	4.82579	3.51602	4.35896	4.3978	3.1177	3.67807	4.71809	4.06695	3.83996	3.58496	3.64616	3.80323	3.27501	4.42492
chr13:30070265-30071011	merge_peak_29597	1	7.05224	7.13668	7.10936	6.21801	6.09424	6.39985	6.36387	5.30305	5.19219	5.48671	5.98368	6.26529	5.82273	6.09001	5.61706	6.51728	5.28836	5.65076	5.55213	5.06695	4.94486	5.80941	5.66562	4.91265	4.9982
chr13:30706683-30707410	merge_peak_29622	1	6.92172	6.73985	5.98003	6.34908	5.9855	6.06523	5.32048	5.6311	6.35191	5.63923	4.9542	4.82579	5.97085	4.96532	4.70044	5.76447	5.76977	4.80735	5.07211	5.37434	5.80426	5.64155	5.26003	5.04789	5.40871
chr13:31376745-31377650	merge_peak_29686	1	6.95	7.40905	7.3512	5.64962	6.12681	5.93734	5.93263	3.82782	6.35191	6.60051	5.65191	6.32337	5.17313	6.87873	5.82171	6.56499	6.39643	6.06953	5.93074	6.3512	5.57168	5.30012	5.8953	5.73444	6.34341
chr13:33590260-33592115	merge_peak_29803	1	8.18408	7.66619	7.88509	6.27352	6.29866	5.74524	6.02237	7.72492	5.88362	5.74846	5.5435	6.43563	5.53356	5.19061	5.35614	5.58376	6.07382	5.33056	5.57046	4.97636	5.42626	5.53481	5.58256	5.43296	5.65535
chr13:33923978-33924956	merge_peak_29821	1	7.14853	6.90304	6.47444	4.48543	5.49953	5.58015	5.30159	6.16591	5.39369	5.08746	5.75916	6.49057	5.71039	5.55459	5.6837	5.02326	5.18903	5.97728	5.07211	5.16027	4.82985	4.89142	5.72465	5.95233	5.33771
chr13:33937355-33937975	merge_peak_29824	1	7.90665	7.30342	7.55735	6.42089	6.25475	6.65191	6.63401	4.15056	5.854	6.38267	6.63227	5.66448	6.11187	6.93923	6.37156	5.15056	6.04614	6.89918	6.1235	5.32625	5.5472	6.18824	6.53916	5.91456	5.04614
chr13:34304239-34305131	merge_peak_29841	1	7.488	7.1416	7.22033	6.71918	5.90497	5.93734	6.67469	5.7866	6.08916	5.97545	6.41278	5.75489	5.87381	5.96993	6.7241	3.9782	5.51475	6.31615	5.904	4.72683	5.26153	5.33342	6.02148	5.95233	4.68706
chr13:35515893-35517595	merge_peak_29862	1	7.38785	7.58045	7.43296	6.19219	4.87774	5.63459	5.79286	7.1102	4.75061	6.12184	5.04264	5.75489	5.97085	5.96993	5.6837	5.15056	5.42089	5.83289	5.58616	5.16027	4.52356	6.07125	5.18269	5.38543	5.7939
chr13:37005446-37006861	merge_peak_29900	1	7.22072	7.374	6.64962	4.29866	5.88753	5.07553	5.61941	5.6311	6.14241	5.29719	5.81455	6.6427	5.53356	5.3799	4.73552	6.19377	5.76977	5.36177	5.45549	5.53605	5.04963	5.1811	5.0036	5.95233	5.36737
chr13:37493725-37494700	merge_peak_29914	1	6.3875	5.62527	5.53107	4.48543	3.35614	4.14731	4.18903	4.67807	3.85997	2.87971	4	4.96901	2.91073	3.65992	2.88753	4.38405	4.21412	4.11437	3.41684	4.11103	4.41143	4.43029	3.63227	3.7137	4.74201
chr13:39261773-39263028	merge_peak_29943	1	6.64212	6.51223	6.20006	4.57046	3.58015	5.38267	4.26303	5.6311	3.18269	4.62293	3.55582	5.99367	4.43563	4.15381	2.65992	4.73552	2.81558	2.18903	2.73118	2.91839	3.18903	2.51602	2.44361	3.89142	2.94111
chr13:40025893-40026884	merge_peak_29956	1	7.46891	6.75007	6.76871	6.1635	6.16108	6.06523	6.60229	5.30305	5.24336	6.06781	5.35191	6.43563	5.46467	5.96993	5.18745	5.38681	3.67807	5.29866	5.09255	3.98185	4.52356	4.7761	5.18269	4.75916	3.75702
chr13:40176585-40177874	merge_peak_29958	1	7.97659	7.47994	6.99367	5.37712	5.88753	5.89336	5.85798	5.9222	5.02148	5.43696	5.35191	5.56925	5.53356	5.63343	5.12267	6.85947	5.89821	6.52857	6.4019	6.19456	4.10769	5.75061	5.88264	7.26754	6.0365
chr13:41238322-41241773	merge_peak_30007	1	9.84656	10.2009	9.6851	8.56621	8.50128	8.45302	8.48043	8.97258	8.81941	8.79675	7.90497	9.33136	8.4933	8.89288	8.55827	8.58346	8.78306	8.69307	8.53325	9.00921	8.50827	9.05994	8.40599	8.95536	8.62804
chr13:42493429-42494353	merge_peak_30086	1	5.46858	5.66334	5.12928	3.52607	4.46205	5.24031	2.96347	6.16591	2.7137	4.04963	2.40054	4.65306	4.28983	4.83188	3.09761	3.9782	4.08746	2.78241	2.73118	3.07724	4.17632	3.38405	2.70487	3.89142	3.62761
chr13:42621744-42623807	merge_peak_30091	1	7.99186	8.2817	7.63807	6.77083	6.41616	7.1334	6.8485	7.76845	6.87036	6.70487	6.11686	7.60229	6.73064	6.87873	6.34199	7.26978	6.91361	6.5404	6.76818	7.11061	6.52982	6.43962	6.55949	6.80529	6.78869
chr13:43881881-43882581	merge_peak_30143	1	6.67525	6.59634	6.31179	6.10601	6.14486	5.51223	5.77926	6.57713	4.33056	5.14731	5.24489	5.56925	4.99277	4.53356	4.78031	3.9782	3.08406	4.85599	4.76553	4.69599	4.74846	4.40327	4.97269	3.27501	4.18269
chr13:45150594-45152352	merge_peak_30199	1	9.58504	9.51223	9.50882	8.34713	8.19239	8.39523	8.25701	8.10622	8.76752	8.36597	7.98664	8.64933	8.30415	8.12184	8.18606	8.36492	8.56117	8.28836	8.32805	8.78333	8.56026	8.49745	7.84699	8.20555	8.41447
chr13:45895257-45895822	merge_peak_30232	1	5.72028	5.50335	6.08831	5.16993	5.44228	5.31325	5.93263	3.82782	4.75061	4.70487	4.91648	3.852	4.99277	3.39506	4.09424	3.1177	2.81558	5.20163	4.32481	3.07724	3.02148	3.70929	3.3505	4.02857	3.15056
chr13:46421769-46422485	merge_peak_30258	1	6.30816	7.01703	6.82883	5.05832	5.39094	5.84398	6.08661	6.98003	2.41143	5.24945	5.12763	5.66448	4.78869	4.96532	4.54844	6.19377	4.81967	5.16511	5.32193	4.94673	4.52356	4.9855	5.18269	4.91265	4.68706
chr13:46424588-46425179	merge_peak_30259	1	5.33628	5.34341	5.05658	4.48543	4.96347	5.45022	4.33914	5.6311	3.5656	4.1635	4.9542	4.09085	4.12763	4.15381	4.09424	4.38405	4.95233	3.848	3.99277	4.43296	3.45943	3.64616	3.94486	4.27501	3.62761
chr13:46506714-46507477	merge_peak_30261	1	5.65992	5.79494	5.49697	5.05832	5.39094	5.58015	5.66789	3.07039	3.72247	3.80735	4.52105	5.11103	4.68482	4.53356	4.99639	3.9782	4.67129	4.25399	4.36177	3.61353	4.23879	3.87184	3.80323	3.53107	3.32769
chr13:47392037-47393036	merge_peak_30342	1	6.03386	5.52732	5.6427	3.96347	3.20789	4.14731	3.17632	4.42223	3.18269	3.48543	3.79909	4.09085	5.2555	3.39506	3.37295	4.20477	1.69599	2.18903	1.926	3.19535	3.33914	3.53605	2.848	4.15704	2.94111
chr13:49031535-49032506	merge_peak_30408	1	5.77505	6.35332	5.72683	3.52607	3.58015	4.14731	2.80735	5.11603	0.910733	3.11103	2.40054	5.23419	2.53605	3.926	3.09761	5.15056	4.41414	3.28688	2.86394	2.91839	3.02148	3.45418	2.44361	3.7137	4.07724
chr1:46859695-46860359	merge_peak_3041	1	6.57046	6.17951	6.31179	5.42761	5.69265	5.69377	4.93923	5.30305	5.29425	5.20006	4.45681	5.56925	4.55336	5.19061	4.88753	5.67694	5.59216	5.57894	4.98914	5.01078	4.90881	4.72247	5.0635	5.10936	4.49057
chr13:51796009-51796979	merge_peak_30599	1	6.86493	6.8525	6.42358	5.6893	5.80529	5.31325	5.25248	5.9222	6.0072	5.67582	5.62059	6.26529	6.15623	6.09001	5.48929	6.3147	5.8339	5.81147	5.63227	6.21101	4.94486	5.42895	5.45286	5.95233	6.47703
chr13:53173865-53174726	merge_peak_30682	1	6.46793	6.24641	5.69711	4.80323	5.67243	4.79701	5.22651	6.2817	4.89918	4.54102	4.07382	4.29572	5.2555	4.96532	4.9279	4.58256	4.81967	4.56071	4.24184	3.98185	4.10769	4.54597	4.97269	4.38681	3.9855
chr13:53421011-53421767	merge_peak_30694	1	6.3875	6.17951	6.04614	4.19849	4.16027	4.14731	2.96347	4.42223	4.22959	3.80735	3.55582	5.23419	2.53605	4.69377	3.49057	2.28688	2.50589	3.76129	3.13093	3.52105	2.63227	3.59932	3.12433	3.89142	2.17632
chr13:53982853-53983716	merge_peak_30704	1	5.59932	5.26303	4.58015	2.65076	2.83996	3.58976	2.80735	3.07039	4.22959	3.11103	2.40054	4.65306	4.12763	5.07724	3.37295	4.88166	3.67807	0	1.926	3.31615	3.45943	3.21412	2.848	2.73985	4.62761
chr13:56593336-56594248	merge_peak_30742	1	4.85997	5.29278	5.58736	3.34483	2.57531	5.16189	3.09085	3.47508	3.18269	3.11103	0	4.49313	3.75275	4.15381	3.09761	4.38405	4.21412	2.78241	2.9486	3.07724	2.83188	2.35614	2.44361	2.38957	3.46989
chr13:58156348-58157228	merge_peak_30762	1	5.9364	5.18428	4.93357	3.82375	2.29866	2.32193	2.64155	3.07039	2.02857	4.04963	1.91073	5.23419	3.51602	3.65992	2.01436	4.38405	3.08406	2.9782	2.26303	2.91839	2.36737	2.51602	2.44361	2.73985	3.46989
chr13:59480087-59480796	merge_peak_30788	1	5.33628	3.90689	4.852	3.34483	1.86394	4.69153	2.96347	5.47768	2.7137	3.11103	3.40054	3.29866	2.53605	3	2.43296	3.72683	3.4957	3.1635	2.26303	3.19535	2.04264	2.79909	2.44361	2.38957	2.17632
chr13:60737546-60738690	merge_peak_30800	1	9.399	9.11041	8.62673	8.29957	8.20359	8.17572	8.3535	8.19357	8.11395	8.21199	8.48382	8.08172	8.51617	7.69321	7.97361	7.64299	7.77268	8.15279	8.04308	7.57168	8.21374	7.93286	8.42459	7.88166	8.06587
chr13:63086330-63087070	merge_peak_30838	1	5.98459	5.06523	3.93357	3.82375	3.774	2.32193	3.26303	5.6311	2.02857	1.50589	2.40054	2.58496	3.51602	1.42223	3.09761	3.43296	3.08406	3.9486	2.9486	1.67807	1.60407	3.1375	3.12433	3.04264	3.32769
chr13:64140002-64140806	merge_peak_30853	1	5.40327	5.21101	5.05658	2.8953	2.57531	3.03562	3.17632	2.62293	3.72247	3.30451	3.25096	3.60881	3.51602	4.83188	3.09761	1.1375	1.69599	2.52607	1.926	2.76553	3.18903	2.51602	0	3.53107	2.72247
chr13:67804077-67805495	merge_peak_30901	1	8.59485	8.57243	8.48317	7.61206	6.71315	7.26379	7.28355	7.58586	7.43563	7.41278	7.39815	6.90641	7.31107	6.47962	7.27128	6.93121	7.01436	7.07553	6.80632	7.48285	7.0505	6.94251	7.85723	7.59604	7.46238
chr13:68681702-68682557	merge_peak_30914	1	5.65992	6.09085	5.78136	3.14405	1.86394	3.03562	2.80735	3.07039	3.5656	3.48543	1.91073	5.35473	2.53605	2.61353	3.09761	5.38681	4.08746	2.18903	0	2.76553	3.58496	3.38405	2.44361	3.27501	3.15056
chr13:69097870-69098541	merge_peak_30920	1	5.18587	5.00899	4.89724	4.19849	3.20789	4.44626	2.1635	3.82782	2.41143	2.87971	2.40054	3.60881	3.51602	3	1.48543	3.43296	3.08406	3.1635	2.26303	2.33342	2.36737	1.8953	2.44361	1.28688	2.47508
chr13:70829148-70830157	merge_peak_30936	1	5.77505	5.9514	5.05658	2.8953	2.83996	4.14731	2.45418	2.05658	3.38957	3.9222	2.40054	4.09085	2.91073	3	3.7866	5.26903	2.50589	2.18903	2.73118	2.76553	3.45943	3.38405	0	2.38957	4.79286
chr13:72438638-72440182	merge_peak_30960	1	7.57773	7.69822	7.40701	6.21801	5.49953	6.29719	5.94205	6.2817	6.08916	6.60051	6.17951	6.20163	5.08406	5.63343	5.82171	6.46597	5.07382	6.10266	6.00988	6.03738	5.17632	5.71699	6.23955	6.72683	6.12019
chr13:72440335-72441718	merge_peak_30961	1	7.28983	7.68846	7.43296	5.90593	6.29866	5.84398	6.35685	6.66789	5.51602	6.31904	5.73335	6.54473	5.77189	6.34483	6.08831	6.12928	4.59455	6.40531	5.78241	6.16752	5.37156	5.56194	6.35473	6.13914	6.1416
chr13:73632640-73634122	merge_peak_30976	1	9.61095	9.34669	9.1299	8.38957	8.4733	8.31052	8.27538	8.21936	8.09107	8.39318	8.54009	8.21587	8.35226	8.3918	8.23477	8.45368	8.1979	8.16269	8.09487	7.92125	8.05767	7.98709	8.34572	8.40905	8.41041
chr13:74920512-74921389	merge_peak_31002	1	5.25852	5.12433	5.05658	2.8953	2.83996	4.14731	2.64155	3.82782	3.38957	3.11103	3.0072	4.65306	2.91073	3.39506	1.48543	1.78241	3.08406	2.52607	0	2.76553	2.63227	2.20163	0	3.27501	3.46989
chr13:76054949-76056987	merge_peak_31021	1	8.73335	8.96844	8.69502	7.32445	7.50748	7.41041	7.31723	7.5373	7.88289	7.80038	7.06134	7.36282	7.36457	7.69321	6.95093	7.71562	7.6476	7.95024	7.24298	7.52482	7.06824	7.34944	7.05441	7.89239	7.12516
chr13:76209711-76211303	merge_peak_31033	1	7.96047	8.25512	7.64645	6.51159	6.40259	6.74362	5.73552	6.57713	7.08576	6.36177	5.35191	7.15543	5.92505	7.34554	5.66221	6.3147	6.54905	5.81147	5.64616	6.78084	6.18349	6.34767	5.56316	6.19692	6.07895
chr1:48462675-48463653	merge_peak_3104	1	6.57046	6.5435	6.33414	5.42761	5.33199	4.69153	4.65076	6.05485	4.59932	5.60051	4.39232	4.09085	2.91073	5.19061	4.3978	5.67694	3.67807	3.42761	4.32481	3.91456	4.52356	3.91839	4.20789	4.67356	4.90497
chr13:77459197-77461101	merge_peak_31073	1	9.49297	9.85524	9.70203	8.38198	8.24489	8.5803	8.09255	8.64024	7.853	8.52857	8.39129	8.93534	7.82553	8.52779	8.38974	8.81839	8.53823	8.52403	8.84674	8.42559	7.66363	8.22651	8.50478	8.67511	8.51885
chr13:78492412-78494019	merge_peak_31140	1	7.488	6.95606	6.93168	4.73118	5.64731	6.29719	5.51096	7.16792	5.34625	5.78346	5.3147	6.43563	5.6565	5.07724	5.70266	5.26903	4.95233	6.08576	5.75382	5.44758	5.14568	5.30012	5.6241	6.01525	5.99277
chr1:48693078-48693787	merge_peak_3115	1	5.98459	5.68482	6.36737	6.62702	6	5.79805	5.61117	4.42223	5.6017	6.2032	4.9542	5.35473	5.32481	5.46467	4.9279	4.73552	5.07382	5.13422	4.36177	4.97636	4.52356	4.74416	4.97269	4.67356	3.9855
chr13:80378044-80378612	merge_peak_31184	1	5.65992	3.62293	3.24489	5.11936	4.61824	4.44626	5.11437	4.15056	4.1177	5.08746	4.17951	2.58496	0	3.65992	4.09424	2.74846	3.29278	3.848	3.54597	3.19535	3.95977	1.8953	3.4489	3.53107	1.81558
chr13:86082130-86083334	merge_peak_31281	1	6.26078	6.04177	5.58736	4.29866	2.57531	3.98914	3.09085	4.42223	3.85997	4.1635	2.40054	5.23419	4.28983	5.28688	2.88753	5.67694	3.97453	2.9782	2.9486	3.31615	3.69153	3.01436	3.12433	4.15704	3.9855
chr13:87492274-87493431	merge_peak_31297	1	6.77189	6.04177	5.80735	4.48543	3.93734	3.32193	3.70044	3.82782	3.18269	3.9222	3.0072	5.66448	4.12763	4.96532	3.49057	5.488	4.81967	3.42761	3.13093	2.54597	4.23879	3.59932	3.12433	4.27501	3.9855
chr13:88329458-88330460	merge_peak_31308	1	6.50271	6.24641	5.67243	3.14405	1.86394	4.79701	3.70044	5.11603	5.34625	4.1635	2.40054	5.23419	4.99277	3.65992	2.88753	3.1177	4.59455	3.848	3.78241	3.31615	4.03562	4.29278	2.44361	4.67356	4.34483
chr1:49143468-49143943	merge_peak_3133	1	4.85997	4.88362	4.25096	2.65076	3.58015	2.69599	2.1635	3.47508	2.41143	2.87971	1.91073	3.60881	1.54597	3.65992	2.43296	4.20477	2.15056	2.52607	2.26303	2.54597	3.18903	3.45418	2.9855	4.02857	2.47508
chr13:91079631-91081098	merge_peak_31344	1	6.71149	6.09085	6.17632	5.16993	1.86394	4.30743	3.44361	6.16591	4.1177	4.77821	2.40054	4.96901	4.28983	4.35896	3.09761	5.38681	4.21412	3.42761	2.73118	3.83996	3.87578	3.87184	2.848	4.02857	4.9982
chr13:91999354-92001642	merge_peak_31365	1	9.91701	10.0122	9.79708	8.53419	8.71356	8.36597	8.58451	8.44394	9.08406	8.75422	8.45713	8.83302	8.80206	8.51033	8.74349	8.56407	8.5016	8.75315	8.52716	8.9154	8.78477	8.804	8.58105	9.12329	9.17792
chr13:92027332-92027809	merge_peak_31366	1	5.18587	4.65535	4.76977	3.52607	3.93734	3.32193	4.1375	4.15056	3.5656	4.1635	3.90304	4.29572	3.75275	4.69377	3.60407	3.43296	3.97453	4.66221	4.04264	4.22342	3.18903	3.1375	3.94486	4.27501	3.46989
chr13:92050581-92051735	merge_peak_31367	1	8.42895	7.83086	8.21315	7.34625	6.65992	6.95699	6.55397	7.39025	7.50398	7.48993	6.17951	6.43563	7.50462	7.34554	6.64386	7.32409	6.97223	7.09297	7.14323	7.22342	6.65707	6.87578	6.72574	7.11686	6.76182
chr1:49242121-49242897	merge_peak_3137	1	5.46858	5.86295	4.9782	3.67356	4.02148	3.58976	4.10098	4.15056	5.48414	4.26903	3.40054	2.97085	3.51602	3.926	3.95606	3.72683	4.08746	3.65076	4.59694	4.52607	5.01614	4.43029	4.41684	3.53107	3.62761
chr13:95201089-95202510	merge_peak_31400	1	8.35509	8.28762	8.21762	6.82273	7.35403	7.06695	6.48156	7.80684	7.56864	7.15299	6.73931	6.82731	7.56712	6.02945	6.56621	6.51728	6.89966	6.95373	6.75702	6.46271	7.48091	7.26529	7.37712	6.80529	7.09381
chr13:95253649-95254627	merge_peak_31403	1	8.56071	8.47525	8.20731	7.46891	7.0492	7.05094	6.60229	7.39025	8.09656	7.26228	6.393	6.68986	7.65878	7.08236	7.0197	7.18626	7.53169	7.01926	7.13955	7.75382	7.32517	7.27389	6.55949	6.89239	6.98868
chr13:95363335-95363965	merge_peak_31404	1	6.17712	5.43563	4.53107	2.34483	3.35614	3.79077	3.09085	3.47508	3.85997	4.1635	1.91073	2.58496	3.25701	2.61353	2.65992	3.43296	3.29278	3.5509	3.13093	2.76553	1.60407	2.20163	3.63227	4.59216	4.07724
chr13:95364558-95365333	merge_peak_31406	1	6.03386	5.52732	4.31034	3.14405	3.02857	4.44626	2.45418	4.67807	2.41143	3.11103	2.40054	3.852	3.25701	2.61353	2.65992	3.1177	3.97453	2.78241	2.73118	2.54597	0	3.53605	2.848	2.73985	2.72247
chr13:95953050-95954315	merge_peak_31423	1	8.00562	7.95606	7.73877	6.44361	6.97865	6.54226	6.03562	7.39025	7.28503	7.04832	5.83996	6.6427	6.73064	7.51096	6.7939	7.50494	7.14405	6.75489	6.70653	7.56194	6.44228	6.44758	6.35473	6.94673	6.98868
chr13:96132011-96132931	merge_peak_31430	1	8.10308	7.95606	7.80941	7.93687	7.77136	8.00607	8.26922	4.90111	6.9782	7.35014	7.95629	7.44857	7.1297	7.30378	7.5097	6.96301	6.67864	7.52231	7.05311	6.54905	6.94579	6.46923	6.95187	6.30451	6.55459
chr13:96204606-96206828	merge_peak_31436	1	6.95	7.53947	7.27352	6.10601	6.11103	6.48285	5.95513	6.37504	5.78973	5.74846	5.91265	6.7339	5.77189	6.30232	5.66221	6.46597	5.66676	5.69599	6.02326	6.0197	5.63575	5.53481	6.32841	5.88557	5.89918
chr13:96359663-96360896	merge_peak_31449	1	7.57773	7.67553	7.78581	6.27352	6.79338	6.18745	7.30086	5.7866	5.94111	6.29352	7.45713	6.68986	6.97085	7.21062	6.92458	7.18626	6.23113	6.83542	6.37712	6.16752	6.52982	6.58616	6.74416	6.0798	5.99277
chr13:96742236-96743686	merge_peak_31469	1	6.42559	6.65535	6.04614	3.34483	1.86394	3.79077	3.26303	4.15056	3.85997	3.30451	3.0072	5.11103	3.75275	2.11103	2.43296	3.9782	4.08746	2.78241	2.55582	2.76553	2.83188	3.91839	2.44361	4.02857	4.07724
chr13:97761990-97762569	merge_peak_31484	1	7.78398	7.62673	7.26303	6.51159	6.76341	6.83592	6.69098	5.7866	5.94111	6.38267	6.75328	6.20163	5.92505	5.19061	5.78031	4.38405	5.01436	6.59395	6.05485	5.70929	5.14568	5.65421	6.14405	4.8339	5.99277
chr13:98794370-98796170	merge_peak_31514	1	7.79727	7.44593	7.14282	4.73118	4.34767	5.84398	4.50589	5.7866	5.02148	4.90689	3.40054	4.96901	5.08406	5.19061	4.0321	6.3147	5.23726	4.4489	3.73552	4.87578	3.77821	4.05658	3.94486	6.01525	5.43962
chr13:99228316-99230145	merge_peak_31544	1	9.13853	9.25908	8.93852	8.20144	7.61353	7.82655	8.07746	8.75636	8.16912	7.93286	8.21665	8.95443	8.14853	8.58511	8.04767	8.89482	8.82757	8.40088	8.52716	8.62352	7.904	8.05723	8.16732	8.45828	8.30852
chr1:50489036-50489861	merge_peak_3158	1	5.87774	5.60763	5.6427	4.64616	3.20789	4.14731	3.85599	3.47508	4.41954	3.80735	3.25096	5.56925	3.25701	4.15381	3.37295	5.58376	4.21412	2.78241	3.13093	3.31615	3.77821	3.01436	2.848	3.7137	4.42492
chr1:50798601-50799695	merge_peak_3163	1	7.34837	6.97453	7.05658	5.51979	5.36317	5.84398	5.4957	7.04701	5.39369	6.22728	5.48027	5.91648	5.53356	4.69377	4.99639	6.12928	5.42089	4.85599	5.41007	5.13093	4.41143	3.87184	5.15381	5.49057	5.50589
chr13:100634290-100634851	merge_peak_31662	1	6.53667	5.849	5.67243	4.38957	3.58015	4.14731	4.01436	5.30305	4.1177	3.80735	4.32193	5.35473	3.25701	3	4.28392	4.73552	4.31904	3.5509	3.73552	4.33342	4.17632	3.87184	4.02503	3.04264	4.18269
chr13:102568541-102569619	merge_peak_31722	1	6.13011	6.07553	5.61353	3.67356	1.35614	4.57773	2.1635	2.05658	3.18269	3.11103	3.66903	2.97085	3.25701	3.926	3.7866	1.78241	2.15056	3.28688	0	2.54597	2.83188	2.51602	2.70487	2.38957	3.15056
chr13:103052170-103053062	merge_peak_31727	1	5.59932	5.70155	5.16672	3.52607	3.02857	2.32193	3.70044	5.11603	3.85997	4.70487	4	4.49313	4.78869	2.61353	2.43296	4.38405	2.81558	3.5509	2.73118	3.07724	3.45943	3.1375	3.12433	3.89142	3.46989
chr13:103451136-103453246	merge_peak_31744	1	8.4707	8.39438	8.30122	7.22612	6.95745	7.1334	6.40054	8.46352	7.72274	7.32948	6.37434	7.09128	7.73335	7.23649	6.86542	7.52607	7.73118	7.18824	7.11853	7.83238	7.04264	7.41041	6.91504	7.25399	7.28725
chr13:105636605-105637274	merge_peak_31773	1	5.53854	5.91743	5.80735	5.32769	5.41819	5.58015	5.02857	4.67807	5.07895	4.54102	5.48027	3.852	5.08406	3.39506	4.854	2.74846	3.67807	5.33056	4.24184	3.91456	3.45943	3.91839	4.41684	4.02857	3.8953
chr13:105791480-105792766	merge_peak_31774	1	7.82782	7.78581	8.02746	6.90833	6.99277	6.74362	7.10476	7.1102	6.81813	6.78398	7.55121	6.26529	6.19771	6.14405	6.7021	6.56499	6.98687	6.89918	6.749	6.58135	6.7703	6.52482	7.48446	6.59694	6.82375
chr13:107187381-107189108	merge_peak_31794	1	8.90785	9.28438	9.21354	7.88753	7.80478	7.78842	7.63749	8.48816	8.27984	8.31379	7.4851	8.15623	7.65878	7.62234	7.28799	7.79103	7.92624	7.64357	7.76845	7.89482	7.95815	8.00921	7.74953	8.13258	8.23745
chr13:109792447-109793689	merge_peak_31844	1	7.17353	6.64443	5.61353	4.07039	4.02148	4.14731	3.51096	5.47768	4.22959	3.9222	3.40054	5.83592	3.51602	2.11103	3.49057	5.67694	3.67807	3.42761	2.73118	3.07724	3.18903	3.97085	3.12433	4.488	3.9855
chr13:110874391-110874984	merge_peak_31907	1	5.8268	5.03914	4.93357	4.19849	4.22651	3.58976	4.65076	6.05485	3.5656	4.83996	4.58496	3.29866	4.55336	3.926	3.70487	4.20477	3.67807	4.25399	4.43829	4.72683	4.10769	3.70929	3.88362	4.02857	3.8953
chr13:111065674-111066339	merge_peak_31923	1	4.66676	5.18428	5.09592	3.34483	3.46467	3.58976	3.09085	4.15056	3.18269	3.11103	3.55582	3.29866	2.08406	3.39506	3.87971	3.1177	4.81967	3.28688	2.26303	3.76977	3.69153	2.79909	2.09761	3.7137	3.8953
chr13:111227705-111228558	merge_peak_31945	1	7.10182	6.47897	7.07895	6.1635	5.88753	5.38267	6.52669	6.48027	5.19219	5.63923	6.0063	5.11103	5.71039	6.14405	5.63807	5.38681	5.95791	5.97728	5.55213	5.53605	5.42626	5.73118	6.11353	6.16993	5.56682
chr13:111297131-111297743	merge_peak_31950	1	7.38785	7.00675	6.7366	5.90593	6.17632	5.31325	5.4957	6.57713	5.19219	6.12184	5.41684	6.6427	5.40054	5.7761	5.09761	5.38681	5.76977	4.97453	5.67356	5.32625	3.58496	4.89142	5.2854	5.28096	5.08916
chr13:111866517-111867101	merge_peak_32005	1	5.46858	4.98003	6.0036	3.82375	3.46467	4.30743	3.96717	4.42223	3.72247	2.59455	4.45681	1.65992	2.91073	3.39506	3.49057	3.72683	3.4957	3.28688	3.26903	2.76553	3.02148	3.70929	3.22033	3.53107	2.47508
chr13:113260559-113261190	merge_peak_32059	1	8.28559	7.43363	8.0072	7.60348	7.33485	7.64068	6.72629	7.39025	7.44394	7.69042	6.37434	7.12474	6.81916	6.71644	6.68257	7.18626	6.89966	6.80116	6.69042	7.02901	6.44228	6.65764	6.38128	6.80529	6.94439
chr13:113596984-113598150	merge_peak_32087	1	7.24451	7.38094	7.22033	6.51159	6.01881	6.62527	5.28392	6.66789	6.30961	6.36177	5.48027	6.98641	6.11187	6.6017	5.63807	6.51728	5.89821	5.62644	5.64616	6.14078	6.21179	5.39917	5.852	4.98368	5.9241
chr13:114047635-114048703	merge_peak_32113	1	7.36807	7.13668	6.853	6.44361	6.31615	5.69377	5.22651	6.98003	6.18982	6.06781	4.9542	5.66448	5.46467	5.7761	4.5008	6.12928	5.18903	5.39232	5.09255	6.0197	5.01614	5.22497	4.37016	5.32912	5.25701
chr13:114162639-114163498	merge_peak_32127	1	6.34554	6.57652	6.66221	5.32769	5.41819	4.79701	5.32048	5.6311	5.81762	5.34767	5.08576	5.75489	4.28983	3.65992	4.78031	3.1177	4.50335	3.28688	3.99277	3.61353	4.41143	4.87184	3.71809	5.04789	4.55582
chr13:114207260-114208097	merge_peak_32132	1	5.53854	5.97911	6.08831	4.38957	4.51854	4.30743	4.6017	4.15056	5.07895	3.64155	4.17951	5.99367	4.99277	4.15381	3.60407	5.15056	4.21412	3.9486	3.41684	3.42223	3.95977	3.87184	3.22033	3.7137	4.95047
chr13:114238620-114239863	merge_peak_32134	1	7.87971	7.69822	7.52356	6.57228	7.0492	6.81301	6.80271	7.23228	6.68145	6.98185	6.24336	6.43563	6.54782	6.96855	6.50843	6.93121	7.23036	5.44626	6.64328	7.20006	6.48864	6.49697	6.22805	6.64097	6.79909
chr13:114270579-114271645	merge_peak_32138	1	6.80374	6.61294	7.24108	5.80012	6.51033	5.38267	5.83086	6.57713	6.03034	6.50589	6.41278	6.38059	5.92505	6.09001	5.38128	6.25323	6.12846	5.23113	5.34483	5.69153	5.98641	5.58976	5.64616	6.32841	6.32553
chr13:114461518-114462692	merge_peak_32147	1	8.97499	8.70764	8.95942	8.06048	7.78319	7.46369	7.30524	8.27873	7.56864	7.85375	7.50335	7.94813	7.82553	8.60066	8.02569	8.17871	7.68201	8.0045	7.85848	7.72	7.22419	7.43463	7.51191	7.50906	7.45549
chr13:114565990-114567147	merge_peak_32159	1	6.13011	6.95606	6.25776	5.05832	5.10769	5.38267	4.774	4.90111	5.13914	5.08746	4.07382	6.38059	5.32481	5.96993	3.37295	6.12928	5.01436	5.16511	5.03034	5.67016	4.7845	4.63459	4.51602	5.10936	5.68818
chr14:20647393-20648373	merge_peak_32245	1	6.34554	5.50335	5.2765	5.05832	4.61824	5.93734	5.30159	4.42223	4.89918	5.34767	5.79181	5.46074	3.51602	3.39506	4.34199	3.72683	3.83188	5.01792	4.06695	4.16993	3.02148	4.9855	4.20789	3.53107	3.46989
chr14:21131112-21132171	merge_peak_32275	1	6.13011	6.41684	6.38474	5.42761	5.27053	4.30743	4.96162	4.15056	4.82375	4.77821	4.86196	6.0635	5.32481	5.07724	4.60407	5.38681	4.95233	5.60407	4.7866	5.22033	4.7845	4.69822	4.72465	4.59216	4.79286
chr14:21373344-21374199	merge_peak_32309	1	5.18587	4.85798	5.49697	4.48543	4.84599	5.07553	4.47768	5.30305	4.41954	3.30451	4	3.60881	2.91073	4.35896	4.28392	4.73552	3.67807	4.25399	3.92979	3.91456	3.77821	3.64616	2.9855	3.89142	4.34483
chr14:21483427-21483839	merge_peak_32322	1	4.85997	5.00899	5.2032	3.82375	4.926	4.30743	4.86394	4.15056	3.38957	2.59455	5.12763	2.97085	2.53605	2.61353	4.0321	3.9782	3.08406	4.19219	4.53605	3.69599	3.87578	3.01436	3.3505	3.89142	3.15056
chr14:21485749-21486397	merge_peak_32323	1	5.77505	6.31759	5.86096	3.67356	4.926	4.99095	4.88557	3.82782	4.59932	4.83996	4.81147	4.65306	3.95233	5.07724	3.49057	5.26903	2.81558	4.25399	4.81762	4.56316	3.45943	4.33628	4.76765	3.7137	4.42492
chr14:21565873-21567016	merge_peak_32336	1	7.02636	6.7148	6.45746	6.01436	6.09424	5.79805	5.96347	4.15056	6.45418	5.48671	5.5097	5.83592	6.23879	5.19061	5.30743	5.15056	4.74631	5.49825	5.78241	5.70929	5.63575	5.84599	5.22805	6.01525	6.12019
chr1:52607462-52608517	merge_peak_3242	1	7.50684	7.71425	7.26303	6.48864	6.45943	5.98277	5.94205	6.48027	6.7137	6.0063	6.35614	7.09128	6.02059	5.96993	5.90881	5.76447	6.07382	5.97728	6.7866	6.43095	5.72356	6.48091	6.15785	6.19692	6.50653
chr1:52771073-52772039	merge_peak_3249	1	5.98459	5.68482	5.49697	3.34483	3.35614	3.32193	2.80735	5.11603	3.38957	3.9222	4	3.852	3.51602	4.35896	2.01436	4.38405	4.50335	3.1635	2.73118	3.07724	4.10769	2.79909	2.44361	3.7137	2.94111
chr14:25518714-25519600	merge_peak_32626	1	5.9364	5.77716	5.69711	4.80323	4.22651	3.98914	4.26303	3.07039	2.41143	3.9222	4.39232	4.29572	4.99277	2.11103	3.7866	4.20477	4.31904	4.50843	4.04264	3.61353	3.18903	4.25701	2.9855	4.38681	3.15056
chr14:27935279-27936388	merge_peak_32638	1	5.33628	5.52732	6.0036	4.64616	2.83996	5.24031	3.74846	5.6311	5.13914	4.1635	4.24489	3.852	3.51602	3	3.37295	5.38681	4.41414	3.42761	2.26303	2.76553	4.35332	3.91839	2.44361	3.89142	3.32769
chr14:28042061-28043004	merge_peak_32641	1	6.34554	5.03914	5.72683	2.65076	1.86394	3.98914	2.45418	6.05485	2.02857	3.64155	2.40054	2.58496	3.25701	4.35896	3.49057	2.74846	2.50589	3.1635	2.55582	3.07724	2.83188	2.67807	2.44361	3.27501	2.94111
chr14:28314399-28315042	merge_peak_32643	1	5.18587	5.00899	5.2032	4.29866	2.57531	3.58976	2.80735	3.82782	2.95606	2.59455	2.79077	4.09085	2.91073	4.53356	3.09761	4.20477	2.15056	2.18903	0	2.91839	3.18903	2.20163	2.44361	0	3.15056
chr14:29236428-29237821	merge_peak_32653	1	5.98459	6.35332	5.88655	4.73118	2.83996	3.79077	2.45418	5.30305	4.1177	4.36457	0	5.35473	4.12763	3.65992	3.95606	4.38405	2.50589	3.5509	2.86394	3.07724	1.60407	3.01436	2.848	3.7137	3.8953
chr14:30396406-30397515	merge_peak_32660	1	6.22188	6.31759	5.61353	4.99458	3.68706	2.69599	3.09085	3.82782	2.41143	3.80735	3.25096	2.22651	0	3.926	4.09424	3.9782	4.41414	2.9782	2.86394	2.54597	3.33914	2.20163	3.3505	3.7137	3.9855
chr14:31016481-31017213	merge_peak_32666	1	5.10434	5.58496	5.53107	3.67356	2.57531	4.14731	2.96347	3.82782	4.41954	4.04963	3.25096	3.29866	2.91073	3.65992	2.43296	3.72683	4.50335	1.7137	2.9486	3.31615	0.970854	2.90304	2.09761	3.04264	2.47508
chr14:31343344-31344690	merge_peak_32677	1	7.34837	7.46989	7.38094	5.9782	6.01881	5.93734	5.02857	6.2817	5.7148	5.7126	5.04264	6.54473	5.53356	5.07724	4.81558	5.76447	5.37573	5.29866	5.23266	5.58135	4.70929	5.28244	5.45286	4.98368	5.04614
chr14:31597949-31598443	merge_peak_32690	1	5.33628	4.10434	5.16672	5.22188	4.84599	3.32193	5.05311	3.47508	4.59932	4.36457	4.91648	4.29572	2.08406	2.61353	3.60407	3.1177	3.83188	2.18903	3.20163	3.31615	3.58496	3.28096	4.08066	3.04264	2.72247
chr1:53163511-53164484	merge_peak_3271	1	7.46891	7.15543	7.24108	6.78712	6.93121	6.45615	6.82579	5.30305	6.63052	6.72247	6.41278	6.43563	6.75969	6.43696	5.82171	6.19377	5.69933	5.91839	6.55766	6.44029	6.32984	6.31179	6.18507	6.42694	6.50653
chr14:32670273-32671116	merge_peak_32730	1	5.9364	6.33985	5.69711	5.11936	4.22651	5.63459	5.21257	4.42223	6.21645	5.03386	4.91648	4.49313	4.28983	4.69377	4.45154	5.15056	5.37573	5.01792	3.99277	4.80116	4.74846	5.12102	5.03562	5.10936	4.9982
chr14:33125856-33126802	merge_peak_32736	1	6.77189	6.13422	6.45746	5.94298	5.64731	6.65191	6.40054	6.16591	5.13914	5.39643	6.46467	5.83592	5.59335	4.96532	5.09761	4.58256	4.67129	5.95977	5.03034	4.48285	4.74846	5.51728	5.88264	4.91265	4.49057
chr14:33407821-33408422	merge_peak_32742	1	5.53854	5.91743	4.0635	3.14405	3.02857	1.83188	2.45418	3.47508	2.95606	3.30451	1.91073	2.22651	3.51602	1.42223	2.65992	3.1177	3.67807	2.18903	3.54597	3.19535	3.02148	3.38405	3.80323	3.7137	2.72247
chr1:53308163-53309192	merge_peak_3275	1	6.92172	6.5552	6.06437	5.42761	4.61824	5.51223	4.774	3.82782	6.26303	4.45418	3.66903	4.82579	4.68482	5.46467	3.49057	5.26903	5.28836	4.56071	4.28096	5.06695	5.37156	5.3505	3.80323	4.02857	4.74201
chr14:34528997-34530062	merge_peak_32756	1	7.87971	7.69237	7.94837	6.64674	7.16189	7.20163	6.94017	8.13422	6.76129	6.78398	6.46467	7.24945	6.48929	6.20398	6.08831	7.29902	6.36947	6.75489	6.9905	6.52732	6.27873	6.33199	6.95838	6.68594	6.87234
chr14:34547117-34547745	merge_peak_32758	1	4.76341	5.18428	5.93546	4.29866	4.75275	4.79701	4.98732	4.15056	3.99639	3.64155	3.79909	3.60881	3.25701	2.11103	3.49057	3.1177	3.4957	4.03914	4.17313	3.42223	2.63227	3.64616	4.37016	2.73985	2.94111
chr14:35810728-35811509	merge_peak_32834	1	7.57773	7.39335	7.60496	6.75596	6.62936	6.48285	5.76765	4.42223	6.83188	7.03562	5.79181	6.90641	6.19771	6.93923	6.34199	6.07039	6.20945	6.37573	5.72901	6.14078	6.04789	5.92315	5.54102	5.53232	5.14078
chr14:35821207-35822432	merge_peak_32836	1	6.67525	6.13422	6.62	6.04439	6.22497	5.79805	5.8166	5.30305	5.55827	6.22728	5.35191	5.83592	4.78869	5.63343	5.41278	5.02326	5.13586	5.33056	4.55827	5.69153	4.35332	5.26454	5.0635	5.22342	5.14078
chr14:36002539-36003758	merge_peak_32850	1	6.95	6.88655	6.13175	4.8679	4.46205	5.69377	4.10098	6.2817	5.64039	4.77821	4.24489	5.56925	3.75275	5.19061	4.3978	4.38405	3.97453	4.56071	4.24184	5.16027	4.94486	5.24793	4.31615	5.10936	4.9982
chr14:36003817-36005071	merge_peak_32851	1	7.12598	7.05355	6.97085	5.90593	4.56803	5.24031	4.57289	4.67807	5.74953	5.60051	4.81147	6.49057	4.12763	5.84499	5.12267	5.99548	4.74631	5.71918	4.98914	6.33842	5.01614	5.12102	4.91073	5.98185	5.65535
chr14:37116576-37117546	merge_peak_32867	1	6.13011	5.56438	5.58736	3.67356	3.58015	4.14731	3.17632	3.82782	3.38957	4.62293	2.79077	4.29572	3.75275	4.83188	3.09761	5.38681	3.67807	2.78241	1.926	2.33342	3.18903	2.35614	2.70487	3.04264	3.46989
chr14:37622454-37623313	merge_peak_32870	1	5.53854	4.9486	4.42761	3.52607	2.57531	3.79077	2.45418	3.07039	2.41143	3.30451	2.40054	2.58496	0	2.61353	2.43296	4.38405	3.97453	1.7137	2.73118	3.19535	3.58496	3.38405	2.44361	4.15704	4.07724
chr14:38414519-38415410	merge_peak_32879	1	4.85997	5.38957	5.16672	2.8953	2.83996	3.32193	3.51096	2.62293	4.33056	3.30451	3.0072	5.11103	2.53605	4.35896	3.87971	5.38681	3.4957	2.78241	2.73118	1.67807	3.77821	3.1375	0	2.73985	3.15056
chr14:38724314-38725355	merge_peak_32888	1	5.65992	6.05832	5.05658	3.14405	2.83996	4.79701	2.80735	3.82782	5.29425	3.11103	2.40054	4.65306	3.75275	4.15381	2.88753	4.20477	4.08746	2.78241	2.73118	3.31615	3.02148	3.87184	2.9855	4.15704	4.34483
chr14:39910991-39911862	merge_peak_32915	1	5.59932	4.98003	5.6427	4.07039	2.29866	2.32193	3.09085	5.6311	4.1177	3.11103	2.40054	5.56925	3.75275	3.926	3.09761	3.43296	3.08406	3.28688	2.26303	2.54597	3.77821	2.90304	2.848	3.7137	2.94111
chr14:44002086-44002698	merge_peak_32964	1	6.08321	5.31759	4.852	3.67356	0	4.69153	3.44361	3.82782	3.18269	3.30451	3.0072	2.58496	2.53605	3.65992	2.43296	4.20477	1.69599	2.52607	2.26303	4.04614	0.970854	2.79909	0	3.04264	2.94111
chr14:44134724-44135612	merge_peak_32967	1	5.72028	5.29278	5.53107	3.34483	3.58015	4.69153	3.09085	4.15056	3.5656	3.80735	2.79077	4.96901	4.28983	3.39506	3.37295	2.74846	1.69599	2.78241	0	3.07724	3.02148	3.64616	2.44361	3.27501	2.94111
chr1:53855671-53856396	merge_peak_3304	1	6.22188	5.849	6.17632	4.57046	5.47249	5.07553	5.33914	5.9222	3.85997	3.48543	5.41684	4.65306	4.90304	4.53356	3.7866	5.26903	3.4957	3.5509	4.53605	3.69599	3.87578	3.53605	4.37016	3.89142	2.47508
chr14:50154452-50155353	merge_peak_33047	1	6.95	7.14853	7.17752	6.66505	6.43296	6.51286	5.45943	6.48027	7.04002	6.61883	5.73335	5.66448	5.77189	6.43696	6.1177	5.58376	6.54905	5.67469	5.95606	6.75756	6.22651	6.3799	5.75702	5.851	6.32553
chr14:51026703-51028067	merge_peak_33119	1	7.46891	7.84323	7.49953	6.80478	6.53419	6.59813	5.75168	7.39025	6.7761	6.79753	5.86592	5.83592	6.42223	6.84649	6.16511	7.06307	6.53232	6.45812	6.60763	6.71039	6.12267	6.66676	6.00809	6.74739	6.37782
chr14:51409987-51412047	merge_peak_33145	1	8.68454	8.54628	8.61648	7.05007	7.48478	7.23189	7.02281	7.39025	7.09592	7.25248	7.00135	7.39163	5.87381	6.96855	7.27128	7.21335	6.95931	7.24831	7.30159	7.20672	6.52982	7.15299	6.81916	6.94673	7.05875
chr14:53683907-53684827	merge_peak_33255	1	7.89215	8.27445	7.86344	6.92315	6.89627	6.83592	6.14731	7.80684	7.72274	6.85898	5.75916	6.82731	7.18903	6.63981	5.78031	7.06307	7.5659	7.17113	6.41616	7.06824	6.84699	7.06393	6.12598	6.87725	6.58676
chr14:56046455-56048197	merge_peak_33359	1	8.81903	8.84674	8.42643	7.52669	6.86987	7.65363	6.96116	8.3512	8.08343	7.82171	6.50016	8.03408	7.73335	7.58256	7.0635	7.79103	7.69377	7.62819	7.10727	8.20046	7.54164	7.82655	7.07767	7.90352	7.53263
chr14:56584450-56586289	merge_peak_33381	1	9.5611	9.38414	9.42811	8.33253	8.46222	8.51948	8.28374	7.80684	8.848	8.57531	7.81941	8.43912	8.66463	8.65992	8.09212	8.59679	8.74524	8.47525	8.46548	8.46123	8.04199	8.30542	7.916	8.22978	8.32553
chr14:58241222-58242186	merge_peak_33420	1	6.3875	5.77716	5.2765	3.82375	0	4.57773	3.51096	4.42223	3.18269	2.59455	2.40054	3.852	3.95233	3.39506	3.7866	4.20477	3.97453	3.42761	2.86394	2.33342	3.45943	2.51602	2.848	4.75916	3.46989
chr14:58618392-58619334	merge_peak_33424	1	7.19692	6.59634	6.47444	5.47508	4.80529	5.16189	4.47768	5.6311	5.39369	4.83996	4.91648	5.99367	5.40054	4.83188	5.48929	5.99548	5.42089	5.65076	5.53978	6.0045	5.37156	5.47638	5.31179	6.30451	5.68818
chr14:58862227-58863389	merge_peak_33437	1	8.15826	7.91719	7.60496	6.82273	6.85	7.05094	6.56071	6.2817	7.52544	6.81558	6.26153	5.99367	6.89676	5.84499	6.30743	6.82069	6.47768	6.08576	6.90014	6.99141	6.46401	6.5373	6.21335	6.45154	6.66107
chr14:59104165-59105447	merge_peak_33443	1	6.8339	7.3978	7.28392	5.9782	5	5.51223	4.81352	6.37504	5.88362	5.56071	5.08576	3.852	5.53356	5.55459	4.99639	5.926	5.07382	5.36177	5.74201	5.06695	4.74846	5.02503	5.12598	5.04789	5.43962
chr14:59219481-59219997	merge_peak_33449	1	6.60881	5.60763	6.58796	5.27798	5.03738	4.57773	5.4957	2.05658	4.59932	4.83996	4.9542	4.82579	5.2555	5.07724	4.81558	3.72683	2.81558	3.9486	3.92979	3.61353	3.58496	3.97085	4.08066	3.27501	3.15056
chr14:59930798-59932296	merge_peak_33476	1	8.04418	7.73145	7.20945	5.80012	5.44228	6.06523	5.13258	6.48027	7.36387	5.56071	4.75489	5.91648	6.19771	5.63343	5.83895	6.51728	6.36947	6.05137	5.60288	6.27426	5.7845	6.45418	5.66562	5.98185	6.26978
chr14:60043005-60043833	merge_peak_33480	1	7.30852	7.2502	7.31976	6.27352	6.77505	7.32553	5.76765	6.57713	6.63052	6.03914	5.98368	6.49057	5.77189	5.07724	6.32121	5.926	5.51475	5.89821	6.1035	6.36317	5.5472	5.57773	5.88264	6.37851	5.59574
chr14:60206442-60207034	merge_peak_33490	1	5.77505	3.31034	3.59455	5.27798	4.08406	3.98914	4.84197	4.90111	2.95606	4.97085	4.07382	4.65306	2.08406	3.39506	3.95606	1.78241	2.81558	2.9782	3.73552	1.67807	2.36737	2.79909	2.70487	3.53107	1.33342
chr14:60336097-60336806	merge_peak_33494	1	5.65992	5.12433	4.72028	3.67356	3.20789	3.32193	3.51096	4.15056	3.85997	3.64155	3.25096	2.97085	2.53605	3	2.88753	1.78241	3.08406	3.42761	3.36177	2.91839	2.63227	3.59932	3.54102	3.27501	3.9855
chr14:60337000-60338106	merge_peak_33495	1	7.46891	7.1918	7.11936	5.83794	4.75275	4.8953	5.26604	5.30305	5.13914	5.56071	4.91648	5.56925	3.51602	5.3799	4.99639	5.38681	5.13586	5.09424	5.17473	5.37434	4.23879	5.02503	5.36036	6.01525	4.9982
chr14:60708984-60709569	merge_peak_33510	1	5.8268	5.68482	5.0197	4.80323	4.87774	3.79077	4.86394	4.15056	5.34625	2.87971	4.63691	4.09085	4.12763	4.15381	3.70487	4.88166	4.08746	4.85599	4.81762	4.16993	4.35332	4.58736	4.37016	4.02857	4.62761
chr14:61189839-61190709	merge_peak_33523	1	6.22188	6.35332	5.61353	4.57046	3.58015	3.03562	4.01436	5.30305	5.13914	4.45418	4	4.65306	3.51602	3.926	4.09424	4.88166	4.50335	3.848	4.43829	4.48285	4.10769	4.43029	3.63227	4.15704	3.8953
chr14:64129581-64131060	merge_peak_33653	1	6.89336	6.36527	6.36737	5.16993	3.8679	5.07553	3.81558	6.98003	3.99639	4.36457	4.07382	5.46074	3.95233	4.35896	4.3978	5.84699	4.50335	2.9782	3.26903	3.31615	3.69153	4.25701	4.02503	4.488	5.08916
chr14:65521114-65522001	merge_peak_33725	1	6.95	6.79805	6.82883	5.6893	5.67243	5.63459	5.80632	5.6311	5.51602	6.12184	5.83996	5.56925	5.40054	5.7761	5.06005	6.12928	5.92979	5.46989	5.50843	5.42223	5.23113	5.08236	5.64616	4.38681	4.42492
chr14:65936392-65937579	merge_peak_33760	1	6.08321	6.2891	6.06437	4.19849	3.58015	3.79077	3.85599	4.67807	4.59932	3.30451	3.55582	4.82579	0	5.28688	2.88753	5.38681	4.08746	2.18903	2.86394	2.91839	4.35332	3.59932	0	5.04789	3.8953
chr14:67981236-67982545	merge_peak_33809	1	7.32769	7.27314	7.05658	6.71918	6.31615	6.22959	5.95513	6.57713	7.25134	6.46858	6.28392	6.38059	6.54782	6.56316	5.48929	5.99548	5.23726	6.06953	5.58616	6.3512	6.38198	6.40122	5.48156	6.30451	6.49378
chr14:68349619-68350167	merge_peak_33843	1	5.53854	5.15704	4.72028	5.6893	4.75275	5.38267	5.11437	5.9222	3.85997	5.91169	4.24489	4.82579	4.28983	4.35896	4.5008	2.28688	3.97453	3.9486	3.78241	3.76977	4.23879	3.59932	4.02503	3.04264	2.94111
chr14:69480551-69481451	merge_peak_33952	1	8.35509	7.97591	7.97522	7.22612	7.3147	6.83592	7.1297	6.57713	6.41143	6.88557	6.58195	7.41988	5.46467	7.30378	6.82222	5.84699	6.4363	6.81301	6.50779	5.46728	5.45154	5.30012	5.70598	4.67356	5.50589
chr14:69784495-69785247	merge_peak_33969	1	5.87774	6.36527	5.69711	6.37295	6.49761	5.89336	6.44559	5.47768	5.24336	5.74846	5.16832	6.0635	4.68482	5.07724	3.60407	5.15056	5.07382	5.01792	4.73769	4.11103	5.14568	4.21723	4.41684	4.27501	4.55582
chr14:70825884-70826804	merge_peak_34036	1	6.71149	6.57652	6.72356	5.16993	5.80529	6.06523	5.28392	5.11603	6.11437	5.91169	5.38405	5.75489	5.97085	5.19061	5.9279	5.67694	4.95233	5.20163	5.65992	5.80323	5.86196	5.26454	5.68594	5.57652	5.25701
chr14:71107548-71109740	merge_peak_34042	1	7.82782	7.50176	7.59872	6.46532	6.33271	6.67243	5.99186	7.04701	6.55582	6.42492	6.09255	6.13093	6.19771	6.43696	6.4121	7.23955	6.64039	5.74308	6.13258	5.76871	6.15218	5.84599	6.65592	5.91456	6.05572
chr14:73718019-73718495	merge_peak_34165	1	5.46858	4.72901	4.76977	2.8953	1.35614	3.03562	2.45418	2.62293	1.5656	3.48543	3.0072	4.65306	3.25701	4.15381	2.65992	4.73552	3.83188	2.9782	2.55582	2.76553	2.04264	3.01436	0	3.89142	3.46989
chr14:75078115-75078779	merge_peak_34250	1	6.50271	6.42962	5.58736	4.80323	4.02148	5.24031	4.22033	3.07039	4.41954	4.45418	4.17951	4.82579	4.28983	5.07724	3.37295	3.72683	4.31904	3.28688	4.28096	3.83996	3.95977	4.52857	4.41684	4.8339	4.42492
chr14:75421859-75422707	merge_peak_34276	1	6.50271	6.9855	6.24031	5.42761	5.88753	5.51223	5.55582	5.30305	5.97269	5.97545	4.32193	5.83592	4.43563	5.55459	4.99639	5.488	5.66676	5.67469	5.79701	5.74739	5.17632	4.79494	5.20945	5.28096	5.08916
chr14:75893424-75895398	merge_peak_34343	1	9.18844	8.94989	8.91862	8.08044	8.42526	8.1035	8.29737	8.39951	7.60822	8.05485	8.35014	8.87172	7.51885	7.8824	7.99345	8.12453	7.91456	8.18706	8.29057	7.82375	7.47703	7.70487	7.91073	8.04505	8.00068
chr14:81421105-81422172	merge_peak_34519	1	7.14853	6.93782	6.68089	5.11936	5.14241	6.10434	5.4957	5.11603	5.854	5.60051	5.3147	4.65306	5.87381	5.90785	5.06005	6.7447	5.66676	5.46989	5.23266	6.22574	5.47897	5.56194	5.43029	5.61824	5.59574
chr14:81901809-81903182	merge_peak_34560	1	7.63052	7.68089	7.68061	6.66505	6.52231	5.98277	6.75221	6.66789	6.53605	6.81558	6.56742	7.41988	6.89676	6.34483	6.37156	6.70377	6.53232	6.2211	6.55766	7.01569	6.31687	6.02503	6.62644	7.16832	6.55459
chr1:57043900-57045240	merge_peak_3465	1	7.07938	7.25512	6.91743	5.9782	4.66448	5.89336	4.44361	6.57713	5.29425	5.7126	5.24489	6.38059	5.17313	5.70708	4.70044	6.19377	5.18903	4.97453	4.86987	4.56316	4.30159	4.74416	5.0036	5.73444	5.5373
chr1:57110567-57111632	merge_peak_3467	1	5.77505	6.53294	5.6427	2.34483	3.35614	4.8953	3.57531	3.47508	3.85997	4.77821	3.0072	4.65306	3.51602	3.926	2.43296	5.26903	2.81558	3.1635	2.26303	2.33342	2.83188	3.45418	3.12433	4.488	4.18269
chr14:88766211-88766876	merge_peak_34680	1	5.25852	5.74093	6.06437	4.8679	4.61824	4.79701	4.774	4.67807	4.22959	3.9222	5.0018	5.11103	4.55336	4.83188	4.09424	4.58256	4.31904	4.93168	4.91839	4.83794	4.30159	4.72247	4.83592	4.02857	4.62761
chr14:88851597-88852533	merge_peak_34682	1	7.79727	8.10098	7.20945	7.10559	6.43296	6.79233	6.81711	5.11603	6.80478	6.68818	6.50016	6.20163	6.94907	5.63343	6.38681	5.99548	5.76977	6.08576	6.32481	6.1819	6.43162	6.25701	6.48414	6.7666	6.53854
chr14:89258444-89259781	merge_peak_34692	1	8.62249	8.32769	8.15725	7.22612	7.07082	7.28021	6.17473	7.48896	7.62615	7.32948	6.02768	7.09128	6.87184	6.93923	6.6605	7.3505	7.54102	7.15097	7.06566	7.33949	7.75515	7.25626	6.46205	6.78503	7.25058
chr14:90526639-90527470	merge_peak_34788	1	7.50684	6.59634	6.27501	5.32769	5.24184	4.99095	5.35755	4.42223	5.24336	4.45418	3.90304	5.56925	5.17313	4.83188	5.24641	5.67694	5.33485	5.54967	4.55827	5.16027	4.46989	5.0054	4.60644	5.1635	5.25701
chr14:90527873-90529475	merge_peak_34790	1	7.32769	7.41346	7.17752	5.83794	5.82579	5.79805	6.23649	6.48027	6.06091	5.63923	5.75916	5.91648	5.6565	6.52168	5.06005	6.12928	5.01436	5.91839	5.57046	6.03738	4.98185	5.57773	5.77821	5.66107	5.89918
chr1:59042025-59043079	merge_peak_3491	1	6.53667	7.3978	6.13175	5.11936	4.66448	4.79701	4.65076	4.67807	3.99639	3.64155	4.17951	5.75489	3.51602	5.28688	3.70487	6.19377	5.23726	3.9486	4.21101	4.80116	3.58496	3.76553	3.80323	5.28096	4.26604
chr14:92789301-92790258	merge_peak_34956	1	6.77189	6.30305	5.53107	5.90593	5.36317	4.8953	4.53854	6.16591	4.89918	5.39643	4.17951	5.56925	3.95233	5.07724	4.09424	4.38405	4.81967	3.848	4.06695	4.60881	3.45943	4.01792	4.14405	3.89142	5.17951
chr14:93505294-93505754	merge_peak_35057	1	5.65992	5.86295	5.88655	5.87283	5.49953	4.30743	5.30159	3.07039	3.5656	4.1635	4.52105	5.11103	4.43563	3.926	5.30743	3.9782	4.21412	5.09424	5.05137	4.83794	4.46989	4.45943	4.41684	4.15704	3.8953
chr14:95785497-95786698	merge_peak_35207	1	7.38785	7.80374	7.14282	6.21801	6.85997	6.48285	6.66164	6.16591	6.16832	6.36177	6.31976	6.68986	6.15623	6.81404	6.39917	7.18626	6.8679	6.60585	6.71534	7.24031	6.0018	6.19849	6.32841	7.05181	7.20398
chr14:97543528-97544078	merge_peak_35269	1	6.08321	5.90014	5.61353	5.75809	5.07039	5.16189	5.57531	6.05485	2.95606	3.9222	4.45681	4.82579	4.99277	3	4.09424	4.58256	3.4957	4.4489	4.28096	3.07724	4.23879	3.70929	4.08066	3.89142	3.15056
chr14:98851645-98852268	merge_peak_35304	1	4.47249	4.9486	4.01078	2.8953	3.02857	2.69599	2.45418	2.05658	3.5656	2.87971	2.79077	4.65306	4.12763	3.65992	3.23266	2.74846	4.31904	2.18903	2.55582	3.19535	0	2.67807	2.70487	2.38957	2.72247
chr14:102001323-102002378	merge_peak_35462	1	7.5601	7.28466	7.0054	5.75809	5.92695	6.22959	5.85798	5.9222	6.26303	5.7126	5.24489	6.26529	6.11187	5.70708	5.27352	6.12928	6.07382	5.29866	4.53605	5.60526	5.34908	4.33628	4.14405	4.91265	5.08916
chr14:102172093-102173067	merge_peak_35470	1	7.40633	6.94626	6.94345	6.04439	6.05658	5.38267	5.80632	6.48027	6.5741	5.29719	5.20633	5.35473	6.28021	5.90785	5.43296	5.26903	6.07382	5.52356	5.01257	5.88947	6.12267	5.95327	4.79909	5.38543	5.65535
chr14:102515848-102516371	merge_peak_35510	1	5.40327	5.75596	4.48027	3.34483	2.29866	3.58976	3.09085	4.67807	3.18269	2.59455	1.91073	3.852	2.08406	4.15381	3.60407	1.78241	1.69599	2.18903	1.926	2.76553	2.83188	2.35614	2.44361	3.89142	3.75702
chr14:102561093-102561768	merge_peak_35515	1	5.46858	5.23573	5.72683	3.67356	3.02857	3.03562	2.96347	4.67807	2.41143	3.11103	3.79909	2.97085	3.51602	3.65992	2.65992	3.9782	3.29278	2.52607	2.26303	2.76553	0.970854	2.51602	2.44361	3.53107	3.32769
chr14:103739832-103740892	merge_peak_35617	1	6.34554	6.07553	5.09592	3.96347	4.08406	4.69153	3.17632	3.07039	5.13914	2.59455	2.40054	4.09085	4.78869	4.15381	3.37295	4.20477	4.74631	3.65076	2.73118	1.67807	3.45943	3.1375	3.12433	3.7137	3.9855
chr1:59833277-59834292	merge_peak_3568	1	6.92172	6.41684	6.87971	4.8679	5.78764	4.8953	6.03562	3.07039	4.59932	4.36457	3.79909	5.46074	4.28983	5.46467	3.70487	4.58256	3.29278	5.01792	4.17313	3.83996	3.45943	3.53605	3.88362	3.27501	3.8953
chr14:105668089-105668628	merge_peak_35753	1	6.60881	6.87774	6.10852	6.19219	5.33199	5.89336	5.00899	5.47768	5.43429	5.34767	5.4489	5.56925	4.78869	6.09001	4.9279	5.26903	5.23726	5.23113	5.05137	5.32625	4.74846	5.06178	5.20945	4.27501	4.90497
chr14:106332140-106332885	merge_peak_35837	1	5.8268	5.88264	5.2765	3.82375	2.83996	4.30743	2.96347	3.07039	4.59932	3.9222	3.66903	4.49313	4.12763	5.3799	2.65992	5.58376	4.21412	2.9782	2.9486	3.07724	2.04264	3.1375	2.09761	4.27501	0
chr15:20309914-20311719	merge_peak_35924	1	7.5435	7.23266	7.5741	3.96347	3.02857	6.33557	3.09085	5.47768	3.72247	4.1635	3.55582	7.12474	3.95233	4.53356	3.60407	3.9782	4.50335	3.1635	0	3.52105	3.87578	3.38405	2.44361	3.27501	3.9855
chr15:20545510-20547524	merge_peak_35939	1	11.3733	10.527	11.8385	7.49538	5.88753	8.81275	5.65306	9.38414	7.15015	7.18547	6.90352	9.20584	6.67412	8.21023	4.9279	8.80142	7.21956	5.97728	4.53605	5.32625	4.90881	5.89045	4.87381	5.88557	7.05875
chr15:21317116-21317637	merge_peak_35953	1	7.17353	7.15543	6.20006	3.67356	3.02857	5.51223	3.26303	4.42223	2.02857	3.64155	3.66903	5.99367	2.08406	2.61353	2.88753	2.74846	2.15056	2.9782	2.26303	2.76553	0.970854	2.35614	0	0	1.33342
chr15:22915821-22916463	merge_peak_36008	1	6.67525	5.29278	5.83491	3.34483	4.56803	4.14731	4.84197	6.05485	3.85997	4.45418	4.81147	4.29572	3.51602	5.28688	4.73552	3.9782	4.21412	3.76129	4.36177	4.52607	3.45943	3.76553	4.02503	4.488	3.62761
chr15:23890945-23892545	merge_peak_36029	1	7.17353	7.32841	6.87971	4.19849	2.57531	1.18903	2.64155	6.83289	3.5656	4.54102	2.79077	6.0635	4.90304	5.19061	3.09761	5.488	4.59455	2.78241	2.9486	2.33342	3.02148	3.45418	2.44361	3.7137	3.9855
chr1:61388002-61388543	merge_peak_3609	1	5.65992	4.98003	5.49697	4.29866	4.56803	4.14731	5.09085	4.15056	3.99639	4.36457	4.58496	4.29572	3.75275	2.11103	3.70487	2.28688	2.81558	3.5509	4.06695	4.16993	2.83188	3.81967	3.71809	4.38681	3.46989
chr15:27883994-27884745	merge_peak_36129	1	5.72028	4.65535	5.12928	3.14405	1.86394	3.03562	2.96347	3.82782	3.18269	3.30451	3.0072	6.20163	3.51602	4.15381	2.88753	4.58256	3.4957	0	0	3.07724	2.36737	2.67807	0	3.7137	3.9855
chr1:61508515-61509383	merge_peak_3616	1	7.30852	7.15543	7.05658	6.48864	5.92695	5.98277	5.89239	6.05485	6.37086	6.27202	6.393	5.91648	6.54782	6.09001	6.05745	6.3147	6.04614	5.97728	6.09508	6.38543	5.74416	5.84599	5.6241	5.851	5.99277
chr1:61515497-61517025	merge_peak_3617	1	7.74927	7.99299	8.06975	6.87381	7.23611	6.59813	6.87676	6.83289	7.17353	7.10978	6.83845	7.39163	7.26115	6.96855	6.39917	6.82069	6.69544	6.76713	6.90014	6.88264	6.35755	6.94813	6.60407	6.87725	6.58676
chr15:29345930-29347025	merge_peak_36199	1	6.67525	5.74093	6.06437	4.8679	3.35614	3.79077	2.80735	4.42223	3.85997	4.45418	3.79909	6.0635	4.12763	5.46467	3.09761	4.88166	4.67129	0	2.73118	4.11103	3.58496	3.45418	2.848	3.7137	3.46989
chr15:29561017-29563093	merge_peak_36211	1	8.28559	8.34359	8.3067	7.46891	7.07082	7.10098	7.17193	7.34021	7.48736	7.36982	7.03782	6.82731	7.1297	5.63343	6.84449	6.70377	7.14405	7.07553	6.75702	6.92647	7.45319	7.06393	6.58015	6.52795	6.79909
chr1:61547537-61549592	merge_peak_3623	1	7.92125	8.0217	7.87799	6.44361	6.83996	6.45615	6.81711	7.16792	7.22458	6.70487	7.04745	7.18745	7.02901	7.08236	7.4522	7.26978	6.89966	6.71149	6.90593	7.15947	6.77979	7.12019	7.13996	7.13668	6.92172
chr15:32162191-32163666	merge_peak_36321	1	8.29499	8.16872	8.09318	7.43596	6.86987	7.21607	7.00988	6.83289	7.66732	7.36107	7.02192	7.09128	7.67356	7.56468	6.765	7.15745	7.42593	6.94486	6.96023	7.40735	7.38922	7.00585	6.78188	7.21529	7.29829
chr15:32322256-32323382	merge_peak_36323	1	6.74201	6.44294	6.42358	4.64616	3.35614	5.45022	4.01436	6.90737	4.22959	4.26903	4.75489	5.75489	4.68482	5.07724	3.87971	5.926	5.07382	5.29866	4.81762	4.27798	4.35332	4.52857	5.15381	4.15704	4.90497
chr15:33010319-33011372	merge_peak_36335	1	5.10434	5.79494	5.49697	2.34483	3.20789	3.32193	3.17632	3.47508	3.18269	3.80735	3.55582	5.56925	4.68482	3.39506	3.37295	4.38405	3.08406	2.78241	2.86394	2.91839	3.02148	3.1375	2.44361	3.89142	3.46989
chr15:33153951-33154409	merge_peak_36343	1	4.76341	4.62994	4.20163	5.37712	6.01881	4.79701	5.51096	5.30305	4.1177	3.80735	5.70819	4.09085	2.91073	4.15381	4.16672	3.1177	3.4957	4.32769	5.09255	3.31615	3.95977	4.21723	3.4489	3.89142	2.47508
chr15:34874841-34876499	merge_peak_36411	1	7.44923	7.36702	6.70708	6.21801	5.88753	5.79805	5.26604	6.83289	6.61058	6.36177	4.70708	6.77873	6.31832	6.24869	4.96717	5.58376	6.04614	6.03298	5.49442	6.36317	6.08066	5.77294	5.26003	5.57652	5.89918
chr15:36871138-36872346	merge_peak_36434	1	8.4707	8.37069	8.37591	6.70321	6.67016	7.34021	7.02281	7.48896	7.58916	7.28244	6.337	7.09128	7.70681	6.52168	6.95977	6.6153	6.47768	7.42223	6.76818	6.86443	7.01033	6.95931	6.87135	6.47897	6.44559
chr15:37874249-37875439	merge_peak_36443	1	6.34554	5.9514	5.72683	4.64616	2.29866	5.16189	2.1635	6.90737	4.68032	4.1635	3.25096	3.60881	3.51602	4.35896	3.09761	3.9782	2.50589	2.52607	2.26303	2.91839	3.77821	3.21412	0	3.27501	4.26604
chr15:40632736-40633444	merge_peak_36598	1	7.17353	6.87774	6.99367	6.42089	6.09424	6.10434	6.34696	6.2817	5.6017	5.60051	5.3147	5.99367	5.46467	5.55459	6.14893	5.99548	5.66676	5.62644	5.74201	5.44758	4.41143	4.9222	5.66562	5.38543	4.34483
chr15:40649960-40651008	merge_peak_36601	1	7.92125	7.87823	7.83592	7.22612	7.07082	7.29462	6.47314	6.74631	7.21374	6.90111	6.75328	6.7339	7.02901	6.78293	6.39917	7.09677	6.64039	6.66334	7.24831	6.92647	6.49825	6.70432	6.71589	6.62293	6.69265
chr15:40803233-40804271	merge_peak_36619	1	7.17353	6.67751	6.58796	5.60999	5.9855	6.29719	5.14893	5.11603	5.91361	5.52231	5.38405	5.23419	5.32481	5.28688	5.38128	6.46597	5.33485	5.57894	5.25399	5.90207	5.08066	5.39917	5.0635	5.69822	5.50589
chr15:41136067-41137242	merge_peak_36645	1	7.0036	7.01703	7.0054	5.6893	6.16108	6.22959	5.61117	6.66789	5.88362	6.0063	5.93923	6.49057	5.87381	6.09001	6.05745	5.84699	6.07382	5.9991	6.72738	6.06781	5.23113	5.37851	5.64616	5.91456	6.12019
chr15:41794300-41795175	merge_peak_36692	1	7.0036	6.6241	6.08831	4.92979	5.17792	4.99095	5.13258	4.90111	5.64039	5.78346	4.58496	5.99367	5.40054	5.96993	4.81558	5.15056	5.89821	4.85599	5.23266	5.2765	4.57531	4.89142	5.12598	4.91265	5.04614
chr15:42413177-42414229	merge_peak_36743	1	6.50271	6.24641	5.78136	5.16993	4.75275	4.79701	5.35755	4.67807	4.75061	4.97085	4.9542	5.75489	5.6565	4.83188	5.21568	5.15056	5.46597	5.16511	5.75382	4.16993	4.03562	4.01792	5.50208	5.04789	5.21878
chr1:63153274-63154401	merge_peak_3675	1	7.22072	7.48414	7.07895	5.75809	5.9486	5.38267	5.66789	5.30305	6.35191	6.42492	5.4489	5.99367	5.08406	2.11103	5.38128	6.19377	5.62994	6.17233	6.19061	6.50716	4.98185	5.8679	6.11353	6.45154	6.23343
chr15:43662639-43663941	merge_peak_36811	1	8.07017	7.29205	7.64645	6.85599	7.5552	7.06695	7.3799	7.16792	6.41143	6.42492	7.13093	6.8674	6.54782	5.96993	6.6011	6.65992	6.10098	6.15704	6.82629	6.82324	6.79857	6.80684	6.64559	7.16832	6.78869
chr15:45455161-45455637	merge_peak_36881	1	5.72028	5.86295	6.24031	5.47508	5.33199	5.63459	4.7845	5.9222	4.95606	5.29719	4.63691	5.23419	3.95233	5.3799	4.78031	4.73552	5.46597	4.89336	4.67582	5.2765	4.86592	4.21723	4.41684	4.27501	4.79286
chr1:63787786-63788804	merge_peak_3691	1	7.28983	7.27836	6.55827	5.5656	5.33199	5.58015	5.26604	5.11603	4.89918	5.14731	5.91265	6.59455	5.17313	6.24869	5.41278	5.67694	5.92979	4.80735	5.61471	5.62293	4.82985	5.56194	5.10098	5.66107	5.47119
chr15:47753034-47753378	merge_peak_36942	1	4.24793	3.73985	2.82375	3.67356	4.56803	3.98914	3.85599	3.47508	2.95606	4.45418	3.90304	2.97085	2.08406	3	3.09761	2.74846	1.05658	3.42761	2.26303	2.07039	0.970854	3.21412	3.71809	1.87971	1.81558
chr15:47796490-47797463	merge_peak_36943	1	6.3875	6.0268	6.54164	5.75809	5.9486	6.06523	6.39438	6.48027	5.48414	5.24945	5.68257	4.82579	6.15623	4.15381	4.88753	3.72683	3.67807	5.36177	4.93546	4.64386	4.82985	4.72247	5.58256	4.91265	4.49057
chr15:49355518-49356321	merge_peak_36979	1	6.22188	5.88264	5.55704	5.32769	6.11103	4.99095	5.4957	5.47768	3.99639	3.64155	5.38405	4.49313	4.43563	4.15381	4.45154	3.43296	3.29278	4.61589	4.93546	3.98185	4.35332	4.09761	4.02503	4.75916	3.32769
chr1:64239475-64240733	merge_peak_3704	1	6.95	6.1643	6.54164	4.19849	4.02148	4.99095	3.57531	4.67807	4.22959	5.03386	4.07382	4.65306	4.78869	5.63343	3.49057	4.38405	4.21412	3.1635	3.99277	3.98185	3.45943	3.64616	4.08066	3.7137	5.25701
chr1:64935448-64936759	merge_peak_3714	1	7.26716	7.46989	6.84248	5.83794	5.10769	4.69153	5.21257	6.74631	5.6017	5.67582	4.86196	5.99367	4.68482	3.65992	4.45154	4.73552	4.50335	5.26754	5.25399	5.58135	4.23879	4.63459	5.82883	5.28096	5.04614
chr15:52043130-52044402	merge_peak_37145	1	6.8339	7.01703	7.0321	5.83794	5.76235	5.93734	5.4957	5.30305	5.74953	5.43696	5.48027	6.20163	4.90304	5.19061	5.50462	6.6153	6.34837	5.49825	5.79701	6.27426	5.34908	5.89045	5.68594	6.16993	5.50589
chr15:52429754-52430338	merge_peak_37190	1	6.50271	6.2891	6.64962	4.92979	5.9486	4.57773	5.45943	3.47508	5.7148	5.43696	5.35191	6.13093	5.53356	5.46467	4.88753	5.26903	5.18903	5.26754	5.85699	5.46728	4.7845	4.89142	5.0036	4.75916	4.49057
chr1:65210217-65211745	merge_peak_3722	1	7.52638	7.50716	7.17752	6.51159	5.80529	6.02503	5.40735	5.30305	6.5741	5.94953	5.73335	6.13093	5.82273	6.43696	5.06005	6.12928	6.10098	6.24108	5.88069	6.43095	5.68032	5.89045	5.54102	6.52795	5.94673
chr15:53097813-53098696	merge_peak_37242	1	5.98459	5.50335	6.04614	2.65076	2.29866	3.58976	2.45418	3.82782	4.68032	3.48543	1.91073	5.23419	3.51602	3.65992	3.37295	4.88166	2.50589	3.28688	3.20163	2.54597	1.60407	3.70929	3.3505	4.59216	2.47508
chr15:55880044-55881205	merge_peak_37300	1	6.13011	6.60348	6.25776	4.38957	4.46205	4.8953	3.91073	5.9222	4.89918	4.04963	4.58496	5.46074	4.43563	3	3.70487	5.02326	5.13586	4.61589	4.40054	4.91456	4.10769	4.4957	4.41684	5.04789	5.36737
chr15:56535221-56536807	merge_peak_37323	1	8.19456	8.11936	7.75569	7.26416	6.85	7.15056	6.88215	7.63459	7.26903	7.10978	6.78188	7.02148	7.44128	6.34483	6.96671	6.89385	6.97223	7.15097	7.0018	7.21839	6.97085	7.00585	6.6865	7.15137	7.14649
chr15:57598532-57599476	merge_peak_37354	1	6.60881	6.93782	6.70708	6.39849	5.71809	5.74524	5.40735	5.9222	6.14241	5.853	5.27947	5.23419	5.2555	4.15381	5.41278	5.488	5.33485	5.20163	5.74201	5.58135	5.08066	5.10601	5.26003	5.81044	5.68818
chr15:57611662-57612506	merge_peak_37355	1	5.33628	5.77716	5.83491	3.52607	3.20789	4.30743	3.63691	3.82782	4.1177	3.48543	2.40054	5.99367	3.75275	5.7761	3.7866	5.26903	4.81967	2.78241	2.26303	2.33342	2.04264	2.79909	3.3505	3.89142	3.8953
chr15:57668553-57669271	merge_peak_37358	1	5.25852	5.62527	5.80735	3.34483	2.83996	3.32193	3.51096	4.15056	3.5656	2.87971	3.55582	2.97085	3.25701	3	3.49057	4.38405	2.81558	3.42761	3.26903	2.54597	2.63227	1.64155	0	3.7137	3.15056
chr15:58357253-58358912	merge_peak_37381	1	7.6642	7.42291	7.70819	6.62702	6	6.62527	5.80632	7.1102	5.78973	6.42492	5.48027	6.49057	6.54782	6.78293	5.12267	6.96301	5.86493	5.8748	6.03474	6.40803	5.34908	5.64155	4.51602	6.0798	6.01078
chr15:62359776-62361285	merge_peak_37575	1	8.0197	7.91217	7.45483	6.80478	6.59515	6.36457	6.51854	7.76845	6.45418	5.97545	6.7252	7.02148	6.78869	6.93923	6.7241	7.09677	6.56864	6.81301	6.9905	6.9991	5.86196	6.61648	6.9331	6.91121	6.82375
chr15:62683273-62684226	merge_peak_37591	1	5.72028	6.37921	6.10852	4.48543	4.75275	5.16189	4.37573	5.47768	2.95606	3.11103	4.32193	5.11103	4.12763	4.53356	4.23266	4.73552	3.97453	4.93168	4.12102	3.83996	3.58496	3.81967	4.02503	5.04789	3.46989
chr15:63321985-63322878	merge_peak_37608	1	6.17712	6.30305	6.29425	6.29793	6.26903	6.65191	6.04701	5.6311	6.2426	6.06781	5.35191	6.20163	4.90304	5.07724	5.21568	5.488	5.01436	4.85599	5.49442	5.37434	4.57531	5.21412	4.87381	5.10936	3.32769
chr15:63728797-63729577	merge_peak_37654	1	5.0268	5.26303	5.2765	5.22188	4.40599	5.45022	4.33914	5.7866	4.82375	4.45418	4.07382	4.96901	3.51602	4.35896	4.09424	4.20477	4.31904	3.848	4.17313	3.61353	3.18903	3.91839	4.20789	3.7137	4.26604
chr15:64444232-64444844	merge_peak_37723	1	6.26078	5.79494	5.34199	3.34483	4.16027	3.32193	3.26303	2.05658	4.22959	3.80735	4.17951	3.29866	3.75275	4.69377	3.95606	4.88166	2.50589	2.9782	3.83592	4.33342	3.58496	4.21723	3.63227	4.27501	3.9855
chr15:65669626-65670281	merge_peak_37808	1	5.25852	5.62527	5.31034	2.65076	2.29866	3.32193	3.26303	3.47508	3.72247	4.04963	3.25096	5.99367	2.91073	3.926	2.43296	4.58256	4.50335	3.1635	3.26903	3.07724	3.45943	3.01436	2.9855	3.7137	3.8953
chr1:65990888-65991679	merge_peak_3790	1	6.22188	5.58496	4.20163	2	2.57531	3.32193	1.76553	4.90111	3.5656	3.30451	2.40054	4.65306	3.25701	3.926	1.48543	1.78241	3.08406	3.1635	3.04963	2.07039	2.04264	3.01436	2.848	3.04264	1.81558
chr1:66256971-66257882	merge_peak_3795	1	5.77505	6.05832	5.75275	5.37712	5.39094	5.45022	5.79286	4.42223	3.85997	4.70487	5.68257	4.29572	4.12763	5.3799	4.64155	3.1177	4.31904	4.71809	4.24184	3.19535	3.77821	4.43029	4.26003	3.89142	4.18269
chr1:66258309-66259680	merge_peak_3796	1	6.97636	6.99186	6.29425	5.51979	5.24184	4.79701	5.14893	5.6311	4.82375	5.60051	5.16832	5.91648	5.32481	5.07724	5.21568	5.76447	5.07382	5.16511	4.28096	5.2765	4.65764	5.12102	5.0036	5.32912	5.7137
chr15:67478087-67478876	merge_peak_37963	1	6.74201	6.46728	6.78607	5.5656	5.36317	5.31325	4.96162	4.67807	4.89918	5.91169	4.63691	6.0635	4.28983	5.90785	4.54844	5.58376	5.13586	5.05485	4.40054	5.46728	4.61353	4.65992	4.02503	4.91265	4.18269
chr15:68869958-68871462	merge_peak_38041	1	7.78398	7.66619	7.85574	6.24565	6.78293	6.65191	6.02237	6.57713	5.97269	6.24945	6.29939	6.26529	6.02059	6.6017	6.27947	6.56499	6.67864	6.66334	7.21257	6.82324	5.82375	6.49697	6.55949	6.74739	6.72083
chr15:71145766-71146782	merge_peak_38245	1	5.72028	6.13422	6.06437	4.48543	3.58015	4.30743	4.01436	3.47508	4.82375	4.54102	3.55582	4.65306	4.43563	3.39506	3.95606	5.02326	4.81967	3.9486	4.06695	4.83794	3.45943	3.81967	4.14405	5.10936	4.95047
chr15:71407395-71408649	merge_peak_38249	1	6.67525	7.07682	6.47444	5.6893	5.30597	5.38267	4.57289	7.48896	5.13914	5.43696	5.4489	5.83592	4.90304	4.53356	4.23266	6.07039	4.74631	4.85599	4.46467	4.64386	4.70929	4.40327	4.79909	4.38681	5.65535
chr15:72476228-72477040	merge_peak_38266	1	5.53854	5.03914	4.89724	4.07039	3.46467	3.79077	3.17632	2.62293	2.7137	4.04963	3.0072	4.82579	3.95233	3	2.65992	2.74846	3.97453	3.1635	0	2.54597	2.04264	2.20163	3.22033	3.27501	3.46989
chr15:72489888-72490370	merge_peak_38268	1	5.98459	5.70155	5.55704	4.19849	5.10769	4.44626	4.92029	4.90111	4.51096	4.90689	4.63691	5.75489	4.43563	5.28688	4.0321	3.43296	5.07382	4.38128	5.07211	5.67016	4.35332	4.848	3.88362	4.8339	4.68706
chr15:72660785-72661690	merge_peak_38289	1	7.12598	6.61294	6.7366	5.60999	6.28466	6.10434	5.94205	2.62293	5.88362	6.0063	5.98368	5.46074	6.02059	5.55459	6.14893	5.67694	5.73227	5.85499	6.05485	5.62293	5.70377	5.79909	5.88264	5.851	5.21878
chr15:73113784-73114145	merge_peak_38323	1	4.12433	4.05311	4.66903	4.80323	3.58015	4.57773	4.22033	4.42223	3.99639	4.26903	4	4.49313	3.25701	3.926	2.88753	1.78241	2.15056	3.65076	3.48027	2.54597	2.83188	3.53605	2.70487	2.73985	3.32769
chr1:67114494-67115190	merge_peak_3856	1	4.66676	4.72901	5.09592	4.99458	4.66448	3.58976	4.88557	4.42223	2.95606	3.11103	4.45681	3.60881	3.51602	3	3.95606	4.58256	3.08406	3.9486	3.99277	3.91456	3.58496	3.53605	3.80323	4.38681	3.62761
chr1:67217643-67218900	merge_peak_3861	1	7.50684	7.32193	7.15381	6.37295	6.65019	5.98277	6.32048	6.98003	5.6017	6.61883	6.17951	6.43563	5.97085	6.67807	6.52105	6.51728	6.10098	6.51475	6.30743	6.1127	5.31904	6.0027	6.59036	6.30451	5.9241
chr15:78487966-78488551	merge_peak_38685	1	3.73118	5.15704	5.05658	5.42761	5.59813	5.63459	4.30451	6.37504	4.33056	4.45418	4.39232	3.60881	4.28983	4.35896	4.54844	4.20477	4.67129	3.42761	4.12102	3.91456	4.03562	3.70929	3.71809	3.53107	4.26604
chr15:78556326-78557568	merge_peak_38689	1	7.28983	7.20477	7.16591	6.0781	6.05658	5.98277	5.19377	7.04701	5.97269	5.94953	5.27947	6.38059	6.45681	5.63343	4.96717	5.926	5.13586	5.23113	5.47379	6.0197	5.5008	5.36457	4.87381	6.10769	6.32553
chr15:78691464-78692022	merge_peak_38697	1	5.46858	4.23573	4.31034	5.11936	4.51854	5.07553	4.40871	4.15056	3.72247	3.9222	4.07382	3.29866	4.55336	2.11103	1.48543	2.28688	1.69599	3.28688	3.66448	3.31615	1.60407	2.35614	3.12433	3.04264	3.62761
chr15:78799388-78800450	merge_peak_38704	1	7.40633	7.32193	7.39849	6.48864	6.73118	6.43095	5.95513	6.74631	6.74685	6.68818	5.75916	6.6427	6.75969	5.90785	5.66221	6.3147	6.23113	6.2211	7.09424	6.72901	6.22651	6.48993	5.81352	6.59694	6.05572
chr15:80987049-80988380	merge_peak_38848	1	7.8674	7.74846	7.3512	6.44361	5.88753	6.02503	5.69488	7.34021	6.76129	6.12184	5.65191	6.0635	6.23879	6.71644	5.96255	7.09677	6.23113	6.2555	5.45549	6.91695	5.42626	5.30012	5.45286	6.16993	6.67976
chr1:68026264-68026957	merge_peak_3890	1	5.0268	5.43563	5.31034	3.82375	3.58015	2.69599	4.53854	5.47768	3.72247	3.11103	3.66903	4.65306	2.53605	3.65992	4.09424	2.28688	2.50589	3.5509	3.13093	2.07039	3.45943	3.45418	2.848	4.02857	3.9855
chr15:82337741-82340041	merge_peak_38906	1	9.87523	9.92967	9.72506	8.70363	8.732	8.99107	8.34501	9.07296	8.79025	8.83744	8.40293	9.13668	8.57471	8.59276	8.65392	9.00529	9.03	8.92136	9.05528	9.06856	8.27408	8.30852	8.75702	8.78424	9.15137
chr15:83518339-83519284	merge_peak_38925	1	6.67525	6.7148	6.17632	6.32265	5.90497	5.07553	5.02857	4.67807	5.34625	5.48671	5.08576	5.56925	4.90304	4.96532	5.52982	5.84699	5.18903	5.62644	5.42358	5.78869	4.17632	5.19692	4.5509	5.49057	5.50589
chr15:83620903-83621789	merge_peak_38931	1	6.03386	6.49121	5.61353	4.38957	4.66448	4.79701	4.98732	6.05485	4.1177	3.30451	4.81147	4.82579	3.25701	5.55459	4.16672	5.02326	5.13586	4.25399	5.03034	4.27798	4.41143	4.54597	4.76765	4.38681	4.85
chr15:83775867-83776706	merge_peak_38942	1	7.22072	7.21917	6.63343	5.27798	5.14241	3.58976	5.25248	5.9222	5.7148	5.39643	5.38405	6.26529	5.40054	5.3799	4.88753	5.84699	5.46597	4.85599	5.32193	5.53605	5.1127	4.7761	3.94486	4.75916	5.25701
chr15:83875602-83877151	merge_peak_38945	1	7.30852	7.1823	7.14282	4.8679	5.44228	6.43095	5.44493	4.67807	6.68145	5.7126	5.41684	6.0635	5.2555	5.63343	5.21568	5.02326	6.28244	5.8748	4.86987	6.16752	5.26153	5.57773	5.54102	5.43296	5.851
chr15:84115669-84117040	merge_peak_38949	1	7.57773	7.04483	7.34127	4.73118	5.36317	6.22959	5.77926	7.34021	4.89918	6.06781	5.83996	5.75489	5.40054	5.70708	5.09761	5.26903	6.04614	5.8748	5.60288	5.46728	5.70377	5.15866	5.99095	5.81044	5.68818
chr15:85176463-85177545	merge_peak_38981	1	8.03254	8.65607	8.38111	6.98048	7.20789	7.1334	7.11228	7.44228	7.45352	7.4219	6.41278	7.60229	6.89676	7.56468	7.28799	7.86071	7.79468	7.57803	7.67299	7.9514	7.22419	7.71232	7.56346	7.55949	7.37955
chr15:86375480-86376081	merge_peak_39087	1	6.8339	6.86245	6.99367	6.70321	6.34696	6.02503	7.23343	4.42223	5.39369	5.81558	6.69488	4.82579	5.59335	5.7761	6.16511	4.58256	5.01436	6.2555	5.75382	5.06695	5.61235	5.50716	6.11353	5.49057	5.43962
chr1:68298395-68299453	merge_peak_3909	1	6.64212	6.72465	5.83491	3.67356	3.58015	4.14731	3.96717	6.2817	3.99639	4.77821	3.40054	4.65306	3.95233	3.65992	3.95606	4.58256	4.81967	4.50843	4.04264	4.60881	3.18903	3.38405	3.80323	4.91265	4.55582
chr1:68962216-68963261	merge_peak_3934	1	8.37712	8.44361	8.5108	7.92908	7.45055	7.92434	7.76368	7.44228	7.67892	7.80787	7.68538	7.79986	7.81327	6.14405	7.25814	7.40259	7.19495	7.47281	7.75302	7.46565	6.94579	7.20555	7.64068	7.40395	7.05875
chr15:91427263-91428200	merge_peak_39390	1	8.03254	7.63778	7.63256	6.59156	7.02503	6.62527	6.8485	6.16591	6.7761	6.83036	6.98778	7.15543	6.8475	7.47249	6.07468	7.45516	7.15664	6.2555	6.80632	7.37295	6.54164	6.74255	6.46205	6.9982	6.62117
chr1:69780571-69781459	merge_peak_3941	1	5.18587	5.60763	5.46205	3.34483	3.774	3.03562	3.57531	5.30305	3.85997	4.70487	1.91073	3.29866	2.53605	4.15381	2.65992	5.26903	3.4957	2.78241	2.26303	3.07724	3.58496	3.59932	2.09761	3.89142	2.94111
chr15:93580247-93581072	merge_peak_39507	1	8.23266	7.51191	7.69488	6.39849	6.56621	6.06523	5.61941	6.37504	6.21645	6.12184	6.44758	6.43563	6.11187	6.87873	6.6605	4.88166	5.59216	6.77663	5.58616	5.44758	5.08066	4.93734	5.36036	4.75916	4.90497
chr15:93631090-93632625	merge_peak_39511	1	7.02636	7.35509	7.15381	6.01436	5.49953	5.16189	5.36877	6.74631	6.08916	5.63923	5.65191	6.90641	5.92505	5.7761	5.32337	5.02326	5.33485	5.46989	4.84398	5.76871	5.63575	4.74416	4.46728	5.49057	5.68818
chr15:93722109-93722838	merge_peak_39516	1	7.02636	6.83491	7.07895	6.27352	6.09424	6.29719	6.37226	6.05485	4.82375	6.06781	5.4489	6.32337	6.11187	5.46467	5.5509	5.15056	4.87971	5.81147	5.17473	5.13093	4.23879	4.45943	5.03562	4.15704	4.42492
chr15:94405185-94406912	merge_peak_39529	1	7.17353	7.56407	8.23458	7.26416	7.36632	7.16712	7.97338	7.16792	6.76129	7.32948	7.29094	6.68986	7.00854	7.23649	6.81198	6.7447	5.59216	6.48671	6.24184	5.53605	5.23113	5.87676	5.81352	6.13914	5.5373
chr15:96873493-96874046	merge_peak_39592	1	6.13011	6.09085	5.72683	5.16993	4.40599	4.69153	4.68257	6.05485	5.13914	5.14731	4	5.11103	3.95233	4.35896	5.32337	4.58256	5.28836	5.16511	4.95977	4.64386	4.57531	5.04439	4.76765	5.04789	4.07724
chr15:98964454-98965166	merge_peak_39633	1	5.10434	5.75596	5.49697	3.82375	4.22651	4.57773	3.51096	3.07039	3.18269	3.64155	3.79909	4.82579	3.95233	3.926	3.70487	1.78241	4.50335	3.848	3.48027	3.42223	3.95977	3.01436	2.9855	4.15704	3.62761
chr15:99192979-99193463	merge_peak_39639	1	4.85997	6.0268	5.69711	2	3.68706	3.58976	4.22033	2.05658	4.41954	3.9222	4	4.09085	2.53605	4.15381	4.28392	4.88166	4.31904	3.5509	3.66448	3.52105	3.45943	3.76553	4.02503	4.38681	3.32769
chr15:99322745-99323327	merge_peak_39647	1	6.64212	5.99639	6.63343	5.27798	5.47249	5.69377	5.54226	6.05485	5.81762	5.81558	4.9542	4.82579	5.17313	4.53356	5.15543	3.43296	4.87971	5.8748	5.09255	4.97636	5.04963	4.95791	4.72465	4.75916	4.68706
chr15:99602133-99602779	merge_peak_39673	1	6.22188	5.74093	5.93546	5.32769	5.27053	4.69153	5.45943	4.90111	4.75061	4.54102	4.70708	4.29572	2.91073	3.65992	4.5008	4.38405	4.95233	4.4489	4.91839	5.10266	4.35332	4.43029	4.02503	4.15704	5.29572
chr15:99644945-99646367	merge_peak_39676	1	7.64933	7.66135	7.34127	6.55213	4.66448	5.93734	5.28392	5.30305	6.0072	5.67582	5.12763	5.99367	5.87381	5.96993	5.09761	6.07039	5.59216	5.79077	5.75382	6.23419	4.70929	4.74416	5.38819	5.774	5.9241
chr15:99954971-99955745	merge_peak_39691	1	5.46858	4.88362	5.46205	4.64616	3.8679	3.58976	3.36737	6.05485	3.85997	3.64155	1.91073	4.82579	3.25701	4.35896	2.65992	3.72683	3.4957	2.52607	2.73118	3.19535	2.83188	2.79909	2.44361	4.02857	4.34483
chr15:99992849-99993716	merge_peak_39695	1	7.90665	7.80864	7.73877	6.68426	7.15178	6.85699	7.23993	6.57713	6.30961	5.63923	6.51538	7.09128	6.51916	7.43029	5.96255	6.89385	6.58916	6.66334	6.45022	6.75756	5.87873	6.39712	6.56803	5.43296	5.7939
chr15:100049899-100050897	merge_peak_39708	1	6.34554	7.0691	7.06695	6.04439	6.26903	6.22959	6.47314	4.90111	5.48414	5.48671	6.20242	5.56925	5.40054	6.30232	6.26454	5.488	5.62994	6.10266	6.1035	5.2765	5.59096	5.94392	5.86394	5.57652	5.43962
chr15:100913253-100914481	merge_peak_39739	1	5.87774	5.72137	5.88655	4.64616	4.08406	4.69153	3.63691	4.90111	4.41954	4.1635	3.66903	4.65306	3.51602	3	3.49057	3.9782	3.83188	3.42761	2.9486	3.31615	4.03562	3.70929	2.848	4.15704	3.62761
chr15:101098849-101099996	merge_peak_39750	1	7.61058	6.35332	6.82883	5.42761	5.07039	5.63459	5.61117	4.90111	4.59932	5.56071	5.04264	6.20163	4.55336	5.90785	5.52982	4.38405	4.74631	5.91839	4.12102	3.31615	3.77821	4.72247	4.41684	3.7137	4.79286
chr15:101419355-101420399	merge_peak_39765	1	6.57046	6.66562	6.21723	4.57046	4.66448	4.57773	4.10098	3.07039	3.72247	4.62293	4.07382	4.82579	4.68482	3.65992	3.49057	5.26903	4.41414	4.25399	4.40054	4.64386	4.52356	3.81967	3.22033	4.02857	4.55582
chr15:101458177-101460303	merge_peak_39767	1	9.11489	8.91433	8.68664	7.39266	7.41616	7.43763	7.47768	8.16591	7.31904	7.5744	7.35438	7.41988	7.10852	7.64184	7.40565	7.75355	7.20633	7.81096	7.41143	7.51381	6.34127	7.05788	7.45779	7.45418	7.44758
chr15:101513325-101514202	merge_peak_39775	1	5.10434	5.849	5.67243	4.29866	3.774	5.16189	3.63691	2.05658	4.59932	3.9222	0	2.97085	4.43563	1.42223	3.49057	3.72683	3.97453	2.78241	2.73118	4.11103	4.03562	3.01436	3.3505	1.87971	3.62761
chr15:101548414-101548998	merge_peak_39777	1	6.46793	6.63691	5.93546	5.80012	5.41819	5.89336	5.09085	5.11603	6.39094	6.0063	4.63691	5.56925	5.40054	5.46467	5.18745	5.76447	5.59216	5.01792	5.25399	5.92125	4.90881	5.21412	4.60644	4.75916	5.73769
chr1:71512176-71513765	merge_peak_3981	1	7.74927	7.85649	7.41515	6.01436	5.24184	5.84398	4.73985	7.67694	5.854	5.48671	4.75489	6.20163	6.70321	5.63343	4.60407	5.926	5.76977	5.54967	5.49442	5.76871	4.41143	4.95791	4.87381	5.91456	5.33771
chr16:230708-231786	merge_peak_39870	1	7.24451	7.03166	7.01748	5.22188	6.21023	6.02503	4.98732	6.2817	6.16832	6.12184	5.65191	6.54473	5.92505	4.96532	4.45154	6.07039	5.73227	4.71809	5.53978	5.67016	5.31904	5.53481	4.46728	5.73444	5.50589
chr1:72747886-72749027	merge_peak_4000	1	8.08257	7.70791	7.17752	6.27352	6.54535	6.14812	6.40054	6.90737	6.41143	6.78398	5.91265	6.82731	6.78869	5.84499	6.26454	6.56499	6.79442	6.59395	6.52482	6.3512	5.76341	5.94392	6.12598	6.40395	6.28688
chr16:2391552-2392015	merge_peak_40044	1	5.46858	5.26303	4.58015	2	3.46467	4.44626	3.36737	3.82782	3.5656	4.1635	3.0072	4.09085	1.54597	1.42223	2.01436	3.72683	4.08746	2.52607	1.926	2.54597	3.95977	2.51602	3.22033	2.38957	3.32769
chr1:74663363-74664426	merge_peak_4031	1	8.89008	8.47525	8.57999	7.67638	7.48478	7.94228	7.45648	6.2817	7.9465	7.69042	6.97407	7.91385	7.79025	6.78293	7.42089	7.29902	7.01436	7.46695	6.97774	7.71507	7.26341	7.66021	7.3302	7.61677	7.27575
chr1:75602051-75602859	merge_peak_4040	1	5.65992	5.72137	5.12928	4.07039	1.86394	3.98914	2.45418	4.42223	3.72247	3.9222	2.40054	4.29572	3.25701	2.11103	0	2.28688	3.08406	3.28688	3.04963	3.31615	2.36737	2.35614	0	3.53107	2.47508
chr16:11591131-11591706	merge_peak_40527	1	8.38871	7.72274	7.42324	6.55213	6.90497	6.74362	7.21023	7.1102	6.76129	6.79753	7.00135	6.6427	6.87184	6.81404	6.35826	6.65992	6.53232	6.52857	6.21257	5.81967	5.89627	6.24413	6.26679	7.16832	6.74846
chr1:76540046-76540992	merge_peak_4053	1	7.90665	7.87823	8.10035	6.96763	7.23611	6.74362	7.17193	7.2854	7.35614	7.2724	6.87823	6.90641	6.67412	6.81404	6.68257	6.96301	6.60822	6.66334	6.79961	6.58976	6.72955	6.8505	6.51665	6.92695	6.90881
chr1:77333780-77334598	merge_peak_4060	1	5.33628	5.75596	6.25776	3.52607	4.02148	3.58976	3.51096	4.15056	4.22959	2.31034	3.55582	2.58496	4.12763	2.61353	2.43296	4.38405	1.69599	1.7137	2.73118	3.61353	2.83188	2.67807	2.9855	3.53107	4.26604
chr16:14164599-14165807	merge_peak_40647	1	7.17353	7.32193	7.2521	6.75596	6.26903	6.10434	5.71149	6.74631	6.74685	5.7126	6.17951	6.13093	6.73064	5.3799	5.45681	6.36807	5.76977	5.65076	5.95606	6.15137	5.87873	5.98732	5.97361	5.91456	5.7666
chr16:14395799-14396802	merge_peak_40655	1	7.12598	7.09212	6.80064	4.92979	4.51854	3.79077	4.81352	6.16591	5.24336	4.83996	4.58496	5.83592	4.90304	6.20398	4.28392	5.58376	5.13586	5.20163	5.03034	5.62293	4.65764	4.7761	3.63227	5.10936	4.90497
chr1:77747416-77748779	merge_peak_4071	1	7.68173	7.04483	6.86691	5.05832	4.80529	5.38267	4.63227	7.1102	5.88362	5.67582	5.08576	5.56925	5.32481	5.63343	4.60407	6.36807	5.42089	5.85499	5.42358	5.7301	5.29131	4.79494	5.58256	5.22342	5.65535
chr16:19097715-19098390	merge_peak_40842	1	7.61058	7.3427	7.45483	7.58376	7.62819	7.46369	7.32301	7.48896	6.7761	7.02237	7.07253	6.43563	5.77189	6.63981	6.77452	6.25323	6.20945	6.66334	6.94158	6.47314	6.59395	5.93357	6.9331	6.10769	6.01078
chr16:19178875-19180016	merge_peak_40851	1	7.78398	7.38094	7.27352	7.13422	7.15178	7.08619	6.59574	6.2817	6.2426	6.61883	6.09255	7.06048	5.82273	5.63343	6.81198	7.12639	6.36947	6.33128	6.4019	6.33842	5.87873	5.84599	6.03826	6.5735	6.23343
chr16:21169506-21171296	merge_peak_40922	1	7.8674	8.05615	7.84248	7.17513	7.26266	7.03078	6.61235	8.19357	7.54442	7.13258	6.28392	7.52795	6.64616	6.6017	6.19298	7.50494	6.60822	6.91025	6.70044	7.17712	6.78921	6.98322	5.79597	6.66391	6.72083
chr1:78353881-78355017	merge_peak_4101	1	6.34554	6.5552	6.20006	5.22188	5.03738	5.16189	4.7845	5.7866	5.24336	5.60051	4.39232	5.46074	3.51602	5.19061	4.34199	5.38681	4.74631	5.01792	4.67582	4.37851	3.45943	4.69822	4.94111	4.488	5.50589
chr16:23159847-23161318	merge_peak_41017	1	8.85487	8.89869	8.60452	8.416	7.95722	8.13525	8.02414	8.4219	8.25134	7.85375	7.21218	7.71287	7.85947	7.52826	7.926	7.89724	7.89409	8.02081	7.76845	7.97888	7.76235	7.90038	7.44593	7.30743	7.75168
chr1:79167139-79168318	merge_peak_4126	1	5.40327	6.04177	5.98003	5.16993	3.68706	4.69153	0	5.11603	4.68032	4.04963	0	4.82579	3.51602	4.35896	2.65992	4.73552	3.83188	3.28688	2.26303	3.69599	3.33914	3.1375	2.848	3.53107	3.75702
chr16:31225762-31227532	merge_peak_41524	1	7.50684	7.73145	7.79338	6.39849	6.68201	6.62527	6.23649	7.80684	6.92552	6.84398	6.0063	7.33664	5.92505	6.93923	6.38681	6.78607	6.32481	6.38957	6.29499	6.62877	6.03122	6.48993	6.11353	6.16993	6.58676
chr16:31580058-31580965	merge_peak_41567	1	5.59932	5.26303	4.53107	4.57046	4.28688	2.69599	2.96347	5.30305	3.72247	4.26903	1.91073	3.60881	2.91073	4.53356	2.01436	3.43296	3.4957	3.65076	2.9486	3.42223	3.77821	3.45418	3.22033	3.53107	3.62761
chr16:33293688-33294872	merge_peak_41611	1	10.7235	10.1393	9.36159	6.19219	4.34767	6.59813	5.05311	8.19357	6.7301	6.15056	4.58496	7.77689	6.02059	6.14405	4.81558	7.66306	5.33485	4.19219	4.06695	3.07724	4.41143	4.87184	3.54102	5.98185	5.59574
chr16:33573391-33573863	merge_peak_41639	1	6.03386	5.54473	4.53107	2.8953	1.86394	3.79077	3.26303	3.82782	2.02857	2.59455	2.40054	5.46074	2.53605	2.11103	3.09761	3.43296	1.69599	3.28688	2.26303	2.07039	2.83188	2.79909	2.44361	2.73985	2.17632
chr16:46667079-46667946	merge_peak_41690	1	5.87774	5.41414	5.93546	2.8953	3.35614	3.79077	2.64155	6.05485	3.38957	4.45418	0	5.11103	3.75275	3.65992	2.65992	4.88166	3.08406	2.18903	2.73118	1.67807	3.58496	3.38405	2.70487	3.89142	3.32769
chr16:46877668-46878573	merge_peak_41704	1	6.57046	6.45549	6.7366	5.27798	6.11103	5.24031	4.86394	5.7866	5.29425	5.39643	5.38405	6.0635	4.99277	5.70708	4.0321	5.84699	4.81967	4.89336	4.81762	5.42223	4.70929	4.61117	3.4489	4.488	3.46989
chr16:47176365-47178562	merge_peak_41727	1	8.81019	8.96417	8.69084	7.85723	7.72574	8.01569	7.67299	8.04505	7.4822	7.58195	7.68538	7.85549	7.24527	7.77531	7.58796	7.77189	7.37643	7.71644	7.72301	7.78607	7.23802	7.75782	7.60703	7.91337	7.98185
chr16:47526455-47527298	merge_peak_41734	1	6.42559	6.14975	6.81506	5.11936	5.30597	5.38267	6.20867	4.90111	5.64039	5.97545	5.20633	5.66448	4.12763	4.69377	5.18745	5.26903	4.21412	5.36177	5.27202	4.83794	4.46989	5.10601	4.79909	5.22342	4.85
chr16:49889027-49889771	merge_peak_41828	1	6.77189	6.70543	6.40327	5.64962	5	5.07553	4.06005	2.05658	5.6017	4.54102	4.32193	5.46074	5.2555	5.28688	4.3978	4.88166	5.62994	5.26754	4.81762	5.62293	4.46989	4.52857	5.0036	5.28096	4.07724
chr1:84326069-84326948	merge_peak_4184	1	6.92172	7.27836	7.04352	6.34908	5.76235	5.84398	5.79286	7.23228	5.67807	5.63923	5.4489	5.35473	5.2555	4.96532	5.52982	4.20477	4.95233	5.60407	5.30889	4.97636	5.26153	5.22497	5.64616	5.32912	5.59574
chr16:50279194-50280937	merge_peak_41853	1	7.6642	7.83567	7.87061	6.85599	6.62936	6.48285	6.49185	6.83289	7.29278	6.75382	6.393	7.47054	6.45681	6.6017	6.68257	6.42021	6.76022	6.2211	6.84549	7.28466	6.82782	6.83744	6.81044	7.21529	7.35226
chr16:50581289-50583244	merge_peak_41872	1	8.48091	8.15117	8.05181	7.06264	7.29976	7.29462	6.78973	7.34021	8.30067	7.60585	6.37434	7.52795	7.34873	7.13504	6.44956	7.18626	7.32337	7.03914	7.45121	7.82375	7.40803	7.46434	6.51665	6.78503	7.27053
chr16:53088398-53089419	merge_peak_41931	1	7.99186	7.76739	7.87061	7.07639	6.9855	7.06695	7.07724	7.44228	7.07296	7.04832	7.27947	6.43563	7.70681	6.63981	6.89433	6.93121	6.39643	6.82528	6.84549	6.94298	6.98732	6.81762	6.46989	6.7666	6.83693
chr1:84763982-84764993	merge_peak_4198	1	7.07938	7.31578	7.01748	5.5656	5.10769	4.8953	5.58856	4.90111	6.35191	5.91169	4.58496	5.46074	5.92505	4.35896	4.78031	6.25323	5.95791	5.81147	5.52105	6.1819	4.10769	5.42895	4.94111	5.57652	5.59574
chr16:56245373-56246027	merge_peak_42040	1	5.33628	4.72901	4.31034	4.8679	4.16027	4.79701	4.92029	2.05658	2.7137	4.36457	3.79909	2.97085	3.75275	2.61353	3.23266	3.9782	3.83188	3.848	3.73552	3.76977	3.45943	3.21412	4.08066	2.73985	3.15056
chr16:56985003-56985870	merge_peak_42098	1	7.59276	7.62673	7.99503	7.06264	7.26866	7.24679	7.49793	6.2817	6.2426	6.91648	7.21218	7.12474	6.38819	6.63981	5.83895	5.488	6.32481	5.9991	6.71534	6.85699	6.48864	6.6837	5.58256	5.88557	5.99277
chr16:57059690-57060368	merge_peak_42112	1	5.98459	6.23266	5.61353	4.80323	3.8679	4.30743	3.57531	3.82782	3.85997	3.64155	4.24489	5.75489	4.43563	5.28688	1.48543	3.9782	4.08746	3.9486	2.86394	3.42223	2.83188	4.05658	0	5.04789	5.14078
chr16:58545822-58546127	merge_peak_42229	1	3.22651	4.47508	4.37295	5.05832	4.28688	4.57773	4.33914	4.90111	5.13914	4.26903	3.40054	3.852	3.25701	2.11103	4.0321	3.1177	4.08746	3.848	4.28096	4.04614	2.63227	3.38405	2.848	2.73985	2.72247
chr16:58782628-58783189	merge_peak_42244	1	4.94298	5.15704	4.01078	2	3.774	3.98914	2.96347	3.47508	4.41954	4.36457	0	3.60881	3.25701	2.61353	3.60407	3.9782	3.29278	2.18903	2.26303	2.76553	3.02148	2.20163	2.44361	3.89142	3.46989
chr16:66304283-66304741	merge_peak_42335	1	5.8268	5.849	4.93357	4.80323	4.71589	4.69153	4.10098	4.67807	4.68032	4.62293	4.32193	3.60881	4.28983	4.15381	3.95606	3.1177	3.08406	4.32769	3.78241	2.76553	2.63227	3.28096	3.71809	4.15704	3.9855
chr16:66440041-66441060	merge_peak_42342	1	7.07938	6.88655	6.68089	6.10601	6.29866	5.93734	5.22651	6.48027	6.0072	6.29352	5.27947	6.49057	5.82273	5.63343	4.54844	6.19377	4.95233	5.36177	5.17473	5.46728	5.37156	5.26454	5.31179	5.32912	5.89918
chr16:66460704-66461410	merge_peak_42345	1	6.17712	6.07553	5.2032	4.07039	3.20789	2.69599	3.36737	3.82782	2.95606	4.45418	4.52105	5.56925	4.43563	4.53356	4.16672	4.20477	4.08746	3.9486	4.06695	3.91456	3.45943	3.81967	3.22033	3.89142	4.9982
chr16:66622888-66623674	merge_peak_42366	1	7.0036	6.20711	6.10852	5.83794	5.90497	5.74524	4.774	4.42223	5.81762	5.78346	4.75489	5.35473	5.08406	5.19061	5.24641	5.99548	5.95791	5.20163	4.64847	5.04089	5.17632	4.9222	4.60644	4.38681	4.79286
chr1:85513476-85514617	merge_peak_4256	1	6.53667	7.17552	6.49249	5.6893	5.59813	3.79077	4.6017	7.1102	5.6017	5.74846	4.86196	6.0635	5.46467	5.3799	4.81558	5.926	4.81967	5.13422	5.3978	5.04089	4.86592	5.08236	5.66562	5.1635	5.59574
chr16:68995778-68996355	merge_peak_42564	1	4.0036	4.85798	4.53107	5.37712	5.59813	5.45022	5.71149	5.7866	5.39369	5.08746	5.20633	5.75489	4.43563	4.69377	5.06005	4.38405	4.50335	4.11437	4.36177	4.77189	4.10769	4.58736	3.3505	3.53107	2.72247
chr1:85666024-85667844	merge_peak_4261	1	8.32139	8.09043	8.04571	6.80478	6.16108	6.14812	5.94205	6.90737	7.19456	6.44824	6.17951	6.77873	6.28021	6.39025	5.82171	6.12928	6.69544	6.51475	6.67356	6.83036	6.03122	6.29057	5.82883	6.66391	6.53854
chr1:85930041-85931157	merge_peak_4274	1	6.26078	6.6241	5.67243	4.07039	4.51854	3.58976	3.26303	6.66789	4.22959	4.77821	3.40054	5.56925	3.95233	5.07724	4.16672	5.38681	4.67129	4.4489	4.36177	3.91456	4.17632	3.97085	4.41684	5.1635	5.08916
chr16:75033593-75034093	merge_peak_42836	1	5.8268	5.849	5.46205	4.38957	3.774	4.57773	4.06005	4.67807	5.854	4.04963	3.40054	4.65306	3.51602	4.83188	3.70487	4.73552	4.31904	3.848	3.78241	3.61353	4.10769	4.01792	4.14405	4.38681	3.9855
chr1:86570451-86571510	merge_peak_4284	1	5.10434	5.849	6.0036	3.82375	3.02857	4.30743	3.09085	3.47508	4.51096	3.9222	3.25096	4.82579	4.90304	4.15381	3.70487	5.15056	3.83188	3.1635	2.26303	3.07724	3.58496	2.90304	0	3.89142	3.15056
chr16:75133622-75134360	merge_peak_42846	1	6.57046	6.2891	5.83491	4.80323	4.75275	5.07553	4.7845	6.16591	5.34625	4.54102	4.45681	4.82579	4.28983	4.15381	4.96717	6.19377	4.74631	4.32769	4.88947	5.30451	4.46989	5.08236	4.41684	5.1635	4.26604
chr16:77245974-77247182	merge_peak_42894	1	7.8674	8.19633	7.86344	7.20163	7.18626	6.69599	6.13504	7.44228	7.88557	6.72247	6.29939	7.24945	7.18903	7.13504	6.62293	7.478	6.64039	6.95373	6.60763	7.22959	7.15218	7.10601	6.25399	6.59694	6.849
chr1:86789720-86790371	merge_peak_4290	1	5.9364	4.9486	5.46205	4.8679	4.80529	4.30743	4.93923	5.7866	3.72247	4.97085	4.75489	3.852	3.75275	4.35896	4.70044	3.43296	3.29278	3.28688	4.17313	2.91839	4.17632	4.61117	4.02503	4.67356	4.26604
chr16:78011029-78011692	merge_peak_42902	1	5.8268	5.93452	5.75275	4.73118	4.22651	5.24031	5.33914	4.42223	3.18269	3.80735	3.79909	3.29866	2.91073	3.39506	3.70487	1.78241	3.83188	4.93168	3.66448	3.31615	2.63227	2.67807	3.94486	3.53107	3.8953
chr16:80561256-80561646	merge_peak_42985	1	4.56803	3.94111	3.41143	4.48543	4.40599	4.30743	3.57531	5.47768	4.41954	4.36457	4.07382	3.60881	2.91073	2.11103	3.7866	3.1177	3.08406	3.76129	4.12102	3.98185	3.95977	3.38405	3.71809	2.38957	2.94111
chr16:80836977-80838893	merge_peak_43002	1	8.27389	8.17672	8.24907	6.73715	6.43296	6.79233	5.72574	7.5373	6.9782	6.68818	6.02768	6.8674	6.61412	6.52168	6.35826	7.52607	6.45483	6.71149	6.1035	6.97177	6.06178	6.21412	6.28983	6.98094	7.05875
chr16:81069155-81070296	merge_peak_43010	1	8.32139	7.98436	7.73254	7.34625	7.16631	7.39369	6.70874	7.34021	7.60822	6.90111	6.75328	6.68986	7.04876	6.34483	6.7021	6.36807	6.74308	6.41954	6.94767	7.2604	6.98732	6.91791	6.66619	7.16832	7.38819
chr1:87169678-87171550	merge_peak_4305	1	9.49297	9.78849	9.44278	8.6057	8.44559	8.61486	8.22786	8.64024	9.06641	8.81724	8.02746	8.90038	8.66463	9.03617	8.84071	8.97797	9.09413	8.81147	8.70694	9.15563	8.77043	8.87738	8.53714	8.59081	8.66903
chr16:84102469-84103564	merge_peak_43162	1	7.30852	7.26078	6.97085	5.47508	6.05658	5.79805	6.12433	6.57713	5.81762	5.78346	5.24489	7.18745	6.35332	5.07724	6.56621	5.26903	5.76977	5.71918	5.77083	6.16752	4.46989	5.75061	5.50208	4.38681	5.08916
chr1:87597402-87598596	merge_peak_4317	1	7.05224	7.1918	6.91743	6.44361	6.40259	5.84398	6.20867	6.16591	6.14241	6.22728	6.1375	5.75489	6.35332	5.07724	4.99639	6.65992	5.01436	5.74308	5.32193	5.69153	5.29131	5.42895	5.82883	6.04876	5.33771
chr1:87793771-87795106	merge_peak_4332	1	9.17273	9.34136	8.97223	8.06048	7.83946	8.2407	7.73742	8.32733	8.52888	8.3311	7.7952	8.36001	7.8495	8.05137	8.43279	8.33789	8.2867	8.55964	8.36842	8.55474	8.18309	8.52011	8.20418	8.34287	8.27221
chr16:85792374-85793582	merge_peak_43337	1	7.28983	7.08449	7.24108	6.27352	7.00944	6.22959	6.90063	5.11603	6.18982	6.12184	6.61765	6.26529	6.15623	6.09001	5.5741	6.93121	5.86493	4.93168	5.68818	6.06781	5.63575	5.73118	5.60881	6.01525	5.43962
chr1:87800610-87801399	merge_peak_4334	1	7.68173	7.43363	7.31976	6.0781	6.47054	5.69377	5.99186	6.37504	7.10518	6.48736	6.42895	5.99367	6.64616	6.67807	6.02857	6.6153	6.65821	6.08576	6.69042	7.34518	6.37016	6.93687	6.17073	6.01525	6.15947
chr1:87889122-87890208	merge_peak_4337	1	5.98459	6.91265	6.60644	6.89093	7.07082	6.14812	7.01703	6.05485	5.6017	6.36177	7.33163	4.49313	6.15623	4.15381	6.20867	4.20477	4.81967	6.17233	5.93074	4.91456	5.52482	5.28244	5.90977	5.81044	5.29572
chr16:86600563-86601267	merge_peak_43416	1	5.87774	5.43563	5.46205	3.82375	2.83996	3.98914	2.64155	5.47768	3.18269	3.80735	0	4.29572	2.91073	2.11103	3.37295	4.73552	4.21412	2.78241	3.36177	2.54597	2.36737	2.67807	2.44361	3.7137	2.94111
chr16:88600460-88601118	merge_peak_43570	1	7.10182	6.8525	5.80735	5.37712	5.67243	5.31325	5.30159	4.42223	5.19219	5.78346	5.65191	6.54473	4.78869	5.28688	5.0321	5.02326	4.74631	5.20163	5.47379	4.94673	5.17632	5.22497	4.46728	5.22342	5.25701
chr1:89195707-89196440	merge_peak_4362	1	6.03386	5.93452	5.69711	3.82375	5.03738	5.31325	5.22651	5.11603	4.33056	4.1635	5.04264	3.60881	2.53605	3.926	3.87971	3.9782	3.97453	3.9486	3.36177	3.98185	3.18903	3.70929	3.88362	3.53107	3.15056
chr1:89202108-89203518	merge_peak_4363	1	7.30852	6.35332	6.42358	4.8679	4.46205	5.16189	4.22033	6.66789	5.02148	4.77821	4.91648	6.13093	5.53356	4.69377	4.64155	5.488	4.81967	4.75702	3.83592	4.37851	4.52356	4.4957	3.88362	4.38681	4.42492
chr17:635080-636491	merge_peak_43824	1	7.5435	7.08449	6.97085	6.01436	5.848	6.02503	5.52857	6.57713	6.18982	5.48671	5.70819	6.0635	7.02901	6.43696	5.66221	6.6153	6.28244	5.60407	6.29499	6.91121	5.98641	6.29646	6.09845	6.01525	6.78869
chr17:1612730-1613432	merge_peak_43921	1	6.03386	5.82782	5.31034	4.48543	5.52607	3.98914	4.6017	6.05485	4.59932	3.80735	4.07382	4.29572	4.90304	5.46467	4.5008	4.38405	5.18903	4.32769	4.55827	4.56316	4.57531	3.59932	4.87381	4.27501	4.68706
chr17:2627400-2628269	merge_peak_44011	1	5.98459	6.35332	6.0036	3.82375	4.66448	1.83188	4.33914	4.90111	3.99639	4.1635	4.07382	4.29572	3.95233	5.3799	4.23266	5.02326	3.83188	4.25399	4.12102	4.94673	3.69153	4.05658	4.08066	4.15704	4.49057
chr17:3070570-3071324	merge_peak_44049	1	4.76341	4.44095	4.31034	6.48864	5.9855	5.45022	5.76765	5.30305	5.29425	5.14731	6.16027	4.65306	5.17313	4.15381	5.27352	4.73552	1.05658	4.03914	4.73769	2.91839	4.30159	3.91839	4.41684	4.02857	4.26604
chr17:6542049-6542681	merge_peak_44306	1	6.26078	5.45418	5.53107	3.82375	4.08406	3.03562	3.26303	4.42223	4.41954	3.48543	4.17951	5.99367	4.90304	5.07724	3.49057	5.58376	4.31904	4.25399	3.13093	2.07039	3.69153	3.81967	2.848	4.27501	3.62761
chr17:6615012-6615390	merge_peak_44312	1	3.57046	3.62293	3.50589	3.67356	4.08406	4.30743	3.51096	3.82782	4.1177	3.30451	3.66903	2.97085	2.53605	2.61353	2.01436	3.9782	2.81558	3.1635	3.26903	2.07039	2.04264	2.20163	3.22033	2.38957	3.32769
chr1:90098003-90099582	merge_peak_4435	1	9.19938	9.38965	9.11936	8.11728	8.06264	8.18923	8.12516	8.16591	8.90629	8.09107	7.76421	8.03408	8.2878	8.2572	7.89821	8.21897	8.38819	8.43112	8.26021	8.92576	8.26772	8.72969	7.89603	8.21315	8.40429
chr17:7906343-7907387	merge_peak_44471	1	6.3875	6.51223	5.31034	4.29866	2.83996	5.07553	2.1635	5.11603	4.51096	4.62293	3.90304	4.09085	4.55336	4.69377	3.09761	3.9782	4.41414	2.9782	2.9486	3.07724	2.83188	4.05658	2.848	4.15704	4.34483
chr17:8229822-8230781	merge_peak_44519	1	6.89336	6.2891	6.08831	6.10601	6	5.31325	5.06867	5.6311	5.55827	5.39643	5.08576	5.91648	5.71039	5.46467	4.60407	4.73552	4.74631	4.61589	5.07211	4.97636	5.31904	5.06178	4.6893	5.10936	4.9982
chr17:8308839-8309381	merge_peak_44526	1	5.0268	4.72901	4.62527	2.8953	3.20789	2.69599	3.17632	3.47508	2.7137	1.95606	3.55582	3.29866	3.75275	2.61353	2.43296	3.72683	2.15056	2.78241	2.26303	3.42223	0.970854	2.35614	2.70487	3.04264	2.47508
chr17:9259749-9260294	merge_peak_44593	1	4.47249	5.15704	4.852	4.92979	4.926	4.99095	4.98732	5.11603	3.85997	4.70487	4.9542	4.29572	3.25701	3.39506	3.09761	4.73552	3.83188	1.7137	3.99277	3.31615	2.63227	3.70929	3.63227	3.53107	3.62761
chr1:90286101-90287672	merge_peak_4462	1	8.93404	9.33289	9.1641	8.03584	8.01992	7.6893	8.54055	7.76845	8.1471	8.12578	8.20261	8.12619	8.15765	8.17752	8.27389	8.09635	8.30998	8.23592	8.45615	8.38284	8.35685	8.52466	8.2521	8.24717	7.98778
chr1:90406598-90407072	merge_peak_4469	1	7.12598	6.35332	6.24031	5.27798	6.01881	5.93734	6.47314	4.42223	5.24336	5.94953	5.59694	5.23419	5.32481	6.02945	5.09761	5.38681	5.59216	5.67469	5.79701	5.46728	5.57168	5.60644	5.77821	5.22342	5.36737
chr17:13504274-13505493	merge_peak_44705	1	6.86493	6.61294	5.78136	4.73118	3.93734	4.44626	3.44361	5.47768	4.22959	4.70487	4.39232	5.46074	3.75275	4.15381	3.70487	5.67694	3.83188	2.78241	2.26303	2.54597	3.58496	3.59932	2.848	4.27501	4.55582
chr17:16256038-16257131	merge_peak_44807	1	6.92172	7.0691	6.7366	5.83794	6.25475	5.98277	4.68257	5.11603	6.53605	6.09761	4.86196	5.83592	5.08406	5.19061	4.88753	5.67694	5.95791	5.39232	5.53978	6.66732	5.80426	5.78555	4.97269	6.19692	5.68818
chr17:16310188-16311024	merge_peak_44811	1	6.3875	5.75596	5.34199	4.38957	4.61824	4.44626	3.74846	5.30305	4.22959	3.64155	3.90304	4.65306	2.91073	4.15381	3.95606	3.9782	3.83188	3.848	4.12102	3.83996	3.69153	3.53605	3.94486	3.27501	4.49057
chr1:91172132-91172843	merge_peak_4486	1	5.59932	5.29278	5.16672	2.8953	3.02857	1.83188	3.70044	5.11603	2.41143	3.64155	2.40054	2.58496	2.08406	3	3.37295	0	1.69599	3.76129	2.86394	2.33342	2.04264	3.1375	4.02503	3.04264	2.94111
chr1:91183222-91183793	merge_peak_4487	1	4.12433	5.23573	4.80941	3.52607	3.02857	4.14731	3.36737	3.07039	3.5656	1.95606	3.0072	3.60881	2.53605	2.61353	3.09761	3.1177	3.08406	3.42761	3.36177	3.61353	2.83188	3.45418	3.12433	2.73985	3.32769
chr1:91301140-91301925	merge_peak_4489	1	6.13011	5.26303	5.55704	2.65076	4.16027	4.57773	3.57531	4.42223	2.41143	3.9222	2.79077	4.49313	4.55336	2.61353	3.7866	4.38405	3.4957	3.76129	3.61824	3.31615	3.45943	2.79909	3.22033	3.89142	3.9855
chr17:19436625-19437719	merge_peak_45026	1	6.57046	6.89627	6.55827	5.64962	5.76235	4.8953	5.22651	5.9222	5.64039	5.52231	5.27947	5.83592	4.78869	6.34483	4.28392	5.926	5.37573	5.83289	5.57046	5.2765	5.01614	5.54597	5.66562	5.69822	5.08916
chr17:20964498-20965120	merge_peak_45116	1	5.72028	5.34341	4.58015	3.67356	2.29866	3.58976	3.09085	3.07039	1.5656	3.11103	3.0072	5.11103	2.08406	4.35896	2.65992	5.488	4.50335	2.78241	2.26303	2.07039	2.63227	2.90304	0	3.27501	2.94111
chr17:21414668-21415663	merge_peak_45161	1	6.60881	6.57652	6.60644	5.22188	5.07039	5.63459	4.37573	5.47768	5.34625	4.97085	4.91648	5.35473	4.90304	5.3799	5.21568	5.38681	5.07382	5.36177	5.1177	5.46728	5.31904	4.74416	4.72465	5.73444	5.59574
chr17:21559245-21559832	merge_peak_45174	1	6.92172	6.12102	5.69711	4.19849	3.20789	4.8953	3.36737	4.67807	3.72247	4.36457	3.25096	5.75489	2.91073	5.28688	2.65992	6.07039	3.97453	3.65076	2.73118	3.42223	3.95977	3.81967	2.44361	4.15704	4.07724
chr17:25821532-25822215	merge_peak_45243	1	6.22188	6.56255	6.55827	5.72792	5.78764	5.63459	6.40054	4.67807	4.75061	5.03386	6.11686	5.35473	4.90304	4.96532	5.87578	4.20477	4.41414	5.39232	6.19061	5.01078	4.52356	5.21412	5.0635	5.32912	4.49057
chr17:25886219-25886951	merge_peak_45252	1	5.33628	5.60763	4.76977	4.29866	4.87774	4.99095	4.98732	3.07039	5.07895	3.80735	4.24489	4.29572	4.28983	4.15381	3.37295	4.38405	4.08746	3.1635	4.17313	3.91456	3.58496	3.97085	3.63227	3.27501	4.18269
chr17:27434101-27434517	merge_peak_45361	1	5.40327	5.23573	5.72683	3.14405	2.29866	1.83188	4.774	3.07039	1.5656	0.847997	3.25096	3.852	3.25701	3.39506	3.49057	2.28688	2.15056	1.7137	2.26303	4.69599	2.04264	2.20163	2.44361	1.87971	3.15056
chr17:29036894-29037297	merge_peak_45500	1	4.85997	5.03914	4.89724	3.52607	3.68706	3.58976	3.57531	2.05658	4.75061	3.64155	3.25096	2.58496	4.12763	3	3.60407	3.1177	3.4957	3.65076	3.41684	3.69599	3.69153	3.76553	3.80323	3.04264	2.47508
chr17:30592549-30593398	merge_peak_45627	1	6.67525	6.65535	6.20006	5.80012	5.20789	5.45022	4.73985	6.48027	5.64039	5.14731	4.81147	6.20163	4.78869	5.55459	4.64155	5.488	5.51475	4.38128	5.1375	5.40463	5.23113	5.12102	4.14405	4.27501	4.9982
chr17:31254434-31255358	merge_peak_45667	1	5.46858	5.34341	5.67243	4.48543	3.20789	3.98914	2.80735	4.90111	3.38957	4.04963	2.79077	5.23419	3.25701	4.15381	3.23266	4.20477	3.08406	2.18903	2.86394	3.07724	2.36737	2.79909	2.70487	3.89142	3.32769
chr17:32761053-32762004	merge_peak_45733	1	6.34554	6.41684	6.17632	6.04439	6.25475	4.8953	6.03562	4.90111	4.41954	6.09761	5.81455	5.35473	5.71039	5.07724	5.15543	5.58376	4.95233	5.49825	5.44095	5.49313	4.7845	5.49185	4.63923	5.61824	5.17951
chr17:36104347-36104913	merge_peak_45899	1	5.25852	5.56438	4.48027	2.34483	3.20789	1.83188	2.45418	3.82782	2.95606	3.64155	3.25096	3.29866	3.25701	1.42223	3.23266	3.9782	1.69599	1.7137	2.73118	2.33342	3.33914	2.67807	2.70487	3.04264	3.15056
chr1:93913366-93914646	merge_peak_4613	1	7.10182	6.97453	6.57592	5.42761	5.9486	5.79805	5.14893	6.57713	5.29425	5.94953	5.59694	5.83592	5.32481	4.96532	5.43296	5.99548	5.13586	5.01792	5.05137	5.67016	5.29131	5.30012	5.0036	5.43296	5.65535
chr17:39646497-39647178	merge_peak_46164	1	4.24793	5.31759	5.23879	5.5656	5.76235	5.24031	5.71149	6.16591	4.68032	5.48671	5.38405	4.29572	4.99277	4.83188	4.73552	3.1177	4.21412	4.56071	4.40054	4.27798	4.52356	4.54597	3.94486	4.38681	3.8953
chr17:41278572-41279235	merge_peak_46324	1	5.77505	5.58496	5.37016	4.29866	4.08406	3.58976	3.17632	3.82782	4.82375	3.11103	3.66903	3.852	2.08406	4.83188	2.65992	3.1177	3.83188	2.78241	3.26903	2.76553	3.33914	2.79909	0	3.7137	3.62761
chr17:44103580-44104506	merge_peak_46563	1	5.8268	6.13422	6.3512	5.22188	4.16027	5.51223	4.26303	5.30305	2.95606	4.62293	3.90304	5.23419	3.95233	3.65992	2.88753	3.72683	4.87971	3.42761	3.54597	4.16993	4.23879	4.09761	2.9855	3.53107	3.75702
chr1:94702531-94703529	merge_peak_4661	1	6.86493	7.11395	6.80064	5.72792	6.82018	5.24031	5.42492	5.6311	5.74953	6.03914	5.35191	6.0635	5.6565	5.3799	6.13422	5.99548	5.89821	6.2211	6.05485	6.31325	5.61235	5.70487	6.06609	5.98185	5.62761
chr1:94712724-94713601	merge_peak_4662	1	6.95	7.46989	7.37156	6.27352	6.23802	5.07553	5.09085	6.66789	5.7148	6.60051	5.83996	6.49057	4.68482	5.7761	5.6837	4.73552	6.36947	5.91839	5.47379	5.64847	4.82985	5.42895	4.97269	6.01525	5.7939
chr17:45500903-45501584	merge_peak_46638	1	4.24793	5.0993	5.0197	3.34483	3.20789	3.98914	3.26303	3.07039	3.85997	3.80735	3.0072	3.29866	2.08406	3	2.43296	3.1177	2.15056	2.9782	2.55582	2.07039	2.83188	1.64155	2.70487	4.59216	3.8953
chr1:94804848-94805745	merge_peak_4667	1	6.03386	5.79494	5.61353	4.48543	4.96347	4.99095	4.10098	3.07039	3.99639	3.9222	3.0072	5.11103	3.95233	4.96532	3.37295	4.20477	3.67807	4.75702	3.66448	3.61353	3.77821	2.79909	3.3505	3.7137	4.18269
chr17:48424363-48424700	merge_peak_46892	1	4.76341	4.27202	4.01078	2	2.29866	3.58976	2.1635	3.07039	2.41143	2.87971	2.79077	4.49313	2.08406	4.35896	1.48543	2.74846	4.21412	3.1635	2.9486	2.54597	2.36737	3.21412	2.848	3.04264	2.94111
chr17:48604797-48605232	merge_peak_46905	1	3.40599	4.05311	3.65535	4.07039	4.56803	4.8953	3.81558	4.42223	3.18269	4.1635	3.90304	2.97085	2.91073	2.61353	2.65992	4.58256	3.29278	2.9782	3.48027	3.42223	2.36737	3.53605	2.44361	2.73985	2.47508
chr17:50961124-50961880	merge_peak_46990	1	6.50271	5.00899	5.09592	3.82375	1.86394	4.79701	3.26303	4.42223	4.1177	0	2.40054	3.60881	2.08406	3.39506	3.23266	3.72683	2.50589	2.18903	2.26303	2.07039	2.04264	2.67807	0	1.87971	3.46989
chr17:51331245-51332580	merge_peak_46993	1	6.71149	5.99639	6.68089	4.57046	3.774	4.30743	2.96347	3.82782	5.19219	3.30451	4.07382	4.65306	4.78869	4.96532	3.49057	4.88166	3.08406	3.28688	0	3.42223	3.45943	2.79909	2.44361	3.7137	4.49057
chr17:53044950-53046746	merge_peak_47015	1	8.21936	8.27165	7.92125	7.43596	7.28836	7.05094	7.11228	7.04701	7.4019	7.1639	6.63227	7.62877	7.50462	6.43696	6.34199	7.18626	6.80941	7.08449	6.68482	7.04045	7.40803	7.17193	7.17073	6.66391	7.07039
chr1:95319885-95320780	merge_peak_4703	1	7.24451	7.09212	7.05658	6.66505	6.56621	6.10434	5.99186	6.57713	6.26303	6.70487	5.68257	6.26529	6.31832	5.28688	5.35614	6.07039	6.4363	5.83289	5.77083	5.70929	6.01792	5.45812	5.6241	5.38543	5.36737
chr17:54669820-54670312	merge_peak_47058	1	6.22188	5.88264	6.3512	5.05832	5.67243	5.51223	4.86394	3.82782	5.51602	5.34767	5.75916	5.11103	4.99277	5.7761	4.45154	5.58376	4.81967	5.01792	5.34483	5.30451	4.03562	4.72247	4.60644	5.28096	4.85
chr17:54670708-54671792	merge_peak_47059	1	7.12598	7.54504	6.97085	5.42761	5.07039	5.69377	5.26604	6.74631	4.89918	5.63923	5.48027	5.56925	4.78869	4.69377	5.35614	5.488	4.95233	5.39232	5.47379	5.58135	3.58496	5.1811	4.51602	5.57652	5.14078
chr1:95582318-95583580	merge_peak_4713	1	6.77189	7.16912	6.62	5.11936	4.61824	5.51223	4.40871	6.83289	5.07895	5.03386	4.07382	5.35473	4.55336	5.19061	4.28392	5.76447	5.37573	4.32769	4.24184	4.64386	3.87578	4.79494	4.02503	5.10936	4.74201
chr17:56326563-56327438	merge_peak_47176	1	7.22072	7.11395	7.29278	6.46532	7.24108	7.15056	6.17473	5.47768	6.80478	6.70487	5.98368	6.26529	6.28021	6.09001	5.6837	5.84699	6.4363	6.20555	6.45022	6.79233	5.84197	5.96162	5.60881	6.2765	6.0993
chr1:96167008-96167725	merge_peak_4725	1	4.24793	5.38957	5.0197	3.14405	2.57531	3.58976	2.80735	3.82782	4.41954	2.31034	1.91073	5.11103	2.91073	2.61353	2.43296	3.72683	3.29278	2.52607	2.55582	2.76553	2.83188	3.70929	2.70487	2.73985	2.72247
chr1:96493723-96494927	merge_peak_4733	1	5.77505	6.0268	5.95699	3.96347	2.83996	2.32193	2.96347	6.66789	2.95606	3.48543	3.55582	5.66448	4.43563	3	3.7866	4.73552	2.50589	3.28688	3.04963	3.83996	2.36737	2.51602	2.44361	4.15704	3.62761
chr17:59489451-59490272	merge_peak_47394	1	7.24451	7.53294	7.63807	6.59156	6.38957	6.8802	5.90304	6.98003	6.14241	6.72247	5.98368	5.56925	6.35332	5.84499	6.04264	6.46597	6.72901	6.15704	6.25096	6.69988	5.80426	5.89045	5.92979	6.22265	6.35966
chr17:59528791-59529825	merge_peak_47398	1	6.53667	6.63691	5.72683	4.38957	4.02148	3.58976	4.18903	5.30305	3.5656	4.45418	4.17951	4.09085	2.08406	5.3799	3.60407	5.58376	4.81967	3.42761	3.61824	3.31615	3.95977	3.76553	3.54102	4.15704	3.32769
chr17:64298078-64299798	merge_peak_47653	1	8.30925	8.4941	8.17453	7.30122	7.20046	7.26379	6.92029	7.1102	7.70901	7.39472	6.337	7.44857	6.98868	6.87873	6.57894	7.26978	7.2555	7.03914	6.98413	7.63314	6.75862	6.7845	6.4957	7.69599	7.50684
chr17:64787413-64787769	merge_peak_47683	1	4.76341	4.51349	3.93357	4.38957	3.20789	1.83188	3.96717	3.47508	3.99639	3.64155	3.79909	2.58496	3.25701	2.11103	3.09761	2.74846	2.50589	3.28688	3.13093	2.33342	3.33914	1.8953	3.22033	2.38957	2.72247
chr17:66596355-66597022	merge_peak_47836	1	6.03386	6.6241	5.86096	4.48543	5.17792	5.24031	4.88557	4.42223	5.07895	4.04963	5.20633	5.23419	4.78869	5.28688	4.28392	5.02326	3.97453	5.20163	4.43829	4.48285	4.10769	4.45943	4.20789	4.59216	4.34483
chr1:99469610-99470741	merge_peak_4791	1	5.8268	6.26379	5.34199	4.19849	3.02857	3.32193	2.45418	4.42223	3.38957	3.48543	3.66903	5.23419	3.95233	3.65992	2.88753	3.72683	3.08406	2.52607	2.26303	2.76553	2.83188	2.90304	2.70487	4.27501	3.62761
chr17:68495224-68495848	merge_peak_47915	1	3.73118	3.73985	4.37295	4.99458	4.61824	3.79077	4.88557	4.42223	4.59932	4.62293	4.39232	3.852	3.75275	0	3.60407	2.74846	3.29278	2.9782	3.54597	2.91839	2.63227	3.01436	3.88362	2.73985	1.33342
chr17:71736483-71737013	merge_peak_48007	1	4.12433	4.9486	4.58015	5.47508	5.47249	5.45022	4.93923	5.47768	4.59932	5.52231	4.81147	4.96901	4.28983	4.83188	4.81558	3.1177	4.74631	4.19219	4.17313	3.31615	3.58496	3.70929	3.54102	4.38681	4.07724
chr17:72510144-72511279	merge_peak_48072	1	7.40633	7.19928	7.14282	6.04439	6.26903	6.26228	5.4957	6.16591	5.78973	5.63923	6.1375	6.26529	5.2555	5.63343	6.32121	4.58256	5.42089	6.2211	6.17313	5.16027	5.96717	5.61706	5.77821	5.04789	6.46074
chr17:72838771-72839425	merge_peak_48127	1	7.28983	7.17552	7.06695	6.64674	6.82018	6.39985	5.77926	7.1102	6.28614	6.48736	5.3147	5.99367	5.08406	5.84499	5.61706	6.89385	5.62994	6.33128	6.04352	6.31325	5.1127	5.41549	5.31179	6.19692	5.73769
chr17:72889309-72889933	merge_peak_48134	1	6.08321	5.50335	5.2765	4.19849	3.58015	4.8953	2.64155	1.40054	2.41143	4.36457	3.0072	5.35473	3.25701	4.15381	3.09761	4.38405	3.08406	3.5509	3.73552	4.11103	3.45943	3.64616	2.70487	3.7137	4.07724
chr17:73733297-73733727	merge_peak_48238	1	5.53854	4.47508	5.83491	3.14405	2.83996	3.32193	2.96347	3.47508	3.85997	3.64155	2.79077	2.22651	2.53605	4.83188	2.65992	2.28688	3.4957	0	0	1.11103	2.83188	3.59932	2.09761	3.04264	3.32769
chr1:9067826-9068186	merge_peak_484	1	5.0268	4.5435	3.74416	5.5656	5.07039	5.16189	4.93923	5.6311	4.22959	4.77821	4.17951	4.82579	3.51602	4.69377	4.28392	4.20477	3.08406	4.03914	3.92979	4.11103	3.77821	3.87184	3.88362	3.7137	2.72247
chr1:101004566-101005777	merge_peak_4841	1	8.03254	8.09487	7.96162	6.21801	6.21023	5.16189	6.10518	6.83289	6.11437	6.22728	6.07211	7.18745	6.28021	5.28688	5.6837	6.6153	5.86493	6.06953	5.70044	6.19456	5.52482	6.12763	6.26679	5.98185	5.5373
chr1:101347994-101348726	merge_peak_4852	1	6.22188	6.07553	5.72683	4.57046	5.20789	4.57773	5.72574	5.30305	3.85997	4.62293	4.17951	4.29572	3.51602	3.65992	4.0321	3.1177	3.97453	4.56071	4.32481	3.42223	2.04264	3.76553	4.20789	3.7137	2.94111
chr17:77758022-77758709	merge_peak_48641	1	5.65992	5.41414	5.34199	3.67356	3.8679	2.32193	2.64155	3.82782	3.99639	2.87971	3.55582	5.35473	1.54597	4.53356	2.01436	4.38405	4.87971	0	0	3.42223	2.83188	2.35614	2.70487	2.73985	3.46989
chr17:77763581-77764162	merge_peak_48642	1	5.10434	5.64386	5.93546	4.48543	4.75275	4.8953	4.50589	4.15056	4.1177	4.04963	4.45681	2.58496	3.75275	4.69377	4.0321	3.43296	3.67807	4.4489	4.43829	5.06695	4.17632	4.36737	4.41684	4.488	4.90497
chr17:79117356-79117706	merge_peak_48770	1	5.40327	5.03914	4.20163	2.8953	2.83996	3.03562	2.1635	3.47508	3.18269	1.95606	2.79077	3.29866	2.08406	5.07724	2.43296	5.02326	4.21412	1.7137	2.26303	3.42223	3.02148	2.51602	2.44361	3.27501	2.72247
chr1:101756902-101757656	merge_peak_4878	1	6.67525	6.53294	6.17632	5.60999	5.69265	5.24031	6.4522	5.9222	5.94111	5.56071	6.1375	5.75489	5.32481	5.07724	4.9279	5.26903	4.21412	5.67469	5.49442	5.06695	4.74846	5.12102	5.51854	4.98368	4.90497
chr17:79465902-79467046	merge_peak_48817	1	6.97636	6.86245	6.21723	4.92979	4.02148	4.14731	3.81558	4.15056	5.07895	4.1635	3.40054	5.66448	2.53605	5.70708	2.65992	4.38405	5.13586	2.18903	2.86394	3.98185	4.10769	3.76553	2.44361	3.04264	4.49057
chr17:79544149-79544947	merge_peak_48829	1	5.25852	5.86295	5.2032	6.24565	5.848	5.69377	5.19377	7.16792	4.51096	5.24945	4.9542	3.852	3.95233	5.46467	4.54844	4.38405	4.74631	4.93168	5.07211	4.33342	4.17632	4.33628	4.41684	3.7137	4.42492
chr17:79924569-79925332	merge_peak_48863	1	6.64212	6.35332	6.02591	5.51979	5.78764	4.99095	5.17313	5.30305	5.43429	5.48671	4.86196	5.46074	4.43563	5.63343	5.15543	6.12928	5.23726	5.05485	4.62059	4.56316	4.46989	4.40327	4.20789	4.15704	4.55582
chr1:103125419-103126417	merge_peak_4890	1	6.03386	5.12433	5.2032	3.34483	3.02857	3.58976	3.17632	4.90111	4.75061	4.1635	3.66903	5.23419	2.08406	3	3.23266	3.72683	2.15056	2.52607	3.04963	3.07724	3.18903	3.01436	2.09761	4.15704	3.62761
chr1:103319138-103319881	merge_peak_4891	1	5.59932	5.79494	5.69711	3.67356	2.29866	3.98914	3.17632	4.42223	3.5656	3.9222	0	5.23419	2.08406	3.39506	3.60407	4.88166	2.15056	2.18903	2.86394	3.42223	2.63227	3.38405	3.12433	3.04264	2.47508
chr17:80597308-80597830	merge_peak_48944	1	5.53854	5.18428	4.48027	3.34483	3.46467	3.03562	2.96347	5.11603	2.41143	4.54102	2.79077	3.29866	2.53605	4.69377	2.65992	3.72683	2.50589	2.18903	2.26303	2.76553	1.60407	2.67807	2.44361	3.7137	3.75702
chr1:104112261-104113292	merge_peak_4899	1	5.59932	5.50335	5.75275	4.07039	3.35614	3.79077	2.96347	3.82782	3.5656	2.59455	4	5.23419	4.28983	4.69377	3.95606	4.20477	2.50589	2.52607	0	3.83996	2.36737	2.67807	0	4.02857	3.75702
chr18:1155508-1156502	merge_peak_49070	1	5.18587	5.74093	4.42761	3.34483	3.35614	4.14731	1.76553	3.82782	2.7137	3.30451	1.91073	4.49313	3.75275	3.65992	2.88753	2.74846	1.69599	2.78241	2.73118	3.07724	3.77821	2.90304	2.44361	2.73985	3.46989
chr1:105474998-105475867	merge_peak_4911	1	5.8268	5.43563	4.852	4.19849	1.86394	4.14731	3.09085	3.47508	3.38957	3.30451	2.79077	4.65306	4.12763	2.11103	3.87971	3.72683	3.4957	2.18903	2.55582	1.67807	3.33914	3.01436	2.848	3.04264	2.94111
chr18:2906004-2907956	merge_peak_49120	1	8.27389	8.1807	7.85574	6.42089	6.38957	5.93734	6.37226	7.34021	7.21374	6.70487	6.337	7.36282	6.61412	7.47249	6.39917	7.59694	6.69544	6.31615	6.05485	7.08108	6.09339	6.54597	5.88264	6.94673	6.25172
chr18:3045099-3045835	merge_peak_49141	1	4.76341	4.76129	5.43829	4.99458	4.34767	3.79077	5.11437	2.62293	4.51096	4.54102	3.55582	3.29866	3.25701	2.61353	3.09761	3.9782	3.97453	3.1635	4.04264	3.83996	2.83188	3.97085	3.88362	2.38957	2.72247
chr1:105680807-105681733	merge_peak_4916	1	5.33628	5.00899	5.31034	2.8953	3.02857	3.32193	1.76553	3.82782	2.7137	2.31034	2.40054	4.49313	3.51602	3	3.09761	2.28688	3.08406	2.18903	2.26303	1.11103	3.69153	2.79909	0	2.38957	3.32769
chr18:3710659-3711295	merge_peak_49208	1	6.71149	6.5552	6.40327	6.27352	6.17632	5.58015	6.09677	6.66789	5.19219	5.97545	4.86196	6.20163	4.90304	5.7761	5.15543	4.73552	5.37573	5.16511	5.15381	5.04089	4.86592	4.69822	4.37016	5.04789	4.26604
chr18:3879172-3880150	merge_peak_49225	1	7.02636	6.09085	5.75275	3.52607	2.29866	4.79701	2.45418	3.07039	4.1177	2.87971	3.90304	5.66448	2.91073	4.35896	2.01436	5.26903	4.41414	0	2.55582	3.42223	3.69153	3.64616	0	4.38681	3.46989
chr18:4454574-4455495	merge_peak_49234	1	6.67525	5.8125	4.66903	3.82375	2.83996	5.38267	2.80735	3.82782	2.7137	3.80735	3.40054	3.60881	1.54597	4.15381	3.49057	2.28688	3.08406	2.78241	0	1.11103	2.63227	2.51602	2.848	1.28688	3.62761
chr18:4788899-4789832	merge_peak_49242	1	5.40327	5.00899	5.23879	3.67356	2.83996	3.79077	3.63691	3.47508	3.5656	3.30451	2.40054	4.09085	4.68482	3.39506	3.23266	4.20477	2.15056	2.18903	2.26303	2.07039	2.36737	2.90304	0	0	3.15056
chr18:5057512-5058076	merge_peak_49249	1	4.35614	5.03914	5.43829	4.80323	3.68706	4.69153	4.37573	5.30305	3.72247	3.30451	3.55582	2.97085	3.25701	3.39506	2.88753	2.74846	3.83188	3.65076	3.73552	3.69599	2.04264	3.1375	4.08066	3.27501	4.34483
chr18:5058691-5059633	merge_peak_49250	1	5.53854	5.66334	6.13175	5.60999	4.56803	5.31325	5.39506	5.9222	5.39369	4.62293	4.75489	5.11103	4.55336	4.96532	4.854	4.38405	5.01436	4.89336	4.46467	4.37851	4.61353	4.33628	4.31615	5.04789	3.75702
chr18:5237308-5238750	merge_peak_49254	1	8.83744	8.7879	8.64602	7.93687	7.53854	7.35262	7.25512	8.32733	8.13709	8.10748	7.09466	7.89482	7.18903	7.16189	7.55397	7.59694	7.77268	7.81096	7.69181	7.8622	7.72083	7.82655	7.53761	8.14057	7.56316
chr18:5417297-5418014	merge_peak_49261	1	5.59932	5.18428	5.40599	4.99458	4.87774	4.14731	5.52857	5.9222	4.75061	5.14731	5.08576	4.49313	3.75275	3.926	4.96717	3.1177	4.21412	4.4489	4.06695	4.64386	2.63227	3.70929	3.94486	3.7137	4.18269
chr18:5542683-5544384	merge_peak_49279	1	7.61058	8.234	7.93452	7.02015	6.93121	6.72028	6.89482	6.48027	6.93829	6.48736	6.42895	7.60229	6.48929	7.92386	6.39917	7.54905	6.88362	6.24108	6.65878	7.65048	5.9514	6.18269	5.81352	7.34802	6.20006
chr1:106664000-106664736	merge_peak_4928	1	6.57046	4.51349	5.09592	1.52607	2.57531	3.98914	3.09085	3.47508	3.99639	3.11103	3.25096	3.852	2.53605	3.65992	2.65992	4.38405	2.50589	2.18903	2.26303	2.76553	2.04264	3.28096	0	2.73985	2.17632
chr18:5628346-5630349	merge_peak_49285	1	7.7666	7.76315	7.52356	5.90593	4.75275	5.74524	5.02857	6.90737	5.24336	5.81558	5.24489	6.32337	4.99277	6.20398	5.43296	7.59694	4.81967	5.62644	5.01257	5.98914	5.04963	5.42895	5.2854	6.10769	5.33771
chr18:6413736-6415348	merge_peak_49310	1	8.48091	8.35032	8.51444	7.3572	6.70155	7.39369	7.63749	7.44228	7.47346	7.13258	7.4663	7.44857	7.92813	7.47249	6.69321	7.52607	7.66761	7.50016	7.54133	7.57713	7.33735	7.4489	7.17871	7.30743	7.5404
chr18:7566532-7568704	merge_peak_49333	1	9.10329	8.39951	9.13217	7.2765	7.13709	7.47638	6.83794	7.39025	6.21645	7.47119	6.88996	6.98641	6.78869	6.91265	5.35614	7.80555	7.65821	7.81096	7.40599	7.49665	6.04789	5.71699	6.41481	7.11686	8.07168
chr18:7663770-7664436	merge_peak_49338	1	4.76341	4.58976	4.93357	3.52607	2.83996	4.57773	2.45418	2.05658	4.59932	4.26903	3.25096	2.58496	2.91073	2.61353	2.65992	3.72683	2.15056	1.7137	0	2.33342	3.18903	2.51602	2.09761	2.38957	3.32769
chr1:107599066-107600552	merge_peak_4937	1	7.94953	7.82069	7.15381	6.34908	5.64731	6.26228	5.32048	6.83289	6.89627	6.78398	5.75916	6.8674	6.11187	5.46467	4.73552	6.3147	6.10098	6.17233	5.30889	6.30012	5.87873	5.8679	5.31179	5.851	6.26978
chr18:9613776-9615370	merge_peak_49429	1	8.74349	8.71342	8.66463	7.2891	7.51759	7.53667	6.62117	8.13422	7.78136	7.34056	6.44758	8.17153	7.08831	7.36807	6.81198	7.94696	7.68201	7.26566	7.32012	8.2149	7.09719	7.61559	6.56803	7.78215	7.66078
chr1:108281508-108282178	merge_peak_4947	1	4.24793	4.05311	4.37295	5.51979	4.96347	3.98914	4.92029	5.7866	4.22959	4.70487	4.63691	4.09085	3.95233	2.61353	3.70487	3.9782	1.69599	4.25399	4.04264	2.07039	4.10769	3.81967	4.14405	3.7137	2.47508
chr18:10201652-10202309	merge_peak_49507	1	4.12433	4.82782	4.01078	5.37712	4.71589	4.79701	5.21257	4.42223	3.5656	4.77821	4.45681	4.65306	3.75275	4.15381	4.16672	3.72683	3.08406	3.848	3.54597	3.98185	3.02148	3.1375	3.88362	2.38957	3.15056
chr18:10453894-10455318	merge_peak_49538	1	7.02636	7.45746	7.20945	5.32769	5.27053	5.38267	5.54226	6.57713	6.18982	5.81558	4.58496	6.82731	4.78869	6.14405	5.09761	6.6153	5.18903	5.74308	5.30889	6.0197	4.74846	4.93734	5.15381	5.32912	5.43962
chr18:11688985-11690171	merge_peak_49582	1	5.46858	6.32912	6.36737	4.8679	4.926	5.84398	4.01436	6.83289	4.82375	5.03386	4.39232	4.82579	3.95233	4.15381	3.49057	5.26903	3.83188	4.11437	3.78241	4.04614	3.69153	3.53605	3.3505	3.53107	3.32769
chr18:11885418-11885937	merge_peak_49604	1	5.72028	5.79494	5.90689	3.14405	4.56803	4.44626	5.36877	3.07039	4.51096	5.08746	4.39232	5.75489	3.51602	3.926	3.87971	4.38405	3.83188	4.32769	4.62059	3.76977	3.95977	3.91839	3.80323	4.98368	3.75702
chr18:12038185-12039392	merge_peak_49620	1	7.36807	7.80012	7.49313	7.05007	7.2211	6.95699	6.36387	7.34021	6.83188	6.81558	6.7666	5.99367	6.67412	6.24869	6.23496	6.82069	5.8339	6.79077	6.46663	6.30012	5.57168	5.50716	5.94579	6.70764	6.62117
chr18:12307029-12309235	merge_peak_49639	1	8.54164	9.16742	9.05115	7.78764	7.53854	7.34021	7.64847	7.63459	7.47346	7.44062	8.04111	8.21587	7.56712	8.32211	8.26059	8.80142	7.85773	8.41616	8.4261	8.39283	6.83643	7.57198	8.08513	8.42055	7.97407
chr18:12407557-12408528	merge_peak_49647	1	8.52074	8.42761	8.29186	7.20163	7.59574	6.97591	6.90785	7.5373	7.53699	7.59783	6.94533	7.60229	7.82553	6.87873	7.38336	7.29902	7.01436	7.51033	7.85848	7.73227	6.99639	7.39506	7.18468	7.01569	7.15785
chr18:13217130-13218773	merge_peak_49694	1	8.32139	8.42761	8.21315	7.02015	6.99277	6.93876	6.98914	8.01881	6.30961	6.88557	6.51538	7.47054	6.38819	7.10936	6.29278	7.54905	6.84046	6.94486	7.07852	7.15947	5.80426	6.35544	6.9241	6.7666	6.86146
chr18:13451660-13452364	merge_peak_49717	1	5.72028	5.97911	5.55704	5.6893	5.33199	4.99095	5.42492	5.6311	5.29425	5.03386	4.63691	5.11103	4.78869	4.96532	3.60407	3.43296	4.95233	4.66221	4.17313	4.56316	3.95977	4.33628	4.72465	4.488	3.8953
chr18:13641436-13642438	merge_peak_49749	1	5.87774	6.40735	6.31179	4.57046	5.24184	5.07553	4.22033	5.9222	5.88362	5.03386	4.63691	5.35473	5.32481	3.65992	4.0321	5.26903	4.74631	4.38128	4.36177	5.55949	4.41143	4.61117	4.26003	4.91265	4.74201
chr18:14222588-14223825	merge_peak_49770	1	6.77189	6.07553	5.93546	4.48543	3.20789	3.58976	2.45418	2.62293	3.38957	4.04963	3.55582	5.46074	2.53605	4.69377	3.49057	4.20477	4.50335	2.9782	2.73118	3.69599	3.87578	3.45418	2.9855	3.27501	4.42492
chr18:18821886-18822871	merge_peak_49808	1	5.87774	5.70155	5.34199	3.34483	3.58015	3.79077	3.44361	4.42223	4.33056	4.1635	2.40054	3.852	3.25701	4.15381	2.43296	3.9782	3.67807	0	2.9486	3.07724	2.36737	3.1375	2.70487	3.89142	4.07724
chr18:20715130-20717048	merge_peak_49874	1	8.03254	8.35368	8.04571	6.04439	6.12681	6.36457	5.97636	6.48027	6.2426	6.12184	5.5435	6.82731	6.48929	5.63343	5.80219	7.12639	5.86493	5.7666	5.74201	6.64731	5.26153	5.93357	5.60881	6.2765	5.59574
chr18:21851241-21852237	merge_peak_49955	1	6.95	7.30816	7.34127	6.21801	5.848	6.18745	5.51096	7.34021	4.82375	6.15056	5.56803	5.91648	4.68482	5.07724	5.0321	6.6153	6.10098	5.81147	5.93074	5.37434	4.61353	5.1811	5.2854	5.98185	5.50589
chr18:22929203-22930313	merge_peak_49986	1	7.07938	6.88655	6.80064	4.73118	4.75275	5.07553	4.7845	4.90111	6.0072	5.08746	4.91648	6.77873	5.08406	3.926	5.09761	4.88166	5.07382	5.20163	5.01257	5.35332	4.70929	4.25701	4.91073	5.38543	4.79286
chr18:24127582-24128753	merge_peak_50008	1	6.89336	6.89627	6.49249	5.27798	4.28688	5.07553	3.91073	6.57713	5.48414	4.97085	4.63691	6.0635	4.78869	4.69377	5.06005	5.76447	4.81967	4.19219	4.17313	4.72683	4.30159	4.54597	3.80323	4.27501	5.14078
chr18:24236005-24237323	merge_peak_50012	1	7.22072	7.60644	7.49953	5.16993	6.09424	6.02503	5.87971	5.11603	6.08916	6.36177	6.0063	7.33664	6.15623	5.90785	5.87578	5.58376	6.10098	6.71149	6.49313	5.9542	5.5472	5.90111	5.81352	6.24793	6.01078
chr18:25756661-25758165	merge_peak_50035	1	7.26716	6.92029	6.49249	4.48543	4.16027	5.16189	4.01436	6.74631	4.89918	4.70487	3.25096	2.58496	4.43563	3.65992	4.78031	4.58256	5.07382	4.61589	4.12102	4.27798	3.45943	3.70929	4.87381	4.98368	5.14078
chr18:27754734-27755566	merge_peak_50052	1	6.34554	5.70155	5.83491	3.96347	3.35614	4.14731	3.17632	3.07039	4.75061	4.26903	2.40054	2.97085	2.91073	3.65992	3.23266	3.72683	2.15056	2.18903	2.26303	1.67807	3.18903	3.45418	2.44361	3.27501	3.9855
chr18:28621547-28622743	merge_peak_50068	1	5.9364	6.21956	5.6427	4.29866	3.58015	4.57773	3.09085	4.15056	3.99639	3.80735	2.40054	6.32337	5.08406	4.35896	2.88753	3.9782	3.29278	2.78241	2.73118	2.54597	2.63227	3.45418	0	4.15704	4.34483
chr18:28681034-28682157	merge_peak_50069	1	7.26716	7.47994	6.89191	5.6893	5.92695	5.84398	6.20867	6.74631	4.1177	5.48671	5.83996	5.35473	4.99277	4.35896	5.87578	5.67694	5.33485	6.28762	5.15381	5.35332	4.82985	5.15866	5.92979	5.04789	5.17951
chr18:29077610-29078541	merge_peak_50077	1	6.30816	5.60763	6.08831	4.8679	4.02148	4.79701	3.36737	6.48027	4.33056	3.80735	4.07382	5.11103	4.43563	4.83188	4.09424	4.58256	2.50589	3.65076	3.83592	3.19535	4.52356	3.21412	3.22033	4.38681	3.9855
chr18:29264209-29266044	merge_peak_50092	1	8.68454	8.87934	8.27557	7.11728	6.97865	7.1334	6.87676	6.74631	7.91289	7.10978	6.90352	7.52795	7.58135	7.16189	7.12846	7.82477	7.71727	7.42223	7.32912	7.77268	7.57259	7.47476	7.55735	7.52042	7.59335
chr18:30349658-30350611	merge_peak_50118	1	6.46793	5.60763	5.40599	4.48543	0	3.79077	2.80735	6.16591	3.5656	3.11103	3.40054	4.09085	2.91073	3	3.23266	4.88166	3.67807	2.18903	2.26303	2.76553	3.33914	3.59932	0	2.38957	1.81558
chr18:30642757-30643632	merge_peak_50122	1	5.98459	5.12433	5.43829	2	1.86394	2.32193	2.80735	3.82782	3.5656	3.48543	3.66903	5.35473	2.91073	3.39506	3.49057	3.43296	3.97453	0	0	2.76553	3.18903	2.35614	2.09761	2.38957	3.62761
chr18:32073060-32074317	merge_peak_50143	1	6.74201	6.8268	6.63343	5.64962	4.22651	5.89336	5.05311	4.67807	4.1177	4.77821	5.0018	5.56925	5.08406	4.83188	5.12267	6.12928	5.46597	6.37573	5.95606	5.69153	4.52356	5.21412	6.08406	6.19692	5.851
chr18:33160709-33162220	merge_peak_50215	1	7.82782	8.13566	7.52356	6.57228	6.48478	6.62527	6.60229	6.37504	7.25852	6.92979	5.95884	6.68986	6.70321	5.63343	6.54411	7.12639	6.67864	6.34412	6.32481	7.00809	6.12267	6.3799	6.56803	7.01569	6.70653
chr18:33529918-33530716	merge_peak_50239	1	6.57046	6.0268	6.25776	5.22188	5	4.14731	4.86394	3.47508	4.95606	4.45418	4.24489	4.82579	5.59335	3.65992	4.60407	5.15056	5.01436	4.61589	5.21723	4.80116	4.74846	4.9855	4.72465	4.59216	5.14078
chr18:33767174-33767882	merge_peak_50251	1	6.92172	6.09085	6.33414	5.72792	5.14241	5.79805	4.84197	4.42223	5.55827	5.43696	5.20633	5.11103	4.55336	4.69377	4.16672	5.67694	5.01436	4.38128	4.64847	5.64847	4.03562	3.97085	4.14405	4.67356	5.40871
chr18:33877218-33878317	merge_peak_50252	1	6.86493	6.50208	6.0036	4.29866	3.46467	4.14731	3.57531	2.62293	4.22959	3.64155	3.40054	5.11103	4.68482	3.39506	3.60407	3.9782	5.01436	3.42761	3.41684	4.16993	3.58496	3.1375	3.71809	4.98368	4.74201
chr18:34408109-34409679	merge_peak_50270	1	9.71651	9.68678	9.60844	9.0237	8.76461	8.8421	8.28891	8.13422	9.07339	8.7502	7.86888	8.60837	8.96093	8.4138	8.53341	8.36492	8.49041	8.53931	8.57607	8.62205	8.99209	8.78202	8.49185	8.59634	8.58241
chr18:34671538-34672887	merge_peak_50275	1	6.26078	6.39163	5.6427	3.82375	3.35614	3.32193	3.85599	5.30305	4.51096	3.9222	4.52105	5.23419	4.28983	4.35896	3.37295	5.76447	4.67129	2.18903	2.26303	3.19535	4.23879	3.38405	2.9855	4.15704	4.07724
chr18:36298279-36298913	merge_peak_50292	1	6.42559	5.45418	5.2032	3.14405	3.35614	3.58976	2.1635	6.16591	3.85997	2.31034	2.79077	2.97085	2.08406	2.61353	2.43296	4.38405	3.4957	3.1635	0	2.33342	3.58496	2.90304	0	2.38957	2.94111
chr18:41169786-41170606	merge_peak_50343	1	6.03386	5.62527	4.89724	2.65076	3.35614	4.57773	3.51096	5.9222	3.72247	4.54102	1.91073	4.09085	1.54597	3.926	3.49057	3.72683	2.81558	2.18903	2.26303	3.07724	2.83188	1.8953	2.09761	4.27501	3.9855
chr18:41900602-41901720	merge_peak_50349	1	6.22188	6.13422	5.0197	4.29866	2.57531	3.58976	2.80735	4.90111	5.02148	3.80735	0	4.29572	2.91073	4.53356	2.65992	4.38405	1.69599	1.7137	1.926	3.07724	2.83188	3.1375	2.848	2.73985	2.94111
chr18:42576225-42576614	merge_peak_50381	1	4.85997	3.62293	5.16672	4.19849	4.51854	3.58976	4.63227	3.47508	2.7137	3.9222	4.07382	2.22651	3.75275	1.42223	1.48543	2.28688	1.05658	2.9782	3.36177	1.67807	3.02148	3.38405	3.22033	2.38957	2.47508
chr18:42792605-42793123	merge_peak_50394	1	5.8268	5.34341	5.49697	5.05832	5.36317	4.69153	4.774	6.2817	5.48414	5.24945	4.17951	4.82579	4.55336	3.926	4.23266	4.58256	4.87971	4.75702	4.43829	4.87578	4.57531	4.25701	4.41684	4.38681	4.62761
chr18:42952991-42953873	merge_peak_50403	1	5.40327	5.75596	5.83491	4.19849	5	4.14731	4.57289	2.05658	4.1177	4.90689	4.70708	4.96901	4.55336	4.96532	4.96717	4.88166	4.21412	4.50843	4.46467	4.04614	4.17632	4.82171	4.41684	4.02857	4.68706
chr18:43417327-43418081	merge_peak_50428	1	8.08257	7.56955	7.15381	5.9782	6.44427	6.18745	6.28836	2.05658	5.43429	6.17393	5.16832	7.15543	5.17313	5.84499	5.30743	6.46597	5.55336	6.55275	6.21257	5.64847	5.82375	5.91073	5.54102	5.91456	5.59574
chr18:43650612-43652530	merge_peak_50458	1	8.29499	8.42291	8.40599	7.20163	7.16631	6.97591	7.1811	7.48896	7.54442	7.29939	7.03782	8.06437	6.98868	7.8505	7.35931	8.48349	7.92624	6.93404	6.85748	7.85499	7.11187	7.49761	7.13996	7.37643	7.15785
chr18:44773204-44774816	merge_peak_50502	1	7.8674	6.9855	6.76871	3.67356	3.58015	4.69153	3.36737	5.11603	4.33056	3.64155	3.55582	5.75489	3.75275	5.55459	2.65992	5.488	4.81967	2.78241	3.13093	3.19535	3.33914	3.91839	0	3.89142	4.26604
chr1:109727229-109727923	merge_peak_5051	1	6.57046	5.82782	4.37295	4.48543	6.89627	5.58015	6.8089	5.9222	5.29425	6.03914	6.29939	3.852	4.55336	6.09001	4.0321	3.9782	5.8339	4.66221	3.36177	4.22342	3.33914	4.40327	3.54102	3.7137	3.75702
chr18:46066777-46067978	merge_peak_50560	1	8.0917	8.23151	7.85574	6.96763	6.76341	6.92077	6.41886	7.39025	6.21645	7.19692	6.46467	7.52795	6.15623	6.91265	6.80374	7.54905	7.06996	7.23917	6.68482	6.84147	6.38198	6.21412	6.20085	6.59694	6.42828
chr18:46269418-46269823	merge_peak_50576	1	5.53854	5.03914	5.80735	4.57046	5.54967	3.98914	5.26604	3.82782	3.85997	4.04963	4.58496	4.82579	4.55336	3.39506	3.70487	4.38405	3.29278	4.19219	4.32481	3.76977	3.18903	3.01436	3.80323	3.89142	4.42492
chr1:109791964-109792714	merge_peak_5058	1	7.07938	6.56255	6.72356	5.94298	6.26903	5.07553	5.45943	5.30305	6.63052	5.97545	4.91648	5.75489	5.77189	5.07724	5.12267	6.07039	5.73227	5.29866	5.23266	5.85599	5.80426	5.70487	4.79909	5.10936	5.7137
chr18:46428236-46429095	merge_peak_50599	1	6.92172	6.64443	6.75221	5.90593	5.27053	6.45615	5.52857	5.6311	5.07895	5.63923	5.16832	6.20163	5.08406	6.24869	5.32337	5.99548	5.28836	4.4489	5.45549	5.32625	4.86592	5.02503	5.15381	5.61824	5.7666
chr1:109849610-109850545	merge_peak_5066	1	6.08321	5.77716	5.46205	6.04439	5.03738	5.51223	4.7137	5.7866	4.51096	3.80735	4.24489	5.11103	4.55336	4.83188	4.28392	3.72683	3.4957	4.03914	4.64847	3.98185	4.7845	4.21723	4.31615	4.02857	4.62761
chr18:47824065-47825413	merge_peak_50681	1	7.5601	7.65793	7.3512	6.85599	7.02503	6.67243	7.08491	5.7866	6.53605	6.78398	6.63227	6.90641	6.28021	6.24869	6.62293	6.89385	6.49633	6.75489	6.64328	6.3978	6.62585	6.32193	6.30159	6.35473	6.1416
chr18:48085897-48086625	merge_peak_50691	1	5.10434	5.70155	4.9782	4.29866	1.86394	3.58976	3.09085	4.90111	4.51096	1.50589	3.25096	1.65992	2.53605	3	2.01436	3.1177	4.21412	2.78241	2.9486	2.76553	1.60407	2.67807	2.44361	2.73985	3.46989
chr18:48636526-48637166	merge_peak_50718	1	6.17712	5.97911	6.0036	4.29866	4.02148	4.69153	4.1375	4.67807	5.81762	5.29719	4.17951	3.60881	1.54597	2.11103	3.7866	4.58256	4.08746	4.19219	3.36177	3.98185	3.69153	3.53605	2.44361	3.89142	4.90497
chr18:50395583-50396706	merge_peak_50746	1	6.74201	6.14975	6.38474	3.96347	3.35614	4.44626	3.09085	5.30305	3.85997	3.30451	3.66903	5.56925	5.17313	4.96532	3.49057	4.20477	3.67807	2.78241	2.55582	2.07039	3.77821	3.59932	0	3.7137	2.17632
chr18:51766613-51769073	merge_peak_50756	1	8.43996	7.9465	8.01948	7.05007	6.8885	6.92077	6.47314	8.39951	6.35191	6.22728	6.53481	6.98641	5.92505	7.0268	6.58856	6.82069	6.74308	6.51475	6.56133	5.78869	5.42626	6.22342	6.08406	6.30451	6.2149
chr1:110008960-110010157	merge_peak_5078	1	7.05224	6.07553	6.25776	4.8679	5.27053	4.79701	4.1375	4.15056	5.48414	4.83996	4.70708	5.99367	3.75275	4.35896	4.70044	5.926	4.59455	4.03914	4.81762	4.11103	4.61353	4.36737	4.08066	3.89142	4.85
chr18:53254758-53255921	merge_peak_50802	1	6.60881	7.0993	6.47444	5.16993	5.47249	5.63459	5.61117	5.6311	6.06091	5.29719	5.86592	5.83592	5.6565	4.83188	5.99729	5.99548	5.73227	6.27128	5.61471	5.64847	5.5472	5.3505	5.26003	6.13914	5.7939
chr18:53447133-53448074	merge_peak_50805	1	6.50271	6.77768	6.42358	6.0781	5	4.44626	5.83086	5.11603	3.99639	4.36457	5.79181	5.46074	4.99277	4.69377	5.24641	3.9782	4.67129	5.26754	5.35896	4.97636	4.35332	5.53481	5.0635	5.88557	5.36737
chr1:110051829-110052789	merge_peak_5084	1	6.92172	6.44294	5.95699	4.92979	5.33199	5.45022	4.40871	6.05485	6.08916	5.29719	4.52105	5.11103	5.17313	5.3799	4.34199	5.02326	4.67129	5.01792	4.76553	5.35332	5.04963	5.24793	4.31615	5.38543	4.95047
chr18:55094764-55096314	merge_peak_50852	1	7.26716	7.09212	7.58316	5.42761	4.71589	5.24031	4.86394	6.37504	5.34625	5.03386	4.81147	6.0635	4.99277	4.96532	4.88753	5.76447	5.98823	5.54967	5.41007	5.53605	4.74846	4.74416	4.60644	5.10936	5.68818
chr18:55103260-55103865	merge_peak_50854	1	5.98459	5.68482	4.80941	3.96347	3.46467	3.32193	1.76553	5.6311	3.18269	3.48543	3.40054	2.58496	2.53605	4.83188	3.49057	4.88166	2.81558	2.9782	3.20163	2.54597	2.36737	2.51602	2.9855	3.53107	3.46989
chr18:55247941-55249005	merge_peak_50862	1	7.5435	6.83491	6.76871	5.60999	5.69265	5.84398	6.21568	6.57713	6.45418	5.78346	5.5097	6.13093	5.97085	5.70708	5.43296	5.488	6.12846	5.46989	5.35896	5.74739	6.46401	5.97177	4.91073	4.67356	4.95047
chr18:55253310-55254341	merge_peak_50863	1	8.55213	8.36405	8.33967	7.22612	7.68257	7.78842	6.77189	7.1102	7.58916	7.74712	6.68032	7.71287	7.10852	7.13504	7.0197	7.26978	7.3875	6.81301	7.07339	7.66959	7.11187	7.26153	6.46205	7.25399	7.09381
chr18:55470148-55470995	merge_peak_50880	1	5.40327	6.0268	5.53107	4.80323	4.08406	3.98914	3.81558	5.30305	5.13914	3.64155	3.25096	4.09085	2.53605	4.35896	4.0321	4.58256	3.67807	4.32769	4.32481	4.43296	3.45943	3.70929	3.88362	4.488	4.79286
chr18:56530389-56531420	merge_peak_50951	1	7.12598	6.94626	6.57592	5.75809	5.848	4.99095	5.22651	5.47768	4.95606	5.14731	5.04264	5.99367	5.77189	5.46467	5.38128	6.3147	5.46597	4.97453	5.21723	5.7301	4.46989	4.52857	4.79909	5.10936	4.42492
chr18:56975738-56976277	merge_peak_50966	1	6.46793	5.93452	5.80735	3.82375	5.17792	4.79701	4.53854	4.15056	3.72247	4.45418	4.32193	4.29572	4.12763	4.15381	3.60407	1.1375	4.08746	4.61589	3.61824	3.61353	3.18903	3.97085	4.20789	4.91265	4.62761
chr18:59560524-59562138	merge_peak_51022	1	8.00562	8.0217	7.87061	6.68426	5.78764	6.29719	5.17313	7.72492	6.79025	5.853	5.20633	7.18745	6.15623	6.24869	5.27352	5.76447	6.51349	6.2555	5.82985	6.43095	6.13832	5.51728	5.38819	6.13914	6.26978
chr18:59992027-59992855	merge_peak_51046	1	7.26716	6.88655	6.38474	5.80012	5.90497	6.48285	5.06867	3.82782	6.28614	5.43696	5.75916	5.66448	5.40054	5.46467	5.15543	6.46597	5.18903	5.54967	5.63227	5.93829	5.61235	5.62877	5.88264	6.0798	6.23343
chr18:60166381-60167453	merge_peak_51069	1	5.53854	6.18903	6.58796	4.64616	4.46205	3.98914	4.96162	3.82782	4.89918	4.1635	4.58496	5.66448	4.28983	4.15381	4.64155	4.38405	4.41414	4.50843	4.91839	4.77189	4.94486	4.61117	4.91073	4.67356	4.9982
chr18:60191101-60192205	merge_peak_51075	1	7.79727	7.73471	7.76394	6.51159	6.26903	6.48285	6.05918	6.66789	6.92552	6.63807	5.59694	6.49057	5.82273	7.48961	6.35826	7.18626	7.59335	6.48671	6.33485	7.1534	6.84699	6.71699	5.81352	6.50335	6.34341
chr18:61648226-61648818	merge_peak_51204	1	6.3875	5.93452	6.10852	2.8953	4.96347	4.57773	4.84197	4.15056	4.41954	5.14731	4.58496	5.83592	3.95233	4.83188	4.34199	3.72683	3.4957	4.75702	4.43829	4.48285	3.18903	3.91839	4.31615	3.7137	3.62761
chr18:63417737-63418604	merge_peak_51220	1	5.8268	5.62527	5.31034	3.52607	1.86394	3.79077	3.09085	3.47508	3.5656	3.11103	0	4.96901	3.51602	2.11103	2.65992	2.28688	2.81558	2.52607	2.86394	2.54597	2.83188	2.35614	2.9855	3.27501	3.46989
chr18:65048308-65049593	merge_peak_51241	1	6.77189	6.31759	6.13175	5.16993	1.35614	4.8953	3.36737	5.6311	4.1177	4.45418	2.40054	3.60881	3.95233	3.39506	2.01436	4.20477	4.21412	2.18903	3.36177	2.76553	3.33914	4.29278	2.44361	3.7137	3.32769
chr18:65183305-65184624	merge_peak_51243	1	9.46622	9.17981	9.48156	8.46663	7.89748	8.61985	7.97682	8.88044	8.52888	8.2363	8.0798	8.36001	8.74564	8.38198	8.41498	8.63691	8.76792	9.11291	8.93286	8.50811	8.32103	8.49745	8.99582	8.49249	8.56316
chr18:66360436-66361379	merge_peak_51255	1	5.18587	5.41414	5.6427	4.38957	2.57531	3.32193	2.64155	3.07039	3.5656	3.80735	2.40054	4.09085	3.75275	3	3.37295	4.73552	3.29278	2.78241	0	2.54597	3.33914	2.20163	2.09761	4.15704	2.94111
chr18:67067848-67069039	merge_peak_51266	1	5.8268	6.26379	6.29425	4.64616	3.02857	3.58976	2.80735	6.48027	3.18269	3.9222	3.25096	0	3.75275	1.42223	3.23266	4.38405	2.15056	3.42761	0	1.11103	2.63227	2.90304	2.09761	3.89142	2.94111
chr18:67162138-67163714	merge_peak_51268	1	7.10182	6.52482	6.27501	4.64616	4.28688	4.99095	3.36737	4.42223	4.59932	4.62293	2.79077	5.11103	4.78869	4.69377	3.70487	4.73552	3.83188	3.1635	2.26303	3.52105	3.45943	3.91839	0	2.38957	4.68706
chr18:67955776-67957048	merge_peak_51298	1	8.04418	7.95606	8.01948	5.94298	6.36177	6.29719	6.49185	7.44228	6.69766	6.48736	6.1375	6.59455	6.61412	6.56316	6.42425	6.89385	7.34447	6.84549	6.92505	7.27202	6.31687	6.48091	7.0148	7.21529	6.93452
chr18:72145006-72145554	merge_peak_51397	1	5.18587	4.98003	5.09592	3.14405	3.58015	4.14731	3.57531	3.82782	3.99639	3.30451	4.17951	4.09085	5.46467	3	5.59455	3.72683	5.28836	4.38128	4.81762	5.22033	3.87578	3.81967	5.34056	4.02857	2.72247
chr18:72884727-72885383	merge_peak_51441	1	4.76341	5.62527	5.49697	4.38957	3.68706	3.79077	4.1375	5.9222	4.68032	4.45418	3.40054	4.82579	3.75275	4.69377	3.49057	3.9782	4.50335	4.25399	3.83592	3.76977	4.03562	3.64616	3.3505	4.15704	4.34483
chr1:110648671-110649129	merge_peak_5145	1	5.77505	5.36597	4.76977	5.80012	4.46205	5.31325	4.01436	5.30305	4.22959	4.45418	4.07382	3.29866	4.28983	4.35896	3.7866	3.72683	3.97453	3.28688	4.04264	4.37851	4.23879	3.59932	4.26003	4.488	4.07724
chr18:72960903-72962817	merge_peak_51450	1	7.52638	7.53947	7.42324	6.32265	6.1914	6.29719	5.35755	6.37504	5.91361	5.97545	5.68257	7.24945	6.11187	7.05572	5.21568	7.09677	6.01614	4.97453	4.64847	4.69599	5.31904	5.10601	4.87381	5.53232	5.25701
chr18:74331337-74332623	merge_peak_51531	1	7.17353	7.36001	6.50526	6.10601	6.68201	5.31325	6.34696	6.16591	6.0072	5.81558	5.73335	6.20163	5.59335	6.09001	5.6837	5.26903	6.07382	5.85499	5.96625	6.1127	5.29131	5.65421	6.00809	5.38543	5.7137
chr18:74513692-74514413	merge_peak_51549	1	6.30816	6.79805	6.82883	6.04439	6.1914	6.33557	5.45943	6.57713	6.2426	5.78346	4.75489	6.0635	4.68482	5.28688	5.32337	6.07039	5.62994	5.57894	5.44095	6.05224	4.70929	4.87184	5.66562	5.10936	5.5373
chr18:74533652-74535426	merge_peak_51551	1	8.75742	9.13052	9.05115	7.84925	7.67073	7.73308	7.39094	8.55305	8.22072	8.04396	7.1177	8.27594	7.91767	7.83365	7.64587	8.23189	7.824	7.97292	7.63546	8.53232	7.60051	7.46172	7.37226	8.25588	8.16932
chr18:74718316-74719083	merge_peak_51567	1	6.80374	6.46728	6.45746	5.22188	5.67243	5.69377	6.19535	5.7866	5.6017	6.12184	5.81455	5.75489	5.17313	5.70708	5.6837	5.67694	5.59216	5.29866	4.86987	5.35332	4.90881	4.848	5.48156	4.98368	4.74201
chr18:75611883-75612532	merge_peak_51641	1	6.34554	6.66562	6.55827	5.75809	5.27053	5.38267	4.44361	6.83289	5.6017	5.67582	4.52105	5.56925	4.99277	4.53356	4.3978	4.58256	5.13586	5.33056	4.21101	4.91456	4.94486	4.45943	4.08066	4.38681	5.43962
chr18:76073135-76074480	merge_peak_51657	1	7.14853	6.56255	6.20006	4.57046	3.68706	4.8953	3.36737	4.90111	3.72247	4.26903	3.25096	6.13093	4.12763	5.46467	3.09761	3.1177	5.07382	2.18903	0	3.83996	3.45943	3.28096	2.44361	3.53107	4.42492
chr1:111050589-111051269	merge_peak_5174	1	5.10434	6.14975	5.6427	6.1635	5.76235	6.65191	6.4522	5.6311	5.51602	5.67582	4.75489	5.23419	3.95233	4.15381	3.95606	5.58376	5.07382	5.60407	5.21723	5.06695	4.17632	4.52857	4.41684	4.67356	3.62761
chr18:77515657-77516438	merge_peak_51766	1	6.22188	5.50335	5.16672	4.19849	2.83996	4.14731	3.09085	6.2817	3.72247	3.80735	3.25096	4.65306	2.91073	4.69377	2.43296	3.9782	2.81558	2.52607	2.86394	2.33342	2.83188	2.90304	2.44361	3.53107	2.72247
chr18:77710720-77712634	merge_peak_51782	1	9.73769	9.47638	9.25814	8.62454	8.35861	8.41363	8.65764	9.10276	8.43962	8.36877	8.69363	9.06026	8.488	8.86604	8.22516	8.66732	8.52529	8.50938	8.46254	8.3637	8.24869	8.14486	8.30634	8.33342	8.56712
chr18:77724141-77725310	merge_peak_51784	1	7.46891	7.44593	7.23113	6.10601	5.92695	5.31325	5.11437	5.47768	6.53605	6.12184	4.75489	6.68986	6.15623	6.52168	4.99639	6.6153	5.42089	5.36177	5.3978	5.88947	5.31904	5.45812	5.12598	5.43296	5.73769
chr18:77747989-77749246	merge_peak_51787	1	8.4707	8.33145	8.30122	7.64933	7.25588	6.83592	7.59962	6.83289	7.76288	7.36982	7.03782	8.06437	7.73335	7.48961	8.09212	7.23955	7.3107	7.43962	7.43229	7.58286	7.48091	7.6091	7.37712	7.44195	7.25927
chr18:77905072-77906966	merge_peak_51797	1	7.74927	7.48414	7.77952	7.07639	6.54535	6.76553	6.02237	6.57713	6.61058	7.17393	5.8885	6.94767	6.42223	6.75114	6.7241	6.78607	6.28244	6.5404	6.27724	6.69988	5.61235	6.11103	6.32841	6.72683	6.2149
chr18:77917510-77918415	merge_peak_51799	1	7.0036	6.30305	6.17632	4.92979	4.71589	5.79805	3.91073	4.42223	5.43429	4.1635	4.91648	5.66448	4.55336	5.46467	5.18745	5.15056	5.01436	5.57894	4.88947	4.69599	5.5472	5.02503	4.87381	5.28096	5.40871
chr19:2677841-2678402	merge_peak_52139	1	6.03386	5.52732	4.93357	4.73118	4.66448	2.69599	4.53854	3.47508	4.51096	4.26903	4.45681	4.29572	3.25701	4.83188	4.09424	4.58256	3.97453	3.9486	4.43829	4.52607	4.61353	4.69822	4.08066	4.67356	4.49057
chr19:4042168-4043092	merge_peak_52279	1	6.30816	5.88264	5.75275	4.57046	4.28688	3.98914	3.51096	4.15056	4.33056	3.64155	3.0072	6.26529	3.75275	5.7761	3.7866	6.65992	5.13586	1.7137	3.54597	4.16993	4.17632	4.21723	2.848	3.7137	3.9855
chr19:5567631-5568347	merge_peak_52416	1	6.17712	5.8125	4.31034	4.29866	3.35614	4.99095	3.70044	0	3.5656	3.11103	1.91073	3.60881	2.53605	3.65992	1.48543	4.38405	3.4957	1.7137	2.86394	1.11103	2.36737	3.01436	3.12433	3.53107	2.94111
chr19:7660372-7661657	merge_peak_52622	1	6.80374	6.36527	6.17632	4.8679	5.10769	4.8953	4.47768	6.66789	5.88362	5.34767	3.40054	4.96901	4.55336	5.07724	4.34199	5.38681	5.46597	4.38128	4.93546	5.13093	4.65764	5.22497	2.9855	5.22342	5.40871
chr19:7853748-7854637	merge_peak_52654	1	6.30816	6.04177	5.75275	4.99458	4.16027	5.58015	4.63227	6.05485	4.22959	3.48543	4.63691	5.23419	4.99277	5.07724	4.34199	5.38681	4.59455	3.848	4.21101	4.52607	3.87578	4.05658	3.63227	3.53107	4.55582
chr19:8399875-8400590	merge_peak_52702	1	5.8268	5.41414	4.9782	4.29866	2.29866	4.14731	1.76553	2.05658	3.5656	3.48543	1.91073	4.65306	3.25701	4.35896	3.70487	3.9782	3.97453	2.18903	3.26903	3.42223	3.95977	3.28096	2.9855	3.53107	4.34483
chr1:113051103-113052080	merge_peak_5289	1	6.86493	6.87086	6.42358	5.37712	5.07039	4.79701	5.00899	4.90111	5.854	5.14731	4.9542	5.91648	5.08406	5.19061	4.73552	5.76447	4.81967	4.75702	4.93546	5.13093	5.4019	5.21412	3.80323	4.98368	5.33771
chr19:13318069-13318532	merge_peak_53142	1	5.10434	5.86295	4.852	3.52607	2.83996	3.58976	1.76553	5.47768	3.72247	4.36457	0	2.58496	3.75275	1.42223	3.95606	2.74846	3.29278	3.28688	3.26903	3.98185	3.69153	2.67807	2.848	2.73985	3.8953
chr19:14294177-14294736	merge_peak_53225	1	4.94298	4.70266	4.53107	3.52607	3.20789	3.58976	2.1635	3.07039	3.38957	3.80735	3.0072	3.60881	2.08406	4.53356	2.88753	3.43296	4.81967	0	2.55582	2.54597	2.63227	2.51602	0	2.38957	2.47508
[truncated: 7,179 more rows]
