# Supplementary material for: Chromatin accessibility landscapes of immune cells in rheumatoid arthritis nominate monocytes in disease pathogenesis
Source: BMC Biol. 2021 Apr 16;19:79. doi: 10.1186/s12915-021-01011-6 (PMC8050920; doi:10.1186/s12915-021-01011-6)
Supplement: Supplementary file 5 — Additional file 5: Table S4. The list of C3 related genes. [file 12915_2021_1011_MOESM5_ESM.xls]

## Sheet: 工作表1
Additional file 5: Table S4: The list of C3 related genes.
# GREAT version 3.0.0	Species assembly: hg19	Association rule: Basal+extension: 5000 bp upstream, 1000 bp downstream, 1000000 bp max extension, curated regulatory domains included
A2M	merge_peak_23612 (+83424)
A2ML1	merge_peak_23603 (+81365)
AAGAB	merge_peak_37953 (+126598), merge_peak_37952 (+129012), merge_peak_37947 (+147399)
AANAT	merge_peak_48312 (+31581)
AARS2	merge_peak_97097 (-26809)
AATK	merge_peak_48765 (+70888)
ABCA1	merge_peak_116388 (-143090), merge_peak_116374 (-22764), merge_peak_116373 (-20139)
ABCA3	merge_peak_40045 (-8127)
ABCA6	merge_peak_47857 (+23343)
ABCA7	merge_peak_51915 (+5264)
ABCA9	merge_peak_47857 (-57467)
ABCB11	merge_peak_63335 (-19670)
ABCB5	merge_peak_102516 (-262157), merge_peak_102528 (-176313), merge_peak_102529 (-170570), merge_peak_102530 (-165853), merge_peak_102533 (-151254), merge_peak_102534 (-148430), merge_peak_102538 (-137939), merge_peak_102547 (-18330), merge_peak_102548 (-17614)
ABCC10	merge_peak_96985 (-50783)
ABCC12	merge_peak_41741 (+572531)
ABCC3	merge_peak_46911 (-68682)
ABCG1	merge_peak_71072 (-121010)
ABCG2	merge_peak_84471 (-64699)
ABHD12	merge_peak_67742 (+18037)
ABHD17C	merge_peak_38836 (-206028), merge_peak_38844 (-54573), merge_peak_38845 (-51621)
ABHD6	merge_peak_76590 (+23221)
ABI1	merge_peak_12333 (+79449), merge_peak_12331 (+123204)
ABLIM3	merge_peak_92521 (-7027), merge_peak_92525 (+30848)
ABR	merge_peak_43861 (-33696), merge_peak_43860 (-26379), merge_peak_43859 (-23726), merge_peak_43857 (-9260)
ABTB1	merge_peak_78540 (+77825), merge_peak_78548 (+127789)
ABTB2	merge_peak_18509 (+91387), merge_peak_18505 (+123668), merge_peak_18502 (+142759), merge_peak_18501 (+144008), merge_peak_18500 (+144450)
ACAD9	merge_peak_78620 (-91565)
ACAN	merge_peak_39132 (-163314)
ACAP3	merge_peak_67 (+24901), merge_peak_66 (+25890)
ACBD3	merge_peak_9897 (+1331), merge_peak_9893 (+85757), merge_peak_9892 (+87150)
ACBD6	merge_peak_7737 (+255665), merge_peak_7736 (+256263)
ACCSL	merge_peak_18800 (-127085)
ACKR6	merge_peak_44303 (+868)
ACOT2	merge_peak_34183 (+753)
ACOT6	merge_peak_34193 (+80048)
ACOX3	merge_peak_82138 (+21094), merge_peak_82132 (+55331)
ACP2	merge_peak_18994 (+32563)
ACP5	merge_peak_52991 (-2959)
ACPL2	merge_peak_79140 (+63317)
ACSL1	merge_peak_87210 (-73135), merge_peak_87201 (-28863), merge_peak_87198 (-22607)
ACSL4	merge_peak_121449 (+18739)
ACTG1	merge_peak_48809 (+82710)
ACTG2	merge_peak_59856 (-61831)
ACTL7B	merge_peak_116573 (+313402), merge_peak_116568 (+379159), merge_peak_116528 (+923701)
ACTN4	merge_peak_54524 (+19581)
ACTR2	merge_peak_59422 (+131666)
ACTR3	merge_peak_61517 (+61112)
ADA	merge_peak_68640 (-12555), merge_peak_68639 (-9028), merge_peak_68637 (+4720), merge_peak_68634 (+7957), merge_peak_68629 (+56826)
ADAM10	merge_peak_37416 (+292275)
ADAM12	merge_peak_16635 (+325913), merge_peak_16628 (+397369)
ADAM17	merge_peak_56934 (+7162)
ADAM19	merge_peak_92946 (-7204)
ADAM28	merge_peak_108761 (-58798)
ADAM30	merge_peak_5659 (-122659), merge_peak_5653 (-90987)
ADAM7	merge_peak_108775 (-53330)
ADAM9	merge_peak_109385 (+3573)
ADAMDEC1	merge_peak_108775 (+3411)
ADAMTS2	merge_peak_93858 (-47866)
ADAMTS7	merge_peak_38722 (+54214)
ADAP2	merge_peak_45513 (+5014)
ADC	merge_peak_2213 (+59200)
ADCY3	merge_peak_57537 (+32796), merge_peak_57535 (+45702)
ADCY8	merge_peak_112628 (+539118)
ADCY9	merge_peak_40221 (-44886), merge_peak_40204 (+144672), merge_peak_40203 (+147350)
ADIPOQ	merge_peak_80906 (+39692), merge_peak_80907 (+40381)
ADIPOR2	merge_peak_23104 (+109935)
ADO	merge_peak_13653 (-189788), merge_peak_13658 (-166895), merge_peak_13665 (-117235), merge_peak_13679 (-24983)
ADORA2A	merge_peak_72076 (-26366), merge_peak_72077 (-24905), merge_peak_72078 (-17381), merge_peak_72083 (+6874), merge_peak_72085 (+18072)
ADORA2B	merge_peak_44785 (+2607), merge_peak_44786 (+9493)
ADRA1B	merge_peak_93055 (-504148), merge_peak_93059 (-458263), merge_peak_93069 (-137665)
ADRA1D	merge_peak_66848 (-77621)
ADRB2	merge_peak_92482 (-35175)
ADSS	merge_peak_10826 (+97162)
ADTRP	merge_peak_94791 (-186187), merge_peak_94778 (+7625)
AFAP1L1	merge_peak_92525 (-99409)
AFM	merge_peak_83801 (+121928)
AGBL2	merge_peak_19046 (+50162)
AGFG1	merge_peak_65539 (-11978)
AGFG2	merge_peak_105390 (-53598), merge_peak_105397 (+6560)
AGK	merge_peak_106928 (+13188)
AGO2	merge_peak_113012 (+38486), merge_peak_113011 (+44175), merge_peak_113010 (+46644), merge_peak_113008 (+58882), merge_peak_113004 (+76465)
AGPAT3	merge_peak_71240 (-85915)
AGRN	merge_peak_41 (+44111), merge_peak_42 (+46872), merge_peak_44 (+50019)
AHCYL1	merge_peak_5134 (+12021)
AHDC1	merge_peak_1785 (-22172), merge_peak_1784 (-19444), merge_peak_1766 (+105779)
AHNAK	merge_peak_19552 (+1012), merge_peak_19549 (+7386), merge_peak_19534 (+119251)
AIG1	merge_peak_100173 (-45345)
AK4	merge_peak_3750 (-146368), merge_peak_3753 (-135716), merge_peak_3759 (-67704), merge_peak_3760 (-64133), merge_peak_3761 (-60135), merge_peak_3778 (+113238)
AKAP11	merge_peak_30106 (+289907)
AKAP12	merge_peak_100567 (-203509)
AKAP13	merge_peak_39016 (-388014), merge_peak_39031 (-62094), merge_peak_39063 (+203467), merge_peak_39064 (+207567), merge_peak_39069 (+238426), merge_peak_39074 (+265994), merge_peak_39075 (+268767)
AKAP2	merge_peak_116640 (+249064), merge_peak_116648 (+289474)
AKR1D1	merge_peak_106737 (+162908)
AKR1E2	merge_peak_11333 (-977354), merge_peak_11348 (-930939), merge_peak_11360 (-808060), merge_peak_11371 (-705724), merge_peak_11372 (-704479), merge_peak_11389 (-374766), merge_peak_11396 (-162927)
AKT1S1	merge_peak_55686 (-44255)
AKT3	merge_peak_10761 (+253738)
ALAS1	merge_peak_76302 (-22909)
ALDH1A1	merge_peak_114903 (+395397), merge_peak_114899 (+427484)
ALDH3A1	merge_peak_45044 (-15429)
ALDH3B1	merge_peak_20107 (+6138)
ALDH7A1	merge_peak_91348 (+145255)
ALDH8A1	merge_peak_99673 (+527143), merge_peak_99672 (+529438), merge_peak_99671 (+533241), merge_peak_99668 (+551529), merge_peak_99665 (+570812)
ALG2	merge_peak_116201 (+40223)
ALKBH3	merge_peak_18800 (+40057)
ALOX15	merge_peak_44160 (+50486)
ALOX15B	merge_peak_44473 (-19262)
ALOX5	merge_peak_13095 (+46419)
ALOX5AP	merge_peak_29668 (-23990), merge_peak_29678 (+4740)
ALPK2	merge_peak_50923 (+106653), merge_peak_50904 (+404749)
ALX4	merge_peak_18824 (-220418)
ALYREF	merge_peak_48851 (+5262)
AMIGO2	merge_peak_24904 (-314403), merge_peak_24884 (-149948)
AMPD3	merge_peak_17794 (+4526), merge_peak_17797 (+39992)
AMT	merge_peak_76129 (+1319)
AMZ1	merge_peak_101877 (+95544)
ANAPC1	merge_peak_61311 (+180158), merge_peak_61299 (+250556), merge_peak_61286 (+404106), merge_peak_61272 (+675561)
ANAPC16	merge_peak_14090 (-52944)
ANAPC4	merge_peak_82597 (-56324)
ANG	merge_peak_32283 (+12791)
ANGPTL4	merge_peak_52705 (-8254), merge_peak_52706 (-1840), merge_peak_52707 (-128)
ANK1	merge_peak_109481 (+89469)
ANK2	merge_peak_85193 (+418815)
ANKRD1	merge_peak_14950 (-81350), merge_peak_14949 (-78532)
ANKRD11	merge_peak_43685 (+67621), merge_peak_43678 (+125258), merge_peak_43675 (+129350), merge_peak_43664 (+170268), merge_peak_43663 (+174405)
ANKRD13A	merge_peak_27706 (+56180)
ANKRD32	merge_peak_90440 (+175388)
ANKRD44	merge_peak_64307 (+150931)
ANKRD46	merge_peak_111415 (+32590)
ANKRD6	merge_peak_98214 (-34599)
ANKRD7	merge_peak_106086 (+88507)
ANLN	merge_peak_103241 (-101776)
ANO2	merge_peak_23314 (-142929)
ANO6	merge_peak_24775 (+17084)
ANP32A	merge_peak_38052 (+52455)
ANP32E	merge_peak_5992 (+73011), merge_peak_5989 (+84766)
ANTXR2	merge_peak_84124 (-100957), merge_peak_84109 (+2254)
ANXA1	merge_peak_114949 (+58563)
ANXA2	merge_peak_37530 (+5198), merge_peak_37522 (+380023)
ANXA5	merge_peak_85385 (+6154), merge_peak_85384 (+6961), merge_peak_85383 (+10740)
ANXA6	merge_peak_92700 (+43966), merge_peak_92697 (+60589), merge_peak_92696 (+63789)
AOAH	merge_peak_103306 (-341443), merge_peak_103278 (-21959)
AOC3	merge_peak_46305 (-4780)
AP1S1	merge_peak_105464 (-17104)
AP1S2	merge_peak_118822 (-131200), merge_peak_118809 (-23318)
AP1S3	merge_peak_65385 (-102051), merge_peak_65376 (-51704)
AP3B1	merge_peak_89921 (+9383), merge_peak_89908 (+401196), merge_peak_89905 (+414545), merge_peak_89904 (+417654)
AP3M1	merge_peak_14237 (+72762)
AP4E1	merge_peak_37092 (+315277)
APBB2	merge_peak_83120 (+386630)
APC2	merge_peak_51981 (+4561), merge_peak_51982 (+8332)
APCDD1	merge_peak_49504 (-280354), merge_peak_49532 (-74809)
APH1B	merge_peak_37635 (-43616), merge_peak_37644 (+6956), merge_peak_37649 (+94116), merge_peak_37651 (+97220)
APLN	merge_peak_121975 (+11983)
APOA1	merge_peak_21963 (-15841)
APOBEC3A	merge_peak_73011 (-5062)
APOD	merge_peak_81374 (-103019)
APOL1	merge_peak_72713 (+104957), merge_peak_72715 (+110098), merge_peak_72716 (+112075), merge_peak_72720 (+121922)
APOL3	merge_peak_72683 (+11212)
APOL5	merge_peak_72672 (-38188)
APOL6	merge_peak_72672 (+31289)
APOO	merge_peak_119112 (+50393)
APPL1	merge_peak_76539 (+1798)
AQP1	merge_peak_103076 (+2967)
ARAP1	merge_peak_20402 (+2942)
ARC	merge_peak_113134 (-213)
ARF3	merge_peak_25026 (-8138)
ARF6	merge_peak_33056 (-12575), merge_peak_33057 (-10046), merge_peak_33072 (+100037), merge_peak_33074 (+107738), merge_peak_33097 (+192899)
ARFGAP3	merge_peak_73375 (-147042), merge_peak_73355 (-62053), merge_peak_73350 (-10501), merge_peak_73349 (-6246)
ARFGEF1	merge_peak_110421 (-349280), merge_peak_110402 (-64461)
ARFGEF2	merge_peak_68945 (-67725)
ARHGAP10	merge_peak_86132 (+93605)
ARHGAP12	merge_peak_12624 (+183074), merge_peak_12616 (+328523)
ARHGAP15	merge_peak_62475 (+546004)
ARHGAP19	merge_peak_15258 (-16549)
ARHGAP22	merge_peak_13205 (-7965)
ARHGAP24	merge_peak_84362 (+259564)
ARHGAP25	merge_peak_59549 (+27980), merge_peak_59565 (+122993)
ARHGAP26	merge_peak_92224 (+7665), merge_peak_92231 (+29742), merge_peak_92295 (+475887), merge_peak_92299 (+491884), merge_peak_92305 (+552955), merge_peak_92308 (+571616)
ARHGAP27	merge_peak_46536 (-36446), merge_peak_46535 (-20473)
ARHGAP30	merge_peak_6933 (-11128)
ARHGAP33	merge_peak_54369 (-2440)
ARHGDIA	merge_peak_48851 (-14918)
ARHGEF1	merge_peak_54843 (+2641)
ARHGEF16	merge_peak_206 (-147292), merge_peak_207 (-141159), merge_peak_208 (-137619)
ARHGEF17	merge_peak_20470 (-15944)
ARHGEF19	merge_peak_930 (+48064)
ARHGEF2	merge_peak_6481 (-12788), merge_peak_6477 (+621)
ARHGEF6	merge_peak_122252 (+13420)
ARID1A	merge_peak_1656 (-114893), merge_peak_1657 (-113219), merge_peak_1659 (-111731)
ARID2	merge_peak_24775 (-496496)
ARID4B	merge_peak_10485 (+30481)
ARID5A	merge_peak_60505 (-31308), merge_peak_60509 (-8456)
ARID5B	merge_peak_13580 (+3599), merge_peak_13591 (+86755), merge_peak_13622 (+363548)
ARL4A	merge_peak_102289 (+32199)
ARL4C	merge_peak_65932 (+207147)
ARL4D	merge_peak_46343 (+70139)
ARL5A	merge_peak_62748 (-218656)
ARL6IP6	merge_peak_62776 (-271913)
ARL8B	merge_peak_74026 (-127727), merge_peak_74028 (-126405), merge_peak_74029 (-119643), merge_peak_74048 (+21480)
ARNT	merge_peak_6048 (+55501)
ARNT2	merge_peak_38816 (-227036), merge_peak_38836 (+84923), merge_peak_38844 (+236378), merge_peak_38845 (+239330)
ARPC2	merge_peak_65123 (+13900)
ARRDC3	merge_peak_90375 (-85859), merge_peak_90359 (+101651), merge_peak_90355 (+153999), merge_peak_90332 (+312042), merge_peak_90330 (+324612)
ARRDC4	merge_peak_39636 (+587475)
ARTN	merge_peak_2856 (-158649), merge_peak_2872 (-3570)
ASAH2	merge_peak_13326 (-73653)
ASAP1	merge_peak_112628 (-101337), merge_peak_112599 (+108301), merge_peak_112596 (+122782), merge_peak_112592 (+142523), merge_peak_112587 (+181191)
ASB14	merge_peak_76539 (+63147)
ASB2	merge_peak_35114 (+1862), merge_peak_35111 (+11229)
ASCC2	merge_peak_72384 (-39559), merge_peak_72379 (-4689)
ASH1L	merge_peak_6452 (-7872), merge_peak_6443 (+62999)
ASIC2	merge_peak_45707 (-956730), merge_peak_45692 (-908346), merge_peak_45690 (-879668)
ASL	merge_peak_104214 (-42056)
ASPRV1	merge_peak_59675 (-106936), merge_peak_59665 (-35257), merge_peak_59654 (+17252)
ASXL1	merge_peak_67908 (+81306)
ATAD2B	merge_peak_57481 (+26263)
ATF1	merge_peak_25162 (-226635)
ATF3	merge_peak_9372 (-12491)
ATF5	merge_peak_55686 (-6860)
ATF7IP	merge_peak_23943 (-144358), merge_peak_23953 (-75901), merge_peak_23957 (-3100)
ATF7IP2	merge_peak_40409 (-3314)
ATG14	merge_peak_33346 (+37879)
ATG16L1	merge_peak_65844 (-233910)
ATG7	merge_peak_74273 (+6641)
ATL2	merge_peak_58225 (+170534), merge_peak_58215 (+245408)
ATP13A3	merge_peak_81283 (-86715), merge_peak_81279 (-76958), merge_peak_81276 (-74164), merge_peak_81275 (-63315), merge_peak_81273 (-43336), merge_peak_81264 (+8293)
ATP1A1	merge_peak_5491 (+4350), merge_peak_5507 (+163714), merge_peak_5512 (+182083), merge_peak_5515 (+188814), merge_peak_5516 (+190760)
ATP2B1	merge_peak_26766 (-377284), merge_peak_26762 (-251601), merge_peak_26759 (-239280), merge_peak_26733 (-22926)
ATP2B4	merge_peak_8740 (-32598), merge_peak_8751 (+36944)
ATP2C1	merge_peak_78756 (-144)
ATP5O	merge_peak_70560 (-24393)
ATP5S	merge_peak_33106 (+8720), merge_peak_33109 (+31744)
ATP6AP2	merge_peak_119508 (-453729)
ATP6V1C1	merge_peak_111587 (+57203), merge_peak_111588 (+59069)
ATP6V1E2	merge_peak_58666 (-10840)
ATP6V1G1	merge_peak_116938 (-35633)
ATP6V1H	merge_peak_109829 (+35422)
ATP8A2	merge_peak_29402 (+529766)
ATP8B4	merge_peak_37034 (-18364), merge_peak_37019 (+59216), merge_peak_36995 (+626167)
ATPAF2	merge_peak_44928 (+47933)
ATXN1	merge_peak_95290 (-1617), merge_peak_95286 (+14005), merge_peak_95284 (+20098), merge_peak_95269 (+76070)
ATXN10	merge_peak_73561 (-62704)
ATXN2	merge_peak_27837 (+164629)
ATXN3L	merge_peak_118694 (+229894)
AUH	merge_peak_115706 (-54572)
AURKB	merge_peak_44502 (+28503)
AVL9	merge_peak_103124 (+11030)
AXIN2	merge_peak_47631 (+397439), merge_peak_47630 (+406438)
B3GALNT2	merge_peak_10494 (+43533)
B3GNT2	merge_peak_59205 (-48098), merge_peak_59206 (-46215)
B3GNT3	merge_peak_53631 (+2613)
B3GNT5	merge_peak_80644 (+117976), merge_peak_80645 (+122736), merge_peak_80647 (+128071)
B3GNT7	merge_peak_65713 (-215404)
B4GALNT3	merge_peak_23001 (+72656)
B4GALT1	merge_peak_114277 (-8550), merge_peak_114276 (-5024), merge_peak_114265 (+36464)
B4GALT5	merge_peak_69027 (-92944), merge_peak_69026 (-91641), merge_peak_69019 (-62520), merge_peak_69017 (-58576), merge_peak_69009 (-4178), merge_peak_69006 (+12328), merge_peak_69004 (+14402), merge_peak_69003 (+19137), merge_peak_68999 (+36927)
B4GALT6	merge_peak_50087 (+35536)
BAALC	merge_peak_111587 (-62444), merge_peak_111588 (-60578)
BACH1	merge_peak_70348 (+7009)
BACH2	merge_peak_98271 (-51035), merge_peak_98266 (+12093), merge_peak_98262 (+73883), merge_peak_98249 (+172754)
BAIAP2	merge_peak_48765 (+59967)
BAIAP2L1	merge_peak_105259 (-18015)
BAIAP2L2	merge_peak_72933 (-69653), merge_peak_72930 (-51803)
BANF2	merge_peak_67318 (+203142)
BANP	merge_peak_43518 (-13885), merge_peak_43520 (-6441), merge_peak_43526 (+16582), merge_peak_43549 (+277698)
BASP1	merge_peak_88130 (+7531), merge_peak_88146 (+100168), merge_peak_88150 (+142241)
BATF	merge_peak_34355 (+26861), merge_peak_34357 (+37546), merge_peak_34360 (+44146)
BAZ1A	merge_peak_32798 (+11231)
BBS10	merge_peak_26436 (+164805)
BBS2	merge_peak_42057 (-20034)
BBX	merge_peak_77736 (+390816), merge_peak_77743 (+464433)
BCAR3	merge_peak_4635 (+92565), merge_peak_4631 (+139032), merge_peak_4625 (+153776)
BCAS1	merge_peak_69338 (+26172), merge_peak_69330 (+135851), merge_peak_69329 (+143844), merge_peak_69327 (+153094), merge_peak_69322 (+169948), merge_peak_69321 (+170830), merge_peak_69320 (+177297), merge_peak_69297 (+331211)
BCAS3	merge_peak_47381 (+472890)
BCAT1	merge_peak_24272 (-52381), merge_peak_24250 (+178056), merge_peak_24249 (+183532), merge_peak_24247 (+193700), merge_peak_24240 (+243860), merge_peak_24230 (+730804)
BCL11A	merge_peak_59099 (+26700)
BCL2A1	merge_peak_38795 (-7416)
BCL2L1	merge_peak_67843 (+26577)
BCL2L10	merge_peak_37184 (+9010), merge_peak_37183 (+10157), merge_peak_37182 (+11962), merge_peak_37181 (+17003), merge_peak_37171 (+81026)
BCL2L11	merge_peak_61272 (+88200), merge_peak_61286 (+359655), merge_peak_61299 (+513205), merge_peak_61311 (+583603)
BCL2L14	merge_peak_23780 (-413204), merge_peak_23805 (-307979), merge_peak_23817 (-243710), merge_peak_23832 (-112065), merge_peak_23836 (-89553)
BCL3	merge_peak_55062 (+12501)
BCL9L	merge_peak_22163 (-1164)
BCOR	merge_peak_119508 (-29775), merge_peak_119445 (+679048)
BCR	merge_peak_71992 (+65787)
BEND5	merge_peak_3131 (+102104)
BET1	merge_peak_105126 (-18425)
BHLHA9	merge_peak_43857 (-81425), merge_peak_43859 (-66959), merge_peak_43860 (-64306), merge_peak_43861 (-56989)
BHLHE22	merge_peak_110267 (+176771)
BHLHE40	merge_peak_74026 (+15377), merge_peak_74028 (+16699), merge_peak_74029 (+23461)
BHMT	merge_peak_89980 (+117951)
BICC1	merge_peak_13488 (-113546)
BICD1	merge_peak_24539 (-247459)
BID	merge_peak_71618 (-3452)
BIN1	merge_peak_61856 (+92513)
BLMH	merge_peak_45469 (-40337)
BLOC1S3	merge_peak_55115 (-2820)
BLOC1S5-TXNDC5	merge_peak_94596 (+178780)
BLVRA	merge_peak_103633 (+85924)
BMP1	merge_peak_108621 (+3984)
BMP10	merge_peak_59565 (+13689), merge_peak_59549 (+108702)
BMP2	merge_peak_67019 (+209036)
BMP6	merge_peak_94596 (+4317)
BMP8A	merge_peak_2498 (-376062), merge_peak_2500 (-305766), merge_peak_2501 (-299359), merge_peak_2502 (-298165)
BOD1	merge_peak_93567 (-204648), merge_peak_93542 (+161153), merge_peak_93541 (+162112)
BOK	merge_peak_66439 (+61452)
BPI	merge_peak_68348 (-28006), merge_peak_68349 (-23961)
BRE	merge_peak_57751 (-59868)
BROX	merge_peak_9702 (+105151)
BRPF3	merge_peak_96489 (-10319)
BRWD1	merge_peak_70960 (-2516)
BSN	merge_peak_76141 (-77707)
BST1	merge_peak_82378 (+68632)
BTBD9	merge_peak_96698 (+356050), merge_peak_96694 (+508128)
BTG1	merge_peak_26805 (+80349)
BTG2	merge_peak_8714 (+19744)
BTG3	merge_peak_70134 (-172101)
BUD13	merge_peak_21934 (+847624)
C10orf10	merge_peak_13053 (+12539)
C10orf105	merge_peak_14037 (-6594), merge_peak_14025 (+118784)
C10orf128	merge_peak_13262 (-91834), merge_peak_13245 (+48369)
C10orf137	merge_peak_16592 (-574306)
C10orf54	merge_peak_14037 (+47083)
C10orf95	merge_peak_15567 (-2152)
C11orf87	merge_peak_21633 (-492663), merge_peak_21662 (+655943), merge_peak_21663 (+659683)
C11orf94	merge_peak_18908 (+967)
C12orf44	merge_peak_25280 (+77507)
C12orf49	merge_peak_28086 (+60679), merge_peak_28081 (+100135)
C12orf76	merge_peak_27706 (+11992)
C14orf1	merge_peak_34368 (+50942)
C14orf159	merge_peak_34863 (+5756)
C14orf166	merge_peak_33187 (-119715)
C15orf48	merge_peak_36895 (+14930)
C15orf60	merge_peak_38337 (-39757)
C15orf61	merge_peak_37972 (+10620)
C16orf54	merge_peak_41357 (+11029)
C17orf67	merge_peak_47060 (+179764)
C18orf8	merge_peak_49907 (+60274), merge_peak_49909 (+70632)
C19orf10	merge_peak_52344 (+78893), merge_peak_52343 (+80621)
C19orf25	merge_peak_51982 (+19935), merge_peak_51981 (+23706)
C19orf38	merge_peak_52916 (+15141)
C1QL1	merge_peak_46472 (-4244)
C1QTNF1	merge_peak_48613 (+14728)
C1QTNF7	merge_peak_82344 (+38282)
C1orf159	merge_peak_46 (+24357)
C1orf191	merge_peak_3355 (+165996)
C1orf61	merge_peak_6540 (-58685), merge_peak_6523 (+57149)
C1orf86	merge_peak_152 (+14254)
C1orf87	merge_peak_3605 (-801247)
C1orf95	merge_peak_9923 (+108329)
C2	merge_peak_96095 (-19936), merge_peak_96096 (-18468), merge_peak_96097 (-16898), merge_peak_96098 (-15984), merge_peak_96100 (-1702)
C20orf24	merge_peak_68223 (+25995)
C21orf62	merge_peak_70470 (+719)
C2CD3	merge_peak_20531 (+150900)
C3	merge_peak_52523 (+42115)
C3orf52	merge_peak_77861 (+11247)
C5AR2	merge_peak_55372 (+3569)
C5orf45	merge_peak_93907 (+21980)
C5orf64	merge_peak_89320 (-295534)
C6orf1	merge_peak_96333 (-137314), merge_peak_96316 (+5031)
C6orf106	merge_peak_96356 (+22931)
C6orf120	merge_peak_101543 (-56430)
C8orf37	merge_peak_111217 (+33260)
C8orf4	merge_peak_109411 (-207246), merge_peak_109430 (+21265)
C9orf47	merge_peak_115521 (-65143)
CA12	merge_peak_37667 (-115077), merge_peak_37651 (+7387), merge_peak_37649 (+10491), merge_peak_37644 (+97651)
CA4	merge_peak_47325 (-47010)
CA5A	merge_peak_43520 (-27061), merge_peak_43518 (-19617), merge_peak_43504 (+38720), merge_peak_43503 (+40559)
CABLES1	merge_peak_49886 (+148356)
CABP7	merge_peak_72370 (-78527)
CACNA1C	merge_peak_23161 (+560291)
CACNA1G	merge_peak_46911 (+4715)
CACNB4	merge_peak_62748 (+51935)
CACNG1	merge_peak_47695 (+51161)
CACNG2	merge_peak_72753 (+53824), merge_peak_72751 (+61057)
CACNG3	merge_peak_41062 (-399150), merge_peak_41075 (-304464), merge_peak_41076 (-303253), merge_peak_41082 (-246358)
CADM1	merge_peak_21934 (-420947)
CALM1	merge_peak_34848 (+424175)
CALM2	merge_peak_58722 (-93256)
CALN1	merge_peak_104358 (-270566)
CAMK1D	merge_peak_11801 (-48786), merge_peak_11802 (-41836)
CAMK1G	merge_peak_9188 (+23845), merge_peak_9192 (+50481)
CAMK2B	merge_peak_103669 (-13396), merge_peak_103666 (+67489)
CAMK2D	merge_peak_85193 (+292577)
CAMSAP3	merge_peak_52619 (-49857)
CAPG	merge_peak_60150 (-4505)
CAPN1	merge_peak_19807 (+33714)
CAPN12	merge_peak_54524 (+77223)
CAPN13	merge_peak_57928 (+92262)
CAPN15	merge_peak_39903 (+7766)
CAPN2	merge_peak_9751 (-11090), merge_peak_9752 (-9140)
CAPN7	merge_peak_74519 (+69245), merge_peak_74520 (+69940)
CAPN8	merge_peak_9752 (-37546), merge_peak_9751 (-35596)
CAPRIN1	merge_peak_18474 (-130250), merge_peak_18478 (-108628)
CAPSL	merge_peak_88504 (+80774)
CAPZA2	merge_peak_106034 (-59525)
CAPZB	merge_peak_1136 (+34386)
CARD10	merge_peak_72859 (-22619), merge_peak_72856 (-5947)
CARD18	merge_peak_21555 (-105038), merge_peak_21552 (-68587), merge_peak_21548 (-23040), merge_peak_21546 (-12491)
CARM1	merge_peak_52916 (-7970)
CASP10	merge_peak_64474 (-55122)
CASP7	merge_peak_16061 (+2371)
CASR	merge_peak_78243 (+130351)
CAST	merge_peak_90560 (+21354), merge_peak_90564 (+39074)
CATSPERB	merge_peak_34929 (-13469)
CAV1	merge_peak_106016 (+97030), merge_peak_106017 (+106282), merge_peak_106018 (+108900)
CBL	merge_peak_22199 (+12518)
CBLC	merge_peak_55062 (-16821)
CBR4	merge_peak_86735 (+422449)
CBX4	merge_peak_48665 (-190115), merge_peak_48655 (-92174)
CBX6	merge_peak_73011 (-75375)
CBX7	merge_peak_73047 (-68709)
CC2D2A	merge_peak_82344 (-91647)
CCBE1	merge_peak_50977 (-149930)
CCDC130	merge_peak_53163 (+22020)
CCDC141	merge_peak_63773 (-201968)
CCDC167	merge_peak_96664 (-186434), merge_peak_96655 (-80450)
CCDC41	merge_peak_26989 (-161787), merge_peak_26964 (+287753)
CCDC53	merge_peak_27278 (+125814)
CCDC8	merge_peak_55272 (-133787)
CCDC88C	merge_peak_34914 (+7681)
CCL18	merge_peak_45834 (+24743)
CCL2	merge_peak_45690 (-82630), merge_peak_45692 (-53952), merge_peak_45707 (-5568), merge_peak_45708 (-2712)
CCL24	merge_peak_104546 (+6042)
CCL26	merge_peak_104546 (-27418)
CCL3	merge_peak_45835 (-45), merge_peak_45834 (+1104)
CCL5	merge_peak_45816 (-12000)
CCL7	merge_peak_45710 (-4298)
CCND1	merge_peak_20199 (-386474)
CCNE1	merge_peak_54051 (+67296)
CCNF	merge_peak_40045 (-80532)
CCNL1	merge_peak_79834 (+31733)
CCR1	merge_peak_75836 (+146887)
CCR6	merge_peak_101417 (+28429)
CCR7	merge_peak_46132 (-120), merge_peak_46130 (+4352)
CD109	merge_peak_97803 (-395), merge_peak_97807 (+26669)
CD14	merge_peak_92067 (+3209)
CD164	merge_peak_98766 (+74168), merge_peak_98760 (+142677)
CD180	merge_peak_89507 (-786636), merge_peak_89505 (-779650), merge_peak_89474 (+14200)
CD22	merge_peak_54314 (-23038), merge_peak_54315 (-10072)
CD226	merge_peak_51290 (-87937), merge_peak_51284 (-17597), merge_peak_51282 (-1694)
CD27	merge_peak_23368 (-17788)
CD274	merge_peak_113598 (+27726)
CD28	merge_peak_64600 (-23708), merge_peak_64601 (-22397)
CD302	merge_peak_63027 (-81020)
CD34	merge_peak_9106 (+95241)
CD38	merge_peak_82378 (-6696)
CD40LG	merge_peak_122252 (+120475)
CD44	merge_peak_18566 (-102294), merge_peak_18567 (-98636), merge_peak_18577 (-65216), merge_peak_18596 (+27613), merge_peak_18603 (+75804), merge_peak_18623 (+198356), merge_peak_18630 (+253307)
CD46	merge_peak_9106 (+64104)
CD47	merge_peak_77769 (-67380), merge_peak_77743 (+103605), merge_peak_77736 (+177222)
CD48	merge_peak_6889 (-20467)
CD5	merge_peak_19397 (-116098)
CD58	merge_peak_5516 (+6412), merge_peak_5515 (+8358), merge_peak_5512 (+15089), merge_peak_5507 (+33458), merge_peak_5491 (+192822)
CD59	merge_peak_18451 (+13709)
CD5L	merge_peak_6674 (-120575), merge_peak_6671 (-113541)
CD6	merge_peak_19397 (+14617)
CD70	merge_peak_52519 (-72621), merge_peak_52518 (-70802), merge_peak_52514 (-48566), merge_peak_52502 (+34391)
CD72	merge_peak_114454 (-25256)
CD80	merge_peak_78110 (-3154)
CD82	merge_peak_18824 (-35007), merge_peak_18832 (+9527)
CD83	merge_peak_94965 (-63599), merge_peak_94989 (+153512), merge_peak_95012 (+425251), merge_peak_95026 (+588959), merge_peak_95030 (+595465), merge_peak_95036 (+615380), merge_peak_95046 (+703381), merge_peak_95048 (+724418)
CD86	merge_peak_78214 (-24610)
CD9	merge_peak_23343 (+95372)
CD93	merge_peak_67620 (-121877), merge_peak_67611 (-61899)
CD97	merge_peak_53255 (-11249)
CD99L2	merge_peak_122584 (+18704)
CDA	merge_peak_1197 (+15317)
CDC42	merge_peak_1309 (+39881)
CDC42BPG	merge_peak_19767 (-26027), merge_peak_19765 (-21281)
CDC42EP1	merge_peak_72856 (-34958), merge_peak_72859 (-18286)
CDC42EP3	merge_peak_58158 (+47790), merge_peak_58157 (+49226), merge_peak_58156 (+52106), merge_peak_58155 (+55068), merge_peak_58148 (+85839), merge_peak_58146 (+101190), merge_peak_58144 (+110328)
CDC5L	merge_peak_97097 (-47390), merge_peak_97126 (+579357)
CDC6	merge_peak_46094 (-3763)
CDC7	merge_peak_4524 (+230033)
CDCA7	merge_peak_63537 (-203094)
CDCP1	merge_peak_75755 (+5852), merge_peak_75751 (+22161)
CDH17	merge_peak_111157 (-50681), merge_peak_111155 (-26023), merge_peak_111138 (+275911)
CDH23	merge_peak_14064 (+36288)
CDHR5	merge_peak_17160 (-2611)
CDK14	merge_peak_104984 (-247948), merge_peak_104985 (-246027), merge_peak_104993 (-114275), merge_peak_104999 (-84909)
CDK5R1	merge_peak_45641 (-40482)
CDK6	merge_peak_105093 (-70729), merge_peak_105070 (+191709)
CDKAL1	merge_peak_95461 (+343180)
CDKL1	merge_peak_33115 (-125707), merge_peak_33109 (+51514), merge_peak_33106 (+74538)
CDKL4	merge_peak_58284 (+88187)
CDKN2A	merge_peak_114010 (-9467), merge_peak_113998 (+138172), merge_peak_113996 (+142595)
CDKN2B	merge_peak_114010 (+25030)
CDNF	merge_peak_11915 (+170066), merge_peak_11912 (+179545), merge_peak_11904 (+232592), merge_peak_11896 (+273473)
CDYL	merge_peak_94346 (+130535)
CEBPB	merge_peak_69098 (+33880), merge_peak_69137 (+248395), merge_peak_69138 (+250269), merge_peak_69148 (+302355), merge_peak_69149 (+307490)
CEBPD	merge_peak_109652 (+213919)
CECR1	merge_peak_71573 (-22885)
CECR2	merge_peak_71573 (-230863)
CECR5	merge_peak_71555 (+57619)
CEL	merge_peak_118025 (+53919)
CELF1	merge_peak_19036 (-16443), merge_peak_19031 (+13619)
CELF2	merge_peak_11710 (+187614)
CELSR1	merge_peak_73627 (-8254), merge_peak_73623 (+8801), merge_peak_73620 (+60452)
CENPT	merge_peak_42482 (-11163), merge_peak_42481 (-10439)
CENPW	merge_peak_99403 (-159466)
CEP19	merge_peak_81486 (+70512)
CEP63	merge_peak_78883 (+109205)
CEP85L	merge_peak_99185 (-92), merge_peak_99184 (+761)
CERK	merge_peak_73651 (-11585)
CFB	merge_peak_96102 (+80), merge_peak_96103 (+3318)
CFL2	merge_peak_32798 (-150588)
CFLAR	merge_peak_64474 (+11655)
CGGBP1	merge_peak_77303 (+18573)
CGN	merge_peak_6105 (-16501)
CGNL1	merge_peak_37352 (-78161)
CHCHD6	merge_peak_78488 (+250371)
CHD2	merge_peak_39493 (+7101), merge_peak_39494 (+8319)
CHD7	merge_peak_110114 (-78750)
CHML	merge_peak_10684 (+44446)
CHMP6	merge_peak_48730 (-164747), merge_peak_48732 (-158699), merge_peak_48736 (-121283), merge_peak_48751 (-11104)
CHODL	merge_peak_70134 (-459887)
CHP2	merge_peak_41049 (+30329), merge_peak_41054 (+58611)
CHRAC1	merge_peak_113004 (+47856), merge_peak_113008 (+65439), merge_peak_113010 (+77677), merge_peak_113011 (+80146), merge_peak_113012 (+85835)
CHRM4	merge_peak_18958 (-329)
CHRNA2	merge_peak_108894 (+117060)
CHRNA9	merge_peak_83050 (-79875)
CHRNB4	merge_peak_38722 (-115972)
CHST11	merge_peak_27395 (+215760), merge_peak_27400 (+238530)
CHST13	merge_peak_78474 (+89475)
CHST15	merge_peak_16504 (-152393), merge_peak_16498 (-108338), merge_peak_16497 (-103189), merge_peak_16491 (-8439), merge_peak_16486 (+22918), merge_peak_16482 (+42714)
CHST2	merge_peak_79251 (+28802), merge_peak_79281 (+325957)
CHST7	merge_peak_119771 (+3673)
CIB3	merge_peak_53423 (+10234), merge_peak_53421 (+12506), merge_peak_53420 (+14350)
CIITA	merge_peak_40481 (+313647), merge_peak_40482 (+324817), merge_peak_40491 (+357930)
CILP2	merge_peak_53860 (+59791)
CIR1	merge_peak_63599 (+6714)
CITED2	merge_peak_100077 (-677103), merge_peak_100057 (-389405), merge_peak_100042 (-165773)
CKB	merge_peak_35639 (+95351)
CLASP1	merge_peak_61756 (-72998)
CLCNKB	merge_peak_926 (+79288)
CLDN12	merge_peak_104984 (+58052), merge_peak_104985 (+59973), merge_peak_104993 (+191725), merge_peak_104999 (+221091)
CLDN20	merge_peak_100720 (-159912), merge_peak_100726 (-92526), merge_peak_100730 (-74766)
CLDN22	merge_peak_87041 (+344826)
CLDN4	merge_peak_104424 (+23683)
CLDN6	merge_peak_40122 (-1636)
CLEC10A	merge_peak_44347 (-3489), merge_peak_44346 (-1550)
CLEC11A	merge_peak_55759 (-2337)
CLEC17A	merge_peak_53298 (+6557)
CLEC18A	merge_peak_42620 (+75438)
CLEC2D	merge_peak_23638 (-24536)
CLEC2L	merge_peak_106805 (+158541)
CLEC3B	merge_peak_75751 (+98078), merge_peak_75755 (+114387)
CLIC5	merge_peak_97152 (+490001)
CLIC6	merge_peak_70637 (+138719), merge_peak_70642 (+166756), merge_peak_70658 (+266335), merge_peak_70661 (+298304), merge_peak_70665 (+314548)
CLIP1	merge_peak_28453 (-20275)
CLIP2	merge_peak_104463 (-9660), merge_peak_104470 (+54581)
CLLU1	merge_peak_26856 (+128145), merge_peak_26858 (+135081), merge_peak_26865 (+178762), merge_peak_26866 (+180143)
CLPTM1	merge_peak_55088 (+19894)
CLRN3	merge_peak_16710 (+15625)
CLSTN1	merge_peak_567 (+137014), merge_peak_565 (+166678)
CLTB	merge_peak_93663 (-25463)
CLU	merge_peak_108930 (-9924)
CMIP	merge_peak_43030 (+1536), merge_peak_43060 (+181143)
CMYA5	merge_peak_90006 (+269663)
CNBP	merge_peak_78667 (-44040), merge_peak_78664 (-28106)
CNIH3	merge_peak_9809 (-168739), merge_peak_9811 (-127004), merge_peak_9816 (-76173)
CNKSR2	merge_peak_119024 (-860276)
CNNM2	merge_peak_15624 (+214732)
CNOT6L	merge_peak_84035 (+232248)
CNR2	merge_peak_1424 (+7359), merge_peak_1417 (+59795)
CNST	merge_peak_10931 (+3330)
CNTFR	merge_peak_114370 (+16887)
COBL	merge_peak_103980 (+192938)
COG1	merge_peak_47964 (-26030)
COG8	merge_peak_42582 (-6393)
COL14A1	merge_peak_112021 (+173886)
COL15A1	merge_peak_116163 (-132313)
COL17A1	merge_peak_15710 (-8016)
COL1A2	merge_peak_105126 (-371761)
COL24A1	merge_peak_4286 (+19120)
COL6A1	merge_peak_71447 (-162938)
COL9A3	merge_peak_69737 (+5804)
COLEC12	merge_peak_49023 (+164735)
COLGALT1	merge_peak_53611 (+124673)
COLQ	merge_peak_74552 (+21676)
COMMD1	merge_peak_59205 (+242368), merge_peak_59206 (+244251)
COMMD3	merge_peak_12135 (-69013)
COMMD7	merge_peak_67908 (+304342)
COPG1	merge_peak_78664 (-37590), merge_peak_78667 (-21656)
COPRS	merge_peak_45570 (+297504)
COQ2	merge_peak_84260 (+104335)
CORO1C	merge_peak_27587 (+34989), merge_peak_27586 (+36546)
CORO2B	merge_peak_38052 (+189206)
CORO6	merge_peak_45416 (-16646)
COX4I1	merge_peak_43362 (+89229)
COX4I2	merge_peak_67843 (+58433)
COX6A1P2	merge_peak_96596 (+4160), merge_peak_96606 (+46950), merge_peak_96613 (+105377)
CPA6	merge_peak_110421 (+53388), merge_peak_110402 (+338207)
CPAMD8	merge_peak_53520 (+12149)
CPD	merge_peak_45479 (-14975), merge_peak_45481 (-5928), merge_peak_45487 (+75944)
CPEB4	merge_peak_93567 (-66972)
CPLX1	merge_peak_81651 (-98069), merge_peak_81648 (-53636)
CPLX2	merge_peak_93640 (-36117), merge_peak_93641 (-30280)
CPLX3	merge_peak_38447 (-4995)
CPNE5	merge_peak_96557 (+113226)
CPNE6	merge_peak_32538 (-17461)
CPOX	merge_peak_77435 (-50668)
CPQ	merge_peak_111261 (-85866), merge_peak_111264 (-26822), merge_peak_111271 (+28196), merge_peak_111278 (+148243), merge_peak_111292 (+262025), merge_peak_111294 (+266345), merge_peak_111297 (+318216)
CPXM2	merge_peak_16486 (-177722), merge_peak_16482 (-157926)
CRAMP1L	merge_peak_39985 (+33967)
CREB1	merge_peak_64734 (-298413), merge_peak_64737 (-288523), merge_peak_64743 (-240980)
CREB3	merge_peak_114462 (-13077)
CREB3L2	merge_peak_106718 (+78458)
CREB5	merge_peak_102920 (-82222)
CREBBP	merge_peak_40204 (-90787), merge_peak_40203 (-88109), merge_peak_40196 (+9406)
CREG2	merge_peak_60814 (-8871)
CRELD2	merge_peak_73790 (+26891)
CRISPLD2	merge_peak_43222 (-80200)
CRMP1	merge_peak_81975 (-202630)
CRTAC1	merge_peak_15321 (+148105), merge_peak_15319 (+169249)
CRTAM	merge_peak_22382 (-141612)
CRTC3	merge_peak_39331 (-123772)
CRYBA1	merge_peak_45381 (-34079)
CRYBA4	merge_peak_72247 (+483840), merge_peak_72248 (+485931), merge_peak_72257 (+601817)
CRYL1	merge_peak_29127 (+166374)
CRYM	merge_peak_40928 (-84)
CSF1	merge_peak_5121 (-20175)
CSF1R	merge_peak_92590 (+59940)
CSF2	merge_peak_91534 (-2981), merge_peak_91536 (+21384), merge_peak_91540 (+30937)
CSF2RB	merge_peak_72784 (+53603)
CSGALNACT1	merge_peak_108481 (+128991)
CSGALNACT2	merge_peak_12937 (-16152), merge_peak_12940 (+2046)
CSK	merge_peak_38443 (+8656)
CSNK1E	merge_peak_72955 (-30951)
CSNK2A1	merge_peak_66525 (-45563), merge_peak_66520 (+14470)
CSRP1	merge_peak_8568 (-30765)
CST8	merge_peak_67643 (+6641)
CST9L	merge_peak_67643 (+70979)
CSTA	merge_peak_78243 (-10559)
CSTB	merge_peak_71228 (+4787), merge_peak_71223 (+47764)
CTAG2	merge_peak_122779 (-84639), merge_peak_122778 (-80841), merge_peak_122777 (-79257)
CTBP2	merge_peak_16592 (-117380)
CTHRC1	merge_peak_111606 (+35059)
CTIF	merge_peak_50584 (+275954), merge_peak_50590 (+300042), merge_peak_50594 (+324549)
CTNNB1	merge_peak_75526 (-276053), merge_peak_75548 (+68768)
CTRC	merge_peak_863 (-5356)
CTRL	merge_peak_42489 (+14337)
CTSC	merge_peak_21071 (-60866)
CTSE	merge_peak_8932 (+1922)
CTSK	merge_peak_6048 (-12944)
CTSL	merge_peak_115428 (-219856), merge_peak_115433 (-183159), merge_peak_115438 (-161227), merge_peak_115457 (-13381)
CTU2	merge_peak_43601 (+76192)
CUBN	merge_peak_11977 (+124831)
CUL1	merge_peak_107175 (+157993)
CUX1	merge_peak_105525 (+137420), merge_peak_105539 (+331246)
CX3CR1	merge_peak_75452 (+13835)
CXADR	merge_peak_70119 (-20126)
CXCL1	merge_peak_83853 (+47979)
CXCL13	merge_peak_84035 (+75389)
CXCL2	merge_peak_83870 (0), merge_peak_83869 (+1350), merge_peak_83868 (+2780)
CXCL3	merge_peak_83869 (-59254), merge_peak_83868 (-57824)
CXCL6	merge_peak_83830 (-71824)
CXCR1	merge_peak_65106 (+36318)
CXCR2	merge_peak_65106 (+4673)
CXCR4	merge_peak_62311 (-131456), merge_peak_62309 (-126597)
CXCR6	merge_peak_75828 (+48810)
CXXC5	merge_peak_91966 (+4038), merge_peak_91972 (+19907), merge_peak_91982 (+97195)
CXorf36	merge_peak_119756 (-608116), merge_peak_119739 (-509492), merge_peak_119697 (+297578)
CYB561	merge_peak_47451 (+166200)
CYB5B	merge_peak_42589 (+4599)
CYBA	merge_peak_43583 (+9543)
CYGB	merge_peak_48320 (+20145), merge_peak_48319 (+22295)
CYP19A1	merge_peak_37092 (+114660)
CYP1B1	merge_peak_58225 (-130547), merge_peak_58215 (-55673)
CYP26A1	merge_peak_15069 (+363404), merge_peak_15074 (+397484)
CYP26B1	merge_peak_59774 (+670608)
CYP26C1	merge_peak_15039 (-88980)
CYP27C1	merge_peak_61888 (-35586)
CYP7B1	merge_peak_110267 (+41733)
CYSLTR2	merge_peak_30441 (+43174), merge_peak_30452 (+184932), merge_peak_30453 (+185777)
CYTH1	merge_peak_48569 (+28272)
CYTH4	merge_peak_72844 (+138342)
D2HGDH	merge_peak_66449 (+6607)
DAAM1	merge_peak_33463 (+12383)
DAG1	merge_peak_76141 (+6650)
DAGLA	merge_peak_19461 (-1020)
DAPK1	merge_peak_115419 (-92046), merge_peak_115420 (-91141), merge_peak_115428 (+7782), merge_peak_115433 (+44479), merge_peak_115438 (+66411), merge_peak_115457 (+214257)
DAPK2	merge_peak_37696 (+143402), merge_peak_37691 (+159297)
DAZL	merge_peak_74625 (+80840)
DBI	merge_peak_61637 (-133731)
DBN1	merge_peak_93751 (+1431)
DCAF13	merge_peak_111606 (-8140)
DCLRE1A	merge_peak_16066 (+2389)
DCN	merge_peak_26805 (-882424)
DCP2	merge_peak_90993 (-42354), merge_peak_90995 (-16605)
DCSTAMP	merge_peak_111635 (+33287)
DCTD	merge_peak_87041 (-58569)
DDB1	merge_peak_19436 (-16158)
DDB2	merge_peak_18994 (+1401)
DDR1	merge_peak_95958 (-131465), merge_peak_95964 (-95928)
DDX10	merge_peak_21633 (+264431)
DDX17	merge_peak_72973 (-37493)
DDX24	merge_peak_35121 (+52645)
DDX3X	merge_peak_119595 (-1721)
DDX52	merge_peak_45896 (-55045)
DDX60	merge_peak_86723 (-131423), merge_peak_86722 (-122885), merge_peak_86720 (-118979)
DDX60L	merge_peak_86723 (+30257), merge_peak_86722 (+38795), merge_peak_86720 (+42701)
DEF6	merge_peak_96403 (+39417)
DEGS1	merge_peak_9775 (-294881), merge_peak_9794 (+22488)
DEK	merge_peak_95376 (-79175)
DENND3	merge_peak_113060 (+23944)
DENND4A	merge_peak_37836 (-45901), merge_peak_37830 (-27340), merge_peak_37821 (+125605)
DENND4C	merge_peak_113892 (-45900)
DENND5B	merge_peak_24513 (-35302)
DENND6B	merge_peak_73846 (-2413)
DEPDC5	merge_peak_72527 (-108146)
DFNA5	merge_peak_102700 (-25790), merge_peak_102696 (-5482)
DFNB31	merge_peak_116938 (-47143)
DGKD	merge_peak_65896 (+72303)
DGKI	merge_peak_106718 (-76736)
DHCR24	merge_peak_3400 (-61996), merge_peak_3389 (+82346)
DHDH	merge_peak_55546 (-6559)
DHRS1	merge_peak_32566 (+2897)
DHRS12	merge_peak_30645 (+74129)
DHRS3	merge_peak_727 (+445595), merge_peak_726 (+449314)
DHRS9	merge_peak_63335 (-13797)
DHX34	merge_peak_55372 (-13565)
DHX37	merge_peak_28705 (+67741)
DHX40	merge_peak_47264 (-130050), merge_peak_47272 (-49942)
DHX57	merge_peak_58268 (+48163)
DHX58	merge_peak_46221 (+292)
DHX8	merge_peak_46343 (-14868)
DIAPH1	merge_peak_92129 (+105003)
DIP2B	merge_peak_25162 (+32550)
DISP1	merge_peak_9702 (-110720), merge_peak_9704 (+107922)
DKC1	merge_peak_122789 (+36660)
DKK3	merge_peak_17892 (-21095)
DLEU1	merge_peak_30538 (+162888)
DLGAP1	merge_peak_49196 (+811579), merge_peak_49195 (+830285)
DLGAP5	merge_peak_33346 (-182301), merge_peak_33330 (+58129)
DLK2	merge_peak_96996 (-9440)
DLX2	merge_peak_63471 (-179484)
DMBX1	merge_peak_3048 (-18211), merge_peak_3050 (+1899), merge_peak_3051 (+15521)
DMC1	merge_peak_72973 (+26456)
DMPK	merge_peak_55196 (+1046)
DMRT1	merge_peak_113409 (-156397), merge_peak_113414 (-89340)
DNAH17	merge_peak_48569 (-176628), merge_peak_48541 (+18230), merge_peak_48539 (+19684), merge_peak_48536 (+45965)
DNAH2	merge_peak_44446 (+108104)
DNAH3	merge_peak_40923 (-25528)
DNAI1	merge_peak_114360 (-3864)
DNAI2	merge_peak_48044 (+7508)
DNAJB1	merge_peak_53284 (-1747)
DNAJB5	merge_peak_114400 (-27647), merge_peak_114405 (+2989), merge_peak_114406 (+12355)
DNAJB9	merge_peak_105832 (-34157)
DNAJC1	merge_peak_12135 (-243236)
DNAJC15	merge_peak_30132 (-25606), merge_peak_30138 (+35244)
DNAJC5	merge_peak_69821 (-5791), merge_peak_69825 (+7820), merge_peak_69826 (+9163)
DNAJC5B	merge_peak_110304 (-70928), merge_peak_110306 (-64465), merge_peak_110309 (-47469), merge_peak_110329 (+98525)
DNAJC6	merge_peak_3778 (-48477)
DNAL4	merge_peak_72994 (-37192)
DNER	merge_peak_65597 (+307182)
DNM3	merge_peak_7406 (-47178)
DNMT1	merge_peak_52809 (-14455)
DOCK1	merge_peak_16680 (+352886), merge_peak_16681 (+353359), merge_peak_16682 (+354578)
DOCK2	merge_peak_93274 (+164268)
DOCK4	merge_peak_105887 (+90303), merge_peak_105875 (+205091)
DOCK5	merge_peak_108805 (+42130), merge_peak_108812 (+87031), merge_peak_108813 (+91448)
DPH3	merge_peak_74593 (+82545)
DPYD	merge_peak_4773 (-17091)
DPYS	merge_peak_111645 (-118848), merge_peak_111635 (+93940)
DPYSL3	merge_peak_92418 (+108949)
DRAM1	merge_peak_27261 (-20043), merge_peak_27278 (+58959)
DRAP1	merge_peak_19918 (-6245), merge_peak_19919 (-3401)
DRAXIN	merge_peak_669 (+1550)
DRD5	merge_peak_82184 (+119134)
DRGX	merge_peak_13262 (+111669)
DSCR8	merge_peak_70836 (+99911)
DTD2	merge_peak_32710 (-19118)
DTHD1	merge_peak_82816 (+42798)
DTNA	merge_peak_50159 (+378177)
DTNBP1	merge_peak_95186 (-213360), merge_peak_95154 (+129186), merge_peak_95146 (+179748), merge_peak_95134 (+239492), merge_peak_95131 (+244946), merge_peak_95121 (+310334), merge_peak_95104 (+374081)
DTX3L	merge_peak_78259 (-3396)
DTX4	merge_peak_19266 (+27726), merge_peak_19267 (+32485)
DUSP1	merge_peak_93494 (-45837)
DUSP10	merge_peak_9663 (-97832), merge_peak_9662 (-95957), merge_peak_9613 (+579057)
DUSP12	merge_peak_7017 (-19411)
DUSP16	merge_peak_23870 (+52016), merge_peak_23869 (+53588), merge_peak_23860 (+122536), merge_peak_23859 (+125161)
DUSP18	merge_peak_72464 (+18252)
DUSP2	merge_peak_60469 (-12370)
DUSP4	merge_peak_109100 (-640443), merge_peak_109078 (-308537), merge_peak_109076 (-303978)
DUSP5	merge_peak_15880 (-172778), merge_peak_15894 (-101910), merge_peak_15895 (-99062), merge_peak_15914 (+15110), merge_peak_15918 (+38512)
DUSP6	merge_peak_26706 (-37935), merge_peak_26675 (+196088), merge_peak_26672 (+226172)
DYM	merge_peak_50639 (+247661), merge_peak_50627 (+412234)
DYNAP	merge_peak_50767 (+184691), merge_peak_50768 (+185366), merge_peak_50769 (+215012)
DYNLRB1	merge_peak_68061 (-125356)
DYSF	merge_peak_59774 (+10727)
EBF1	merge_peak_93010 (+131944), merge_peak_93007 (+156609)
EBI3	merge_peak_52305 (-62)
EBP	merge_peak_119872 (+10616)
ECE1	merge_peak_1248 (-34459), merge_peak_1245 (-8668)
ECHDC2	merge_peak_3269 (+229736)
ECI2	merge_peak_94296 (+99209)
ECT2L	merge_peak_99982 (+157768)
EDC4	merge_peak_42481 (-15126), merge_peak_42482 (-14402)
EDDM3A	merge_peak_32283 (-48924)
EDEM1	merge_peak_74048 (-43973), merge_peak_74074 (+562542)
EDEM2	merge_peak_68110 (+26908)
EDEM3	merge_peak_7993 (-216074), merge_peak_7992 (-198919), merge_peak_7945 (+366309), merge_peak_7936 (+593446), merge_peak_7934 (+595671), merge_peak_7932 (+636596)
EDN1	merge_peak_94815 (-56374)
EDN2	merge_peak_2764 (-385595), merge_peak_2760 (-371201), merge_peak_2742 (-244182), merge_peak_2722 (-142515), merge_peak_2713 (-8669)
EEA1	merge_peak_26891 (-208823)
EEPD1	merge_peak_103241 (+134881)
EFCAB11	merge_peak_34769 (+328142)
EFCAB13	merge_peak_46636 (-7557)
EFCAB8	merge_peak_67963 (-35639), merge_peak_67970 (+129236)
EFCAB9	merge_peak_93434 (+81184)
EFHD2	merge_peak_827 (-191105), merge_peak_841 (-119363), merge_peak_863 (+23188)
EFNA5	merge_peak_90821 (+195847)
EGFL7	merge_peak_118256 (-82364)
EGR1	merge_peak_91880 (+21610)
EHD1	merge_peak_19767 (+8123), merge_peak_19765 (+12869)
EHD3	merge_peak_57947 (+63574)
EHD4	merge_peak_36736 (-62932)
EI24	merge_peak_22554 (-49342)
EID2B	merge_peak_54612 (+8171)
EIF1AX	merge_peak_119003 (-123862)
EIF1B	merge_peak_75498 (+3155)
EIF2B2	merge_peak_34280 (+22382)
EIF2D	merge_peak_8965 (+22251), merge_peak_8962 (+34180)
EIF3A	merge_peak_16259 (-53328)
EIF3D	merge_peak_72753 (-120296), merge_peak_72751 (-113063)
EIF3I	merge_peak_2129 (+13827)
EIF3J	merge_peak_36845 (+9370), merge_peak_36848 (+96468)
EIF4E3	merge_peak_76933 (+229131)
EIF4G3	merge_peak_1215 (+154265)
EIF4H	merge_peak_104445 (-39923)
EIF5	merge_peak_35632 (+38832)
EIF6	merge_peak_68128 (-20892)
ELAC2	merge_peak_44701 (-329203)
ELANE	merge_peak_51877 (-2192)
ELFN1	merge_peak_101753 (-123437), merge_peak_101773 (+273896), merge_peak_101792 (+411689), merge_peak_101794 (+422309), merge_peak_101795 (+429500)
ELFN2	merge_peak_72847 (-5064), merge_peak_72844 (+6739)
ELL2	merge_peak_90508 (+60202), merge_peak_90505 (+91755), merge_peak_90503 (+95133)
ELMO1	merge_peak_103306 (+383256), merge_peak_103278 (+702740)
ELMSAN1	merge_peak_34201 (+3795)
ELOF1	merge_peak_52987 (-1581)
EMID1	merge_peak_72324 (-121782)
EMILIN1	merge_peak_57687 (-2088)
EMILIN2	merge_peak_49112 (+8738)
EML2	merge_peak_55176 (+14944)
EMP1	merge_peak_23925 (+9797)
EMR1	merge_peak_52546 (-89720)
EMR3	merge_peak_53298 (+85191)
EMX2	merge_peak_16198 (+110879)
EN1	merge_peak_61610 (-66420), merge_peak_61586 (+727083)
ENG	merge_peak_117583 (+16065)
ENGASE	merge_peak_48613 (-36046), merge_peak_48624 (+318870)
ENHO	merge_peak_114370 (-49809)
ENO1	merge_peak_469 (+7347)
ENOSF1	merge_peak_49053 (+9426)
ENOX1	merge_peak_30138 (+728461)
ENPP2	merge_peak_111994 (-54193)
ENPP5	merge_peak_97185 (-49812), merge_peak_97184 (-46931)
ENPP6	merge_peak_87154 (-215423), merge_peak_87149 (-182560), merge_peak_87148 (-177052)
ENSG00000091436	merge_peak_63537 (+75808)
ENSG00000134602	merge_peak_122088 (+63716)
ENSG00000166329	merge_peak_47129 (+99035), merge_peak_47128 (+110009), merge_peak_47114 (+285734), merge_peak_47109 (+322466)
ENSG00000171282	merge_peak_48809 (+23557)
ENSG00000173517	merge_peak_38622 (+238377)
ENSG00000180574	merge_peak_23743 (+35412)
ENSG00000186838	merge_peak_54612 (+9570)
ENSG00000188897	merge_peak_40516 (+143955), merge_peak_40514 (+160140)
ENSG00000198843	merge_peak_79513 (-3440)
ENSG00000205147	merge_peak_52281 (-15112)
ENSG00000228144	merge_peak_26048 (+276872)
ENSG00000244255	merge_peak_96100 (-1923)
ENSG00000254979	merge_peak_19168 (-304), merge_peak_19166 (+4338)
ENSG00000255154	merge_peak_76590 (-45520)
ENSG00000255168	merge_peak_5787 (-166190)
ENSG00000258555	merge_peak_72076 (+130298), merge_peak_72077 (+131759), merge_peak_72078 (+139283)
ENSG00000258947	merge_peak_43749 (-1394)
ENSG00000259753	merge_peak_46636 (+62527)
ENSG00000259900	merge_peak_42582 (+5670)
ENSG00000264545	merge_peak_113996 (+29635), merge_peak_113998 (+34058)
ENSG00000267281	merge_peak_25406 (+49232)
ENSG00000267545	merge_peak_55115 (-3897)
ENSG00000267699	merge_peak_50710 (+5628)
ENSG00000269690	merge_peak_8568 (-82664)
ENSG00000272260	merge_peak_98760 (+3106), merge_peak_98766 (+71615)
ENSG00000272333	merge_peak_54361 (-6788)
ENTPD3	merge_peak_75498 (-74317)
ENTPD8	merge_peak_118363 (-4014)
EPAS1	merge_peak_58591 (-548929)
EPB41	merge_peak_1915 (-1990)
EPB41L1	merge_peak_68168 (-150436), merge_peak_68181 (-26039)
EPCAM	merge_peak_58722 (-99291)
EPG5	merge_peak_50456 (-88254), merge_peak_50455 (-84901), merge_peak_50454 (-81527), merge_peak_50439 (+4136)
EPHA2	merge_peak_930 (-8458), merge_peak_926 (+33022)
EPHB2	merge_peak_1341 (+299945)
EPS15	merge_peak_3203 (+17877)
EPS15L1	merge_peak_53472 (+9049), merge_peak_53470 (+22320), merge_peak_53468 (+26516), merge_peak_53448 (+141375)
EPS8L1	merge_peak_56178 (-4642)
EPS8L3	merge_peak_5121 (-126431)
EPYC	merge_peak_26766 (+918911)
ERAP1	merge_peak_90564 (+106788), merge_peak_90560 (+124508)
ERBB2IP	merge_peak_89426 (-46856), merge_peak_89429 (+34986)
ERCC3	merge_peak_61888 (+52823)
ERG	merge_peak_70869 (+182814), merge_peak_70868 (+184285), merge_peak_70864 (+201196), merge_peak_70849 (+369277)
ERGIC1	merge_peak_93494 (-17243), merge_peak_93498 (+1238), merge_peak_93504 (+36482)
ERO1LB	merge_peak_10558 (+113050)
ERRFI1	merge_peak_412 (-96014)
ESD	merge_peak_30307 (+448130)
ESM1	merge_peak_89036 (+84336), merge_peak_89029 (+149757)
ESR1	merge_peak_100587 (-204878)
ESRRB	merge_peak_34387 (-203900), merge_peak_34398 (+321847)
ETF1	merge_peak_91880 (+56200)
ETFB	merge_peak_55815 (+6307)
ETNK2	merge_peak_8773 (+37127)
ETS1	merge_peak_22656 (+35599), merge_peak_22647 (+90385)
ETS2	merge_peak_70902 (+12741), merge_peak_70906 (+34691), merge_peak_70913 (+74984), merge_peak_70923 (+154025), merge_peak_70927 (+180497), merge_peak_70932 (+195444)
ETV3	merge_peak_6617 (-9821)
ETV4	merge_peak_46353 (-62069), merge_peak_46352 (-60599), merge_peak_46351 (-53642)
ETV6	merge_peak_23780 (+7881), merge_peak_23805 (+113106), merge_peak_23817 (+177375), merge_peak_23832 (+309020), merge_peak_23836 (+331532)
EVI5	merge_peak_4555 (+255315), merge_peak_4552 (+289898)
EVX1	merge_peak_102858 (+117185)
EXOC6	merge_peak_15039 (+123764)
EXOSC4	merge_peak_113286 (-1218)
EXT1	merge_peak_111939 (-29091), merge_peak_111925 (+113065)
EYA1	merge_peak_110531 (-469029)
EZH2	merge_peak_107175 (+27373)
F10	merge_peak_32097 (+29691)
F2R	merge_peak_89845 (+74718)
F2RL1	merge_peak_89845 (-28216)
F2RL2	merge_peak_89826 (+44055), merge_peak_89822 (+76253), merge_peak_89820 (+101952)
F2RL3	merge_peak_53520 (+125805)
F3	merge_peak_4695 (-248583), merge_peak_4688 (-193905), merge_peak_4687 (-186319), merge_peak_4678 (-56094)
FAAH	merge_peak_3048 (+94521)
FABP3	merge_peak_2037 (+66465)
FABP5	merge_peak_110824 (-152797), merge_peak_110840 (-45843)
FADD	merge_peak_20250 (+59967)
FADS6	merge_peak_48135 (-11527)
FAF2	merge_peak_93663 (-6323)
FAH	merge_peak_38816 (+24535)
FAM105B	merge_peak_87990 (-485942), merge_peak_87993 (-462107), merge_peak_87995 (-456241)
FAM109A	merge_peak_27826 (-28802), merge_peak_27825 (-28131)
FAM110B	merge_peak_109962 (-994032)
FAM126A	merge_peak_102636 (-6978)
FAM129A	merge_peak_7994 (+404), merge_peak_7993 (+3561), merge_peak_7992 (+20716)
FAM131A	merge_peak_80721 (-2760)
FAM136A	merge_peak_59702 (-42237)
FAM150A	merge_peak_109796 (-130099)
FAM159A	merge_peak_3269 (+58687)
FAM174A	merge_peak_90690 (+302979), merge_peak_90693 (+337338)
FAM187B	merge_peak_54293 (+51067)
FAM193A	merge_peak_81785 (+64628), merge_peak_81793 (+120964)
FAM19A3	merge_peak_5325 (+183756)
FAM20C	merge_peak_101624 (-90948)
FAM210A	merge_peak_49752 (+16017), merge_peak_49745 (+110911), merge_peak_49741 (+117237), merge_peak_49728 (+163909)
FAM3D	merge_peak_76647 (-713474)
FAM49B	merge_peak_112599 (-353838), merge_peak_112596 (-339357), merge_peak_112592 (-319616), merge_peak_112587 (-280948)
FAM53B	merge_peak_16564 (+20645)
FAM65B	merge_peak_95578 (-143130), merge_peak_95560 (-63653), merge_peak_95556 (-25917)
FAM72A	merge_peak_8905 (-217786)
FAM84B	merge_peak_112352 (+857599)
FAM9B	merge_peak_118529 (-284266)
FAM9C	merge_peak_118694 (-45903), merge_peak_118681 (+38591), merge_peak_118678 (+59463)
FANK1	merge_peak_16628 (+94547), merge_peak_16635 (+166003)
FARSB	merge_peak_65308 (+72478)
FASLG	merge_peak_7473 (+311424)
FASN	merge_peak_48885 (-115266)
FBLIM1	merge_peak_887 (+16594), merge_peak_891 (+34843)
FBLN1	merge_peak_73561 (+106204)
FBLN5	merge_peak_34940 (-32601)
FBRS	merge_peak_41459 (+2448)
FBXO11	merge_peak_58774 (-220528)
FBXO25	merge_peak_107799 (+79882)
FBXO31	merge_peak_43420 (+719082)
FBXO7	merge_peak_72580 (-4630), merge_peak_72587 (+175204)
FCER2	merge_peak_52641 (+2644)
FCGBP	merge_peak_54642 (-2689)
FCGR1A	merge_peak_5961 (-902)
FCGR1B	merge_peak_5665 (+305165)
FCRL5	merge_peak_6617 (+404330)
FCRLB	merge_peak_7017 (+8796)
FEM1A	merge_peak_52372 (+21352)
FEM1B	merge_peak_38028 (+77313)
FER	merge_peak_90869 (+569088)
FER1L6	merge_peak_112187 (+352218)
FEZ1	merge_peak_22554 (-23750)
FFAR2	merge_peak_54328 (-42857), merge_peak_54333 (-14877)
FGF5	merge_peak_84131 (-68516)
FGF7	merge_peak_36995 (+69959), merge_peak_37019 (+636910)
FGFRL1	merge_peak_81663 (+38856), merge_peak_81667 (+71704)
FGR	merge_peak_1795 (-21027), merge_peak_1791 (-1928), merge_peak_1785 (+9473), merge_peak_1784 (+12201)
FH	merge_peak_10677 (+12182)
FIG4	merge_peak_98806 (+102773)
FIGNL1	merge_peak_103930 (+97263)
FKBP15	merge_peak_116812 (+66734)
FKBP1A	merge_peak_66583 (-23013)
FKBP2	merge_peak_19683 (+4129)
FKBP4	merge_peak_23161 (-181099)
FKBP9	merge_peak_103124 (-450886), merge_peak_103148 (+83691)
FKTN	merge_peak_116417 (-47903)
FLNA	merge_peak_122734 (+60127)
FLT1	merge_peak_29530 (+138993), merge_peak_29528 (+165200)
FLVCR2	merge_peak_34355 (-29331), merge_peak_34357 (-18646), merge_peak_34360 (-12046), merge_peak_34368 (+31630)
FMN1	merge_peak_36367 (-142150), merge_peak_36352 (-36591)
FMNL2	merge_peak_62776 (+110764)
FMO4	merge_peak_7394 (+154380)
FMOD	merge_peak_8714 (+26209)
FN1	merge_peak_64975 (-576423), merge_peak_64974 (-570235), merge_peak_64973 (-568815), merge_peak_64962 (-467203), merge_peak_64958 (-411784)
FNBP1	merge_peak_117816 (+19901), merge_peak_117808 (+74308), merge_peak_117805 (+86216), merge_peak_117799 (+132399)
FNBP1L	merge_peak_4625 (+245242), merge_peak_4631 (+259986), merge_peak_4635 (+306453)
FNBP4	merge_peak_19050 (-30523)
FNDC1	merge_peak_101008 (-51773)
FNDC3A	merge_peak_30441 (-225923), merge_peak_30452 (-84165), merge_peak_30453 (-83320)
FNDC3B	merge_peak_80267 (-50151), merge_peak_80276 (+31567), merge_peak_80296 (+139361), merge_peak_80297 (+141645)
FNDC4	merge_peak_57722 (-1359)
FNIP1	merge_peak_91504 (+156167)
FNIP2	merge_peak_86484 (+27901), merge_peak_86491 (+52301), merge_peak_86492 (+54526), merge_peak_86495 (+89923)
FOS	merge_peak_34342 (+143509)
FOSB	merge_peak_55151 (+2377)
FOSL1	merge_peak_19918 (-12486)
FOSL2	merge_peak_57776 (-118894), merge_peak_57777 (-117774), merge_peak_57778 (-116568), merge_peak_57791 (-31701), merge_peak_57804 (+52324), merge_peak_57806 (+53829)
FOXA2	merge_peak_67588 (-437668)
FOXB1	merge_peak_37522 (+13740), merge_peak_37530 (+388565)
FOXF1	merge_peak_43378 (-566639), merge_peak_43380 (-561562)
FOXI1	merge_peak_93274 (-304382), merge_peak_93308 (+164969)
FOXI2	merge_peak_16710 (+140087)
FOXJ2	merge_peak_23517 (-65935), merge_peak_23522 (-31206)
FOXL1	merge_peak_43420 (+86166)
FOXN2	merge_peak_58774 (-188389), merge_peak_58803 (+29498)
FOXN3	merge_peak_34769 (-7417), merge_peak_34754 (+111406), merge_peak_34714 (+342526)
FOXO3	merge_peak_98690 (+28707), merge_peak_98694 (+37565), merge_peak_98696 (+60495), merge_peak_98711 (+176143), merge_peak_98712 (+177304)
FOXP1	merge_peak_76933 (-365407)
FPGS	merge_peak_117583 (+35816)
FRAT1	merge_peak_15258 (-10060)
FRMD4A	merge_peak_11915 (-337122), merge_peak_11912 (-327643), merge_peak_11904 (-274596), merge_peak_11896 (-233715)
FRMD4B	merge_peak_76836 (+59013)
FRMD6	merge_peak_33183 (+197395)
FRMD7	merge_peak_122088 (+41039)
FRMD8	merge_peak_19841 (+38739)
FSD1L	merge_peak_116405 (-167159), merge_peak_116409 (-148455), merge_peak_116417 (+62125)
FTL	merge_peak_55551 (-1326), merge_peak_55555 (+13805)
FUCA1	merge_peak_1424 (-83406), merge_peak_1417 (-30970)
FUK	merge_peak_42639 (-26131)
FUT4	merge_peak_21201 (+15720)
FUT8	merge_peak_33737 (-239644), merge_peak_33741 (-203888), merge_peak_33749 (-159198)
FXN	merge_peak_114759 (+140162), merge_peak_114760 (+145598)
FXYD4	merge_peak_12948 (-145700), merge_peak_12960 (-65620)
FXYD5	merge_peak_54293 (+22889)
FYCO1	merge_peak_75828 (+1986)
FZD3	merge_peak_108971 (-70787)
FZD5	merge_peak_64791 (-237475)
G3BP1	merge_peak_92771 (-20708)
GAB2	merge_peak_20804 (-10045), merge_peak_20785 (+113403)
GAB3	merge_peak_122779 (+12860), merge_peak_122778 (+16658), merge_peak_122777 (+18242)
GADD45A	merge_peak_3902 (+38876)
GADD45B	merge_peak_52131 (+151612), merge_peak_52134 (+157702)
GADD45G	merge_peak_115560 (-179559)
GADD45GIP1	merge_peak_53100 (+3236), merge_peak_53099 (+4127)
GAK	merge_peak_81651 (+8031), merge_peak_81648 (+52464)
GAL3ST2	merge_peak_66449 (-35639), merge_peak_66453 (+11950)
GALNT1	merge_peak_50224 (+115901), merge_peak_50231 (+173123)
GALNT11	merge_peak_107442 (+270258)
GALNT12	merge_peak_116160 (-2086), merge_peak_116163 (+3627)
GALNT15	merge_peak_74593 (+7778)
GALNT4	merge_peak_26706 (+133600)
GALNT6	merge_peak_25216 (-10744)
GALNT9	merge_peak_28997 (-280211), merge_peak_28996 (-279594)
GALP	merge_peak_56270 (-13549)
GALR1	merge_peak_51594 (-106292)
GAPVD1	merge_peak_117418 (+260132)
GARS	merge_peak_103059 (-44610)
GAS1	merge_peak_115420 (-459551), merge_peak_115419 (-458646)
GAS6	merge_peak_32192 (-323620), merge_peak_32179 (-262692)
GAS7	merge_peak_44655 (-19575)
GATAD2B	merge_peak_6279 (+131536)
GBGT1	merge_peak_118033 (+19497), merge_peak_118032 (+21640), merge_peak_118031 (+28486)
GBP2	merge_peak_4383 (+59)
GCC2	merge_peak_61161 (+192158)
GCKR	merge_peak_57722 (-238)
GCLC	merge_peak_97399 (-70854)
GCNT2	merge_peak_94650 (-4216)
GCSAM	merge_peak_77861 (+35672)
GDNF	merge_peak_88585 (+112535)
GEM	merge_peak_111157 (+3077), merge_peak_111155 (+27735)
GEMIN6	merge_peak_58268 (+49559)
GFI1	merge_peak_4555 (-53135), merge_peak_4552 (-18552)
GFOD1	merge_peak_94924 (-35281), merge_peak_94920 (-12819), merge_peak_94915 (+21072)
GFRA2	merge_peak_108586 (+104750), merge_peak_108572 (+595939)
GGA1	merge_peak_72871 (-6698)
GGCT	merge_peak_103059 (-45227)
GGNBP1	merge_peak_96267 (+6662)
GGT5	merge_peak_72063 (+1240)
GGT6	merge_peak_44160 (-30990)
GGTLC2	merge_peak_71921 (+75822)
GHDC	merge_peak_46240 (-72877)
GHRHR	merge_peak_103076 (-49201)
GHSR	merge_peak_80297 (+266257), merge_peak_80296 (+268541), merge_peak_80276 (+376335)
GIMAP5	merge_peak_107298 (+16949)
GIPR	merge_peak_55182 (-282)
GJA10	merge_peak_98249 (+229519), merge_peak_98262 (+328390), merge_peak_98266 (+390180)
GJB6	merge_peak_29127 (-127088)
GK	merge_peak_119249 (-3248)
GK2	merge_peak_84109 (-662091)
GLDC	merge_peak_113659 (+79043)
GLI3	merge_peak_103546 (+448290), merge_peak_103539 (+527158)
GLRB	merge_peak_86423 (-72163)
GLRX	merge_peak_90508 (-79155), merge_peak_90505 (-47602), merge_peak_90503 (-44224)
GLRX3	merge_peak_16874 (+582980)
GLRX5	merge_peak_35214 (-51196)
GM2A	merge_peak_92730 (+11445)
GMDS	merge_peak_94178 (-443007), merge_peak_94174 (-413333), merge_peak_94166 (-286290)
GMPR	merge_peak_95269 (+446806), merge_peak_95284 (+502778), merge_peak_95286 (+508871)
GNA12	merge_peak_101888 (-1759), merge_peak_101877 (+69258)
GNA13	merge_peak_47628 (-75415), merge_peak_47615 (+29235), merge_peak_47606 (+67627)
GNA15	merge_peak_52187 (+19072)
GNAT1	merge_peak_76173 (-20667)
GNG12	merge_peak_3902 (+109530)
GNG13	merge_peak_39937 (-113885)
GNG2	merge_peak_33183 (-11072), merge_peak_33187 (+9346)
GNG7	merge_peak_52134 (+68880), merge_peak_52131 (+74970)
GNPTAB	merge_peak_27261 (-26370)
GNRH1	merge_peak_108813 (+148342), merge_peak_108812 (+152759), merge_peak_108805 (+197660)
GNRH2	merge_peak_66730 (-158423)
GNS	merge_peak_26014 (-47694)
GOLGA5	merge_peak_35034 (-37592)
GOLGA6C	merge_peak_38480 (-166585), merge_peak_38492 (-108359)
GOLGA7B	merge_peak_15319 (+11340), merge_peak_15321 (+32484)
GOLM1	merge_peak_115385 (-7478)
GOLPH3	merge_peak_88344 (+234907)
GOSR1	merge_peak_45487 (-22513)
GP5	merge_peak_81264 (-91717)
GPATCH2L	merge_peak_34387 (+51702)
GPBAR1	merge_peak_65123 (-29905)
GPC3	merge_peak_122130 (+330468)
GPC4	merge_peak_122130 (-239687)
GPR107	merge_peak_117831 (+75513), merge_peak_117832 (+84907), merge_peak_117833 (+87550)
GPR110	merge_peak_97217 (-126030)
GPR114	merge_peak_42155 (-3471)
GPR12	merge_peak_29449 (-409759), merge_peak_29446 (-370378)
GPR126	merge_peak_100146 (+531268), merge_peak_100148 (+541073), merge_peak_100154 (+570139), merge_peak_100156 (+583535)
GPR135	merge_peak_33463 (+189504)
GPR137	merge_peak_19688 (-24440)
GPR137B	merge_peak_10558 (+26403)
GPR141	merge_peak_103365 (+20689)
GPR142	merge_peak_48056 (+49981)
GPR150	merge_peak_90474 (+11379), merge_peak_90475 (+12230)
GPR157	merge_peak_520 (-99655)
GPR18	merge_peak_31586 (+32785)
GPR183	merge_peak_31605 (-598), merge_peak_31604 (-33)
GPR3	merge_peak_1756 (+25881)
GPR31	merge_peak_101417 (+7131)
GPR4	merge_peak_55176 (-28477)
GPR42	merge_peak_54328 (+34515), merge_peak_54333 (+62495)
GPR55	merge_peak_65700 (-19268)
GPR56	merge_peak_42167 (+139)
GPR6	merge_peak_98806 (-185010)
GPR68	merge_peak_34914 (-156171), merge_peak_34863 (+133799)
GPR98	merge_peak_90330 (+499947), merge_peak_90332 (+512517), merge_peak_90355 (+670560), merge_peak_90359 (+722908)
GPRC5A	merge_peak_23897 (+527)
GPRC5C	merge_peak_48056 (-13474)
GPRIN1	merge_peak_93679 (-9217)
GPX1	merge_peak_76125 (-41020)
GPX3	merge_peak_92681 (+18386), merge_peak_92686 (+39687), merge_peak_92690 (+59435)
GPX4	merge_peak_51929 (-1239), merge_peak_51936 (+65223)
GRAMD3	merge_peak_91343 (-1451), merge_peak_91344 (+562), merge_peak_91348 (+90031)
GRAMD4	merge_peak_73627 (-74978)
GRB10	merge_peak_103980 (-391508)
GRB2	merge_peak_48214 (-23595)
GREB1	merge_peak_57089 (+50187)
GRHPR	merge_peak_114564 (-224765)
GRIA4	merge_peak_21546 (-457856), merge_peak_21548 (-447307), merge_peak_21552 (-401760), merge_peak_21555 (-365309)
GRIK1	merge_peak_70348 (+633484)
GRIN1	merge_peak_118333 (+17531)
GRIN2B	merge_peak_23953 (-309662), merge_peak_23943 (-241205), merge_peak_23925 (+773606)
GRIN2D	merge_peak_55469 (+24469)
GRM4	merge_peak_96309 (-72155)
GRM5	merge_peak_21071 (+664995)
GRM8	merge_peak_106220 (+556479)
GRPR	merge_peak_118809 (-245307), merge_peak_118822 (-137425)
GRWD1	merge_peak_55469 (-26429)
GSDMC	merge_peak_112502 (+999044)
GSG1	merge_peak_23916 (+4319)
GSTZ1	merge_peak_34455 (-17761), merge_peak_34456 (-17057)
GTDC1	merge_peak_62521 (-206808), merge_peak_62496 (-64560), merge_peak_62495 (-63694), merge_peak_62475 (+619173)
GTF2A1	merge_peak_34552 (-175322)
GTF2H1	merge_peak_18121 (+61371)
GTF2I	merge_peak_104487 (-58845), merge_peak_104499 (+8074)
GTF2IRD1	merge_peak_104470 (-109914), merge_peak_104480 (-1474), merge_peak_104487 (+144866)
GTF3A	merge_peak_29471 (-53889)
GTSF1	merge_peak_25491 (+43947)
GTSF1L	merge_peak_68574 (-24437)
GUCY2D	merge_peak_44473 (+17161)
GUSB	merge_peak_104214 (-51428)
GXYLT2	merge_peak_77080 (-976), merge_peak_77088 (+88369), merge_peak_77091 (+102871)
GYPC	merge_peak_61856 (+358909)
GYS1	merge_peak_55555 (+14203)
H3F3A	merge_peak_9892 (+35603), merge_peak_9893 (+36996), merge_peak_9897 (+121422)
H3F3C	merge_peak_24539 (-67529), merge_peak_24533 (+28926), merge_peak_24532 (+35022), merge_peak_24527 (+55582), merge_peak_24526 (+58365)
H6PD	merge_peak_520 (-5950), merge_peak_528 (+45872)
HAAO	merge_peak_58428 (-89351)
HABP2	merge_peak_16003 (-571315), merge_peak_16009 (-465549), merge_peak_16030 (-284872), merge_peak_16044 (-170777)
HADHA	merge_peak_57627 (+158404)
HAMP	merge_peak_54311 (+843)
HAO1	merge_peak_67030 (+15538), merge_peak_67019 (+963774)
HAP1	merge_peak_46192 (-49757)
HAS1	merge_peak_55867 (+54552), merge_peak_55866 (+55548)
HAUS8	merge_peak_53529 (-4617)
HAVCR1	merge_peak_92884 (-42070)
HAVCR2	merge_peak_92887 (-235), merge_peak_92884 (+9168)
HCAR2	merge_peak_28476 (+24038)
HCK	merge_peak_67878 (+30366)
HCN4	merge_peak_38337 (-34137)
HCRTR1	merge_peak_2066 (-6779)
HDAC4	merge_peak_66322 (-553902), merge_peak_66309 (-431087)
HDDC2	merge_peak_99345 (+39999)
HDGF	merge_peak_6581 (+2132)
HECW2	merge_peak_64261 (+357731)
HEG1	merge_peak_78381 (-54849)
HELB	merge_peak_26080 (-105545), merge_peak_26083 (-89279)
HELT	merge_peak_87198 (-169504), merge_peak_87201 (-163248), merge_peak_87210 (-118976)
HELZ	merge_peak_47695 (+149432)
HEPH	merge_peak_120351 (-116382)
HERC1	merge_peak_37696 (-62977), merge_peak_37691 (-47082)
HEYL	merge_peak_2525 (+33792)
HGF	merge_peak_104776 (+827703)
HHIPL2	merge_peak_9663 (+708095), merge_peak_9662 (+709970)
HIBADH	merge_peak_102858 (+303265)
HIC1	merge_peak_43950 (-2383), merge_peak_43965 (+81304)
HIF1A	merge_peak_33572 (-224446), merge_peak_33577 (-213397), merge_peak_33586 (-160122), merge_peak_33587 (-149963), merge_peak_33591 (-134683), merge_peak_33597 (-102901), merge_peak_33605 (-34965)
HIF3A	merge_peak_55252 (-7614)
HIP1R	merge_peak_28499 (+45480)
HIPK2	merge_peak_106827 (-42518), merge_peak_106805 (+110374)
HIST1H4J	merge_peak_95756 (+347)
HIST3H2A	merge_peak_10024 (+5302), merge_peak_10023 (+11905)
HIST3H2BB	merge_peak_10026 (+5746)
HIST3H3	merge_peak_10024 (-27232), merge_peak_10023 (-20629)
HIVEP1	merge_peak_94791 (-47348), merge_peak_94815 (+221651)
HIVEP2	merge_peak_100173 (-70330), merge_peak_100156 (+59737), merge_peak_100154 (+73133), merge_peak_100148 (+102199), merge_peak_100146 (+112004)
HIVEP3	merge_peak_2764 (+48232), merge_peak_2760 (+62626), merge_peak_2742 (+189645), merge_peak_2722 (+291312), merge_peak_2713 (+425158)
HKDC1	merge_peak_13845 (-2895)
HLA-E	merge_peak_95924 (+38685)
HLX	merge_peak_9613 (+284762)
HM13	merge_peak_67828 (+75385), merge_peak_67829 (+79083)
HMBOX1	merge_peak_109029 (+339243), merge_peak_109031 (+340931)
HMCN2	merge_peak_117842 (-283582)
HMG20A	merge_peak_38633 (+88154)
HMGA1	merge_peak_96309 (-31052), merge_peak_96316 (+7566)
HMGA2	merge_peak_26035 (-167161), merge_peak_26048 (+68982)
HMHA1	merge_peak_51915 (-20556)
HMOX1	merge_peak_72631 (-67331)
HN1L	merge_peak_39985 (-31964)
HNF1A	merge_peak_28292 (+55520), merge_peak_28293 (+58409)
HNF1B	merge_peak_45904 (-29423), merge_peak_45896 (+46699)
HNRNPA2B1	merge_peak_102778 (+13801)
HNRNPC	merge_peak_32346 (+5197), merge_peak_32341 (+39561)
HNRNPD	merge_peak_84185 (+740870), merge_peak_84183 (+765813)
HNRNPF	merge_peak_12971 (-2925)
HOMER2	merge_peak_38923 (+119729)
HORMAD2	merge_peak_72391 (-141723), merge_peak_72401 (+115270), merge_peak_72403 (+125749), merge_peak_72404 (+130530)
HOXA1	merge_peak_102822 (+136957)
HOXA4	merge_peak_102832 (-3792)
HOXB1	merge_peak_46732 (+24960), merge_peak_46730 (+39215)
HP1BP3	merge_peak_1215 (-235897), merge_peak_1207 (+61411)
HPCAL1	merge_peak_56999 (-13636)
HPDL	merge_peak_2975 (-56143), merge_peak_2976 (-53669)
HRH2	merge_peak_93640 (+102163), merge_peak_93641 (+108000)
HS3ST2	merge_peak_41002 (-190764)
HS3ST3A1	merge_peak_44701 (+254537)
HS3ST3B1	merge_peak_44729 (+55710), merge_peak_44731 (+72814), merge_peak_44741 (+444112)
HS6ST2	merge_peak_122105 (+472945)
HSD17B4	merge_peak_91174 (-84795), merge_peak_91175 (-70119), merge_peak_91176 (-62913), merge_peak_91177 (-54736), merge_peak_91178 (-53258)
HSD17B8	merge_peak_96226 (+982)
HSF2BP	merge_peak_71208 (+111019), merge_peak_71205 (+148544), merge_peak_71201 (+181329)
HSH2D	merge_peak_53420 (+15481), merge_peak_53421 (+17325), merge_peak_53423 (+19597)
HSPBAP1	merge_peak_78273 (+111633)
HTR1F	merge_peak_77303 (+48040)
HTR2B	merge_peak_65713 (-55018)
HTR4	merge_peak_92482 (-137265)
HTR5A	merge_peak_107524 (+128837)
HTRA3	merge_peak_82132 (+115615), merge_peak_82138 (+149852)
HUWE1	merge_peak_120079 (-32556)
HVCN1	merge_peak_27764 (+51983)
IAH1	merge_peak_56934 (+74096)
ID1	merge_peak_67828 (-15470), merge_peak_67829 (-11772)
ID2	merge_peak_56783 (-601897), merge_peak_56792 (-539474), merge_peak_56795 (-523659), merge_peak_56809 (-445780), merge_peak_56823 (-382277), merge_peak_56827 (-373805), merge_peak_56845 (-269759)
IDO2	merge_peak_109411 (+11269)
IER2	merge_peak_53131 (+2474)
IER3	merge_peak_95964 (-43602), merge_peak_95958 (-8065)
IFI16	merge_peak_6741 (-1)
IFI6	merge_peak_1795 (+15874)
IFIT1	merge_peak_14905 (+7554)
IFIT1B	merge_peak_14898 (-22422)
IFIT3	merge_peak_14890 (+99), merge_peak_14898 (+27740)
IFIT5	merge_peak_14905 (-14486)
IFNAR2	merge_peak_70498 (-25958)
IFNGR2	merge_peak_70534 (+16847)
IFNLR1	merge_peak_1433 (+37223)
IFT122	merge_peak_78691 (+45796)
IFT57	merge_peak_77769 (+64176)
IGDCC3	merge_peak_37812 (-31642)
IGDCC4	merge_peak_37812 (+13390)
IGF1R	merge_peak_39636 (-100797)
IGF2	merge_peak_17302 (-1840), merge_peak_17301 (+1891)
IGF2R	merge_peak_101077 (+10262), merge_peak_101081 (+21125)
IGFBP4	merge_peak_46122 (+42820)
IGFL1	merge_peak_55252 (+59680)
IGFN1	merge_peak_8542 (+1044)
IGLL1	merge_peak_71992 (+334311)
IGLL5	merge_peak_71921 (-165322)
IGLON5	merge_peak_55809 (-17514)
IGSF23	merge_peak_55040 (-5045)
IGSF6	merge_peak_40951 (+34094), merge_peak_40950 (+34873)
IGSF9	merge_peak_6796 (-6128)
IHH	merge_peak_65212 (-39046)
IKBKE	merge_peak_8941 (-13004)
IKZF1	merge_peak_103930 (+71841)
IL10	merge_peak_9005 (-20914), merge_peak_9004 (-15606), merge_peak_8998 (+1557), merge_peak_8997 (+5951), merge_peak_8981 (+65713)
IL10RA	merge_peak_22064 (-11524)
IL12B	merge_peak_93069 (-448230), merge_peak_93059 (-127632), merge_peak_93055 (-81747)
IL15	merge_peak_85974 (+7114)
IL15RA	merge_peak_11478 (-75092), merge_peak_11477 (-73564), merge_peak_11472 (-31800)
IL16	merge_peak_38887 (+61449)
IL17C	merge_peak_43583 (+3016)
IL17RA	merge_peak_71555 (+16699)
IL18BP	merge_peak_20326 (+70779)
IL19	merge_peak_9004 (-10770), merge_peak_9005 (-5462), merge_peak_9015 (+52914)
IL1A	merge_peak_61382 (-19821), merge_peak_61380 (-11473)
IL1B	merge_peak_61398 (-48736), merge_peak_61395 (-43106), merge_peak_61382 (+32492), merge_peak_61380 (+40840)
IL1F10	merge_peak_61417 (+6190), merge_peak_61419 (+9386), merge_peak_61421 (+16109), merge_peak_61424 (+32035), merge_peak_61425 (+33022)
IL1R1	merge_peak_60904 (-59667), merge_peak_60906 (-38324), merge_peak_60909 (-14799), merge_peak_60911 (-5450), merge_peak_60914 (+5374), merge_peak_60916 (+13106), merge_peak_60917 (+16714)
IL1R2	merge_peak_60904 (+91273), merge_peak_60906 (+112616), merge_peak_60909 (+136141), merge_peak_60911 (+145490)
IL1RL1	merge_peak_60922 (-77107), merge_peak_60928 (-52750)
IL1RL2	merge_peak_60914 (-38813), merge_peak_60916 (-31081), merge_peak_60917 (-27473), merge_peak_60922 (+47422), merge_peak_60928 (+71779)
IL1RN	merge_peak_61417 (-39389), merge_peak_61419 (-36193), merge_peak_61421 (-29470), merge_peak_61424 (-13544), merge_peak_61425 (-12557)
IL20	merge_peak_9015 (-13570)
IL22RA1	merge_peak_1433 (-6917)
IL2RA	merge_peak_11482 (-8532), merge_peak_11478 (+9643), merge_peak_11477 (+11171), merge_peak_11472 (+52935)
IL31	merge_peak_28437 (+65330), merge_peak_28435 (+69096), merge_peak_28434 (+75566)
IL36B	merge_peak_61414 (-1403)
IL36RN	merge_peak_61414 (-4838)
IL37	merge_peak_61395 (-32962), merge_peak_61398 (-27332)
IL6	merge_peak_102598 (-160542), merge_peak_102621 (+5538)
IL6R	merge_peak_6331 (+18447), merge_peak_6332 (+20205)
IL6ST	merge_peak_89098 (-177453)
IL7R	merge_peak_88498 (-120352), merge_peak_88504 (+1156)
IL8	merge_peak_83806 (-78587), merge_peak_83817 (-18387), merge_peak_83818 (-14328), merge_peak_83821 (-9455), merge_peak_83830 (+24167)
ILDR1	merge_peak_78214 (-8560)
ILVBL	merge_peak_53334 (-69563)
IMMP2L	merge_peak_105887 (-553800), merge_peak_105875 (-439012)
IMPAD1	merge_peak_109962 (-6678)
INA	merge_peak_15636 (-47126)
INHBA	merge_peak_103546 (-85616), merge_peak_103539 (-6748)
INO80C	merge_peak_50206 (+19051)
INO80D	merge_peak_64663 (+373241)
INPP5A	merge_peak_16974 (-155066), merge_peak_17021 (+128376)
INPP5D	merge_peak_65844 (+1118)
INSC	merge_peak_18032 (+680892)
INSIG1	merge_peak_107524 (-98615)
INSIG2	merge_peak_61586 (+32121)
INSL3	merge_peak_53631 (+23851)
INSL5	merge_peak_3855 (+236806)
IPO7	merge_peak_17717 (-32380), merge_peak_17718 (-22771)
IQCE	merge_peak_101848 (+66278)
IQGAP1	merge_peak_39331 (+18078)
IQGAP2	merge_peak_89802 (-35140), merge_peak_89820 (+118233), merge_peak_89822 (+143932), merge_peak_89826 (+176130)
IRAK1	merge_peak_122709 (-23200), merge_peak_122708 (-20560)
IRAK2	merge_peak_74202 (+2580), merge_peak_74207 (+27332), merge_peak_74209 (+31903), merge_peak_74210 (+34288), merge_peak_74211 (+40776)
IRAK3	merge_peak_26080 (+8121), merge_peak_26083 (+24387)
IRF1	merge_peak_91573 (+64927)
IRF2	merge_peak_87154 (+41197), merge_peak_87149 (+74060), merge_peak_87148 (+79568)
IRF2BP2	merge_peak_10470 (-441532), merge_peak_10464 (-398932), merge_peak_10463 (-387930), merge_peak_10431 (-233694), merge_peak_10429 (-231528), merge_peak_10418 (-122145), merge_peak_10413 (-90870), merge_peak_10393 (+65247)
IRF2BPL	merge_peak_34430 (+69210)
IRF8	merge_peak_43362 (-9881), merge_peak_43378 (+45085), merge_peak_43380 (+50162)
IRGM	merge_peak_92665 (-65834), merge_peak_92667 (-56151)
IRS1	merge_peak_65488 (+466178), merge_peak_65477 (+684468)
ISCA1	merge_peak_115392 (-57024), merge_peak_115385 (+175493)
ISCA2	merge_peak_34246 (+78349)
ISG15	merge_peak_33 (+43)
ISG20	merge_peak_39132 (+1386)
ITCH	merge_peak_68061 (+27740)
ITGA11	merge_peak_38028 (+77038)
ITGA2	merge_peak_88948 (+15814), merge_peak_88949 (+19627), merge_peak_88951 (+30157)
ITGA5	merge_peak_25491 (-9220)
ITGA6	merge_peak_63471 (-145405)
ITGAL	merge_peak_41433 (-1426)
ITGAV	merge_peak_63950 (-45545)
ITGB1	merge_peak_12697 (-25554)
ITGB2	merge_peak_71360 (+1107)
ITGB6	merge_peak_63080 (-288988), merge_peak_63072 (-203185)
ITGB8	merge_peak_102516 (+21927), merge_peak_102528 (+107771), merge_peak_102529 (+113514), merge_peak_102530 (+118231), merge_peak_102533 (+132830), merge_peak_102534 (+135654), merge_peak_102538 (+146145), merge_peak_102547 (+265754), merge_peak_102548 (+266470)
ITM2B	merge_peak_30390 (-22847)
ITPKB	merge_peak_9923 (+82034)
ITPR2	merge_peak_24331 (+498274)
ITPR3	merge_peak_96267 (-29965), merge_peak_96275 (+52729), merge_peak_96277 (+74398)
JAG1	merge_peak_67138 (+222286)
JAK1	merge_peak_3761 (-121191), merge_peak_3760 (-117193), merge_peak_3759 (-113622), merge_peak_3753 (-45610), merge_peak_3750 (-34958), merge_peak_3738 (+44010)
JAKMIP1	merge_peak_81975 (+104867)
JARID2	merge_peak_94989 (-975143), merge_peak_95012 (-703404), merge_peak_95026 (-539696), merge_peak_95030 (-533190), merge_peak_95036 (-513275), merge_peak_95046 (-425274), merge_peak_95048 (-404237), merge_peak_95093 (-39833), merge_peak_95094 (-38158), merge_peak_95104 (+42665), merge_peak_95121 (+106412), merge_peak_95131 (+171800), merge_peak_95134 (+177254), merge_peak_95146 (+236998), merge_peak…
JAZF1	merge_peak_102920 (-149560)
JDP2	merge_peak_34342 (-9851)
JHDM1D	merge_peak_106867 (-74212), merge_peak_106863 (-35156)
JMY	merge_peak_89980 (-6459)
JUND	merge_peak_53710 (-8914)
JUP	merge_peak_46192 (+2297)
KALRN	merge_peak_78349 (+545393)
KANK1	merge_peak_113409 (+215002), merge_peak_113414 (+282059)
KAT2B	merge_peak_74756 (+17390)
KAT7	merge_peak_46844 (-8581)
KAZN	merge_peak_796 (+143838)
KBTBD8	merge_peak_76789 (+612387)
KCMF1	merge_peak_60105 (-32526)
KCNC2	merge_peak_26378 (+674064)
KCNC3	merge_peak_55719 (+28356)
KCNE1	merge_peak_70620 (-68240)
KCNE1L	merge_peak_121449 (-89489)
KCNG1	merge_peak_69183 (+42809)
KCNJ15	merge_peak_70836 (-50867), merge_peak_70849 (+19996), merge_peak_70864 (+188077), merge_peak_70868 (+204988), merge_peak_70869 (+206459)
KCNJ16	merge_peak_47876 (-344022), merge_peak_47885 (-64203)
KCNJ2	merge_peak_47903 (+120751), merge_peak_47906 (+143974)
KCNJ4	merge_peak_72955 (+106841)
KCNK17	merge_peak_96735 (+24862)
KCNK5	merge_peak_96735 (-60241)
KCNMB1	merge_peak_93326 (+56288), merge_peak_93320 (+83124)
KCNN4	merge_peak_55001 (+61), merge_peak_54995 (+15816), merge_peak_54994 (+17622)
KCNV2	merge_peak_113483 (-61831)
KCTD16	merge_peak_92357 (-15175)
KCTD5	merge_peak_40076 (-18508)
KCTD7	merge_peak_104224 (-489686)
KDM1A	merge_peak_1341 (-8578), merge_peak_1348 (+84067)
KDM4B	merge_peak_52404 (+204163)
KDM5B	merge_peak_8656 (+3154), merge_peak_8651 (+56543)
KDM5C	merge_peak_120042 (+1345)
KDM6A	merge_peak_119697 (+29811)
KDM6B	merge_peak_44446 (-14446)
KDM8	merge_peak_41159 (+43361), merge_peak_41160 (+49696), merge_peak_41161 (+50447)
KIAA0195	merge_peak_48214 (-27383)
KIAA0247	merge_peak_34000 (+40260), merge_peak_34015 (+105092)
KIAA0513	merge_peak_43260 (-33588)
KIAA1045	merge_peak_114400 (+3670)
KIAA1199	merge_peak_38859 (+176518)
KIAA1217	merge_peak_12236 (-652063)
KIAA1279	merge_peak_13815 (+24243)
KIAA1324	merge_peak_5053 (+83601)
KIAA1432	merge_peak_113611 (-65221), merge_peak_113615 (-41942)
KIAA1467	merge_peak_23916 (+55042)
KIAA1549L	merge_peak_18451 (+180455)
KIAA1644	merge_peak_73459 (+121641)
KIAA1919	merge_peak_98894 (-19755)
KIAA2018	merge_peak_77952 (+20131)
KIF13B	merge_peak_109031 (+31738), merge_peak_109029 (+33426)
KIF17	merge_peak_1207 (-7260)
KIF19	merge_peak_48044 (-37192)
KIF3B	merge_peak_67894 (-28285)
KIF3C	merge_peak_57616 (-18212)
KIR2DL1	merge_peak_56138 (-5429)
KIR2DL3	merge_peak_56138 (+25854)
KIR2DL4	merge_peak_56146 (-7)
KIR3DL1	merge_peak_56151 (+26969)
KIR3DL2	merge_peak_56151 (-7006)
KIR3DX1	merge_peak_56098 (-9225), merge_peak_56101 (+9945)
KIRREL	merge_peak_6671 (-38271), merge_peak_6674 (-31237)
KITLG	merge_peak_26675 (-576722), merge_peak_26672 (-546638)
KLF10	merge_peak_111539 (-4983)
KLF13	merge_peak_36297 (+73139), merge_peak_36301 (+108585), merge_peak_36305 (+132411)
KLF14	merge_peak_106477 (-209535), merge_peak_106471 (-182510), merge_peak_106469 (-176114), merge_peak_106468 (-169883), merge_peak_106467 (-168525), merge_peak_106464 (-159400)
KLF2	merge_peak_53448 (+5820), merge_peak_53468 (+120679), merge_peak_53470 (+124875), merge_peak_53472 (+138146)
KLF4	merge_peak_116568 (-988153), merge_peak_116528 (-443611), merge_peak_116513 (-337859)
KLF6	merge_peak_11396 (-878052), merge_peak_11389 (-666213), merge_peak_11372 (-336500), merge_peak_11371 (-335255), merge_peak_11360 (-232919), merge_peak_11348 (-110040), merge_peak_11333 (-63625), merge_peak_11326 (-25067), merge_peak_11325 (-20781), merge_peak_11324 (-20169), merge_peak_11323 (-19187), merge_peak_11312 (+27186)
KLF7	merge_peak_64743 (-122967), merge_peak_64737 (-75424), merge_peak_64734 (-65534)
KLF9	merge_peak_114809 (-52642)
KLHL25	merge_peak_39075 (+145534), merge_peak_39074 (+148307), merge_peak_39069 (+175875), merge_peak_39064 (+206734), merge_peak_39063 (+210834)
KLHL31	merge_peak_97399 (+49725)
KLHL36	merge_peak_43214 (+39411)
KLHL6	merge_peak_80674 (+3524), merge_peak_80664 (+39319)
KLHL7	merge_peak_102636 (-84677)
KLLN	merge_peak_14807 (-418882), merge_peak_14806 (-408236), merge_peak_14800 (-293147), merge_peak_14794 (-252811), merge_peak_14792 (-247093), merge_peak_14791 (-244610), merge_peak_14774 (-112928)
KLRB1	merge_peak_23638 (-37291)
KLRG1	merge_peak_23612 (+43192)
KMO	merge_peak_10684 (+59352)
KMT2C	merge_peak_107442 (+91449)
KMT2E	merge_peak_105628 (-56698)
KNCN	merge_peak_3051 (+28697), merge_peak_3050 (+42319)
KNTC1	merge_peak_28476 (+152057)
KRBOX4	merge_peak_119739 (-736654), merge_peak_119756 (-638030)
KREMEN1	merge_peak_72321 (-41478), merge_peak_72324 (+10952)
KRR1	merge_peak_26424 (-509082), merge_peak_26423 (-467771), merge_peak_26418 (-442621), merge_peak_26417 (-440415), merge_peak_26416 (-432964)
KRT31	merge_peak_46163 (-6612)
KRT37	merge_peak_46163 (+20319)
KRT80	merge_peak_25280 (+44522)
KRTCAP3	merge_peak_57718 (-10744)
KSR1	merge_peak_45224 (-131860)
KY	merge_peak_78883 (+55762)
KYNU	merge_peak_62429 (-43162)
L3MBTL3	merge_peak_99512 (+20956)
LACTB	merge_peak_37622 (+28733)
LAIR1	merge_peak_56074 (-7581), merge_peak_56072 (+2730)
LAIR2	merge_peak_56098 (+20770)
LAMA5	merge_peak_69685 (-2054)
LAMB3	merge_peak_9192 (+17136), merge_peak_9188 (+43772)
LAMP3	merge_peak_80612 (+4376), merge_peak_80610 (+12422)
LAMP5	merge_peak_67098 (-112754)
LANCL2	merge_peak_104083 (+140840), merge_peak_104084 (+142834)
LAPTM4A	merge_peak_57374 (-11340)
LAPTM5	merge_peak_1985 (+14015)
LARS2	merge_peak_75781 (+163208)
LAT	merge_peak_41289 (+38616), merge_peak_41298 (+133881), merge_peak_41301 (+150416), merge_peak_41318 (+288869)
LAX1	merge_peak_8751 (-101671)
LAYN	merge_peak_21752 (+46077)
LBP	merge_peak_68365 (+99361)
LCK	merge_peak_2129 (-15042)
LCLAT1	merge_peak_57928 (+267927)
LCN1	merge_peak_118178 (-9800)
LCP1	merge_peak_30307 (-137754)
LCP2	merge_peak_93326 (-35162), merge_peak_93320 (-8326), merge_peak_93308 (+27361)
LDHA	merge_peak_18121 (-12299)
LDHAL6B	merge_peak_37476 (+31346)
LDHD	merge_peak_42837 (+104662)
LDLRAD3	merge_peak_18655 (+37076)
LDLRAD4	merge_peak_49728 (+343864), merge_peak_49741 (+390536), merge_peak_49745 (+396862), merge_peak_49752 (+491756)
LEO1	merge_peak_37167 (-34749)
LEP	merge_peak_106287 (-19274)
LGALS2	merge_peak_72871 (-21697)
LGALS3	merge_peak_33312 (-57962), merge_peak_33313 (-56930), merge_peak_33318 (-30773), merge_peak_33319 (-26628), merge_peak_33320 (-25668), merge_peak_33330 (+4505)
LGALSL	merge_peak_59287 (-241247), merge_peak_59288 (-240344), merge_peak_59289 (-239689), merge_peak_59295 (-210235), merge_peak_59307 (-135566), merge_peak_59312 (-93927)
LGMN	merge_peak_35034 (-7960), merge_peak_35030 (+19744), merge_peak_35016 (+89737), merge_peak_35007 (+148396), merge_peak_35004 (+165496), merge_peak_34993 (+216249), merge_peak_34991 (+218618)
LGR6	merge_peak_8627 (+101937)
LHFPL2	merge_peak_89942 (+114379), merge_peak_89938 (+122580), merge_peak_89937 (+124580), merge_peak_89933 (+139170), merge_peak_89928 (+224015)
LHFPL3	merge_peak_105628 (+628824)
LHPP	merge_peak_16564 (+261570)
LHX2	merge_peak_117333 (+199365)
LHX4	merge_peak_7736 (+16405), merge_peak_7737 (+17003)
LIF	merge_peak_72404 (+36147), merge_peak_72403 (+40928), merge_peak_72401 (+51407)
LIG3	merge_peak_45749 (+83287)
LILRA1	merge_peak_56106 (+13345)
LILRA2	merge_peak_56101 (-30865)
LILRA4	merge_peak_56072 (-23413)
LILRB1	merge_peak_56106 (-23450)
LILRB2	merge_peak_56056 (-2911)
LILRB3	merge_peak_56040 (+11954)
LILRB4	merge_peak_56116 (-997), merge_peak_56118 (+797)
LIM2	merge_peak_55822 (-4927), merge_peak_55820 (+6853)
LIMD1	merge_peak_75781 (-43090), merge_peak_75805 (+73328)
LIMK1	merge_peak_104445 (+50382)
LIMS1	merge_peak_61161 (-14318), merge_peak_61163 (+7222)
LINGO1	merge_peak_38655 (-361767), merge_peak_38646 (-258581), merge_peak_38633 (+123662)
LIPA	merge_peak_14880 (-3306)
LIPC	merge_peak_37416 (+47134)
LIPF	merge_peak_14824 (+43409)
LIPK	merge_peak_14824 (-16694)
LIPM	merge_peak_14840 (+36410)
LMAN1L	merge_peak_38443 (-22003)
LMF1	merge_peak_39937 (+56381)
LMLN	merge_peak_81588 (+111799)
LMNA	merge_peak_6491 (-16699)
LMNB1	merge_peak_91355 (-152864), merge_peak_91356 (-152402)
LMO1	merge_peak_17646 (+4682)
LMO2	merge_peak_18478 (-50766), merge_peak_18474 (-29144)
LMOD3	merge_peak_76836 (-204494)
LPAR1	merge_peak_116675 (+284220), merge_peak_116674 (+285109)
LPAR6	merge_peak_30411 (-60533)
LPCAT1	merge_peak_87526 (+53830)
LPHN1	merge_peak_53255 (-164008)
LPIN2	merge_peak_49147 (-92534), merge_peak_49112 (+156179)
LPL	merge_peak_108527 (+183472)
LPP	merge_peak_81026 (+225334), merge_peak_81038 (+371147), merge_peak_81046 (+470333), merge_peak_81055 (+576073)
LRCH3	merge_peak_81567 (+4116), merge_peak_81568 (+10886)
LRMP	merge_peak_24272 (-97056)
LRP1	merge_peak_25707 (+11502)
LRP12	merge_peak_111645 (+3105)
LRP1B	merge_peak_62429 (-702635)
LRPPRC	merge_peak_58529 (-104700)
LRRC16A	merge_peak_95556 (-342544), merge_peak_95560 (-304808), merge_peak_95578 (-225331), merge_peak_95612 (+179200)
LRRC16B	merge_peak_32538 (+1376)
LRRC25	merge_peak_53732 (-1652)
LRRC26	merge_peak_118333 (+13039)
LRRC32	merge_peak_20708 (-30415), merge_peak_20707 (-20959)
LRRC37A3	merge_peak_47615 (-108819), merge_peak_47606 (-70427), merge_peak_47589 (+125793), merge_peak_47588 (+135603)
LRRC4	merge_peak_106287 (-190940)
LRRC48	merge_peak_44928 (+18422)
LRRC8C	merge_peak_4440 (+39224), merge_peak_4448 (+88454)
LRRC8D	merge_peak_4440 (-148736), merge_peak_4448 (-99506), merge_peak_4467 (+86853), merge_peak_4468 (+87972)
LRRFIP2	merge_peak_75300 (+46358)
LRTM2	merge_peak_23104 (-19305)
LRTOMT	merge_peak_20326 (-10494)
LSM10	merge_peak_2383 (-14275)
LSM4	merge_peak_53710 (+32738)
LSM7	merge_peak_52089 (-43183)
LTA	merge_peak_96052 (-4299)
LTBP2	merge_peak_34246 (+40262)
LTBP4	merge_peak_54706 (+8415), merge_peak_54709 (+17993)
LTBR	merge_peak_23368 (+43046)
LTC4S	merge_peak_93885 (-55089)
LUZP1	merge_peak_1348 (+74248)
LY75-CD302	merge_peak_63027 (+25448)
LY9	merge_peak_6899 (-28335)
LYL1	merge_peak_53119 (+2685), merge_peak_53108 (+89616)
LYN	merge_peak_109905 (+13644), merge_peak_109906 (+22047), merge_peak_109917 (+68481), merge_peak_109921 (+95785), merge_peak_109923 (+109366)
LYPLA2	merge_peak_1403 (-10916)
LYSMD2	merge_peak_37142 (+2480)
LYST	merge_peak_10529 (-53247), merge_peak_10526 (-43817), merge_peak_10525 (-42062)
LYZL1	merge_peak_12462 (+299123), merge_peak_12466 (+311167), merge_peak_12472 (+344337), merge_peak_12473 (+345924)
LYZL2	merge_peak_12586 (-372189), merge_peak_12581 (-356345), merge_peak_12562 (-52791), merge_peak_12545 (+89283), merge_peak_12539 (+119018), merge_peak_12536 (+125623), merge_peak_12531 (+140286), merge_peak_12522 (+182392)
LZTS1	merge_peak_108572 (-888909)
LZTS2	merge_peak_15465 (+16003)
MACC1	merge_peak_102500 (+29444)
MACF1	merge_peak_2489 (-35435), merge_peak_2498 (+32222), merge_peak_2500 (+102518), merge_peak_2501 (+108925), merge_peak_2502 (+110119)
MAD1L1	merge_peak_101795 (+115623), merge_peak_101794 (+122814), merge_peak_101792 (+133434), merge_peak_101773 (+271227)
MAD2L2	merge_peak_669 (-1629)
MAEA	merge_peak_81692 (+1051)
MAF	merge_peak_42925 (+592723)
MAG	merge_peak_54314 (+14024), merge_peak_54315 (+26990)
MAGI2	merge_peak_104725 (+1281)
MAGOHB	merge_peak_23743 (+72609)
MAML1	merge_peak_93885 (+6047)
MAML2	merge_peak_21296 (+137929), merge_peak_21293 (+154555), merge_peak_21290 (+176880), merge_peak_21285 (+267382)
MAML3	merge_peak_85865 (+263039)
MANBA	merge_peak_84858 (+132935), merge_peak_84851 (+161944), merge_peak_84847 (+196476)
MANSC1	merge_peak_23870 (-159826), merge_peak_23869 (-158254), merge_peak_23860 (-89306), merge_peak_23859 (-86681)
MAOA	merge_peak_119654 (-11670)
MAP1LC3A	merge_peak_68076 (+32480)
MAP1LC3B	merge_peak_43457 (+73099)
MAP1LC3B2	merge_peak_28037 (-239166), merge_peak_28045 (-182504), merge_peak_28056 (-115186), merge_peak_28060 (-68509), merge_peak_28081 (+78545), merge_peak_28086 (+118001)
MAP2K1	merge_peak_37865 (+26999)
MAP2K2	merge_peak_52285 (+48530)
MAP2K3	merge_peak_45137 (-48602), merge_peak_45143 (-665)
MAP2K5	merge_peak_37972 (-11021)
MAP2K6	merge_peak_47876 (+346134), merge_peak_47885 (+625953)
MAP3K1	merge_peak_89098 (-643127)
MAP3K15	merge_peak_118971 (-270582), merge_peak_118960 (-209522), merge_peak_118957 (-195000)
MAP3K7	merge_peak_98271 (+239268)
MAP3K8	merge_peak_12522 (+13433), merge_peak_12531 (+55539), merge_peak_12536 (+70202), merge_peak_12539 (+76807), merge_peak_12545 (+106542)
MAP4K4	merge_peak_60836 (-101813)
MAP4K5	merge_peak_33115 (+11003)
MAPK1	merge_peak_71845 (+43164)
MAPK10	merge_peak_84362 (+625385)
MAPK11	merge_peak_73842 (-35499)
MAPK13	merge_peak_96478 (-11582), merge_peak_96489 (+56104)
MAPK14	merge_peak_96478 (+91028)
MAPK6	merge_peak_37167 (-12646), merge_peak_37171 (+12548), merge_peak_37181 (+76571), merge_peak_37182 (+81612), merge_peak_37183 (+83417), merge_peak_37184 (+84564)
MAPKAP1	merge_peak_117418 (+185270)
MAPKAPK2	merge_peak_8981 (+21744), merge_peak_8997 (+81506), merge_peak_8998 (+85900)
MAPRE1	merge_peak_67963 (+3391)
MAPRE2	merge_peak_50159 (-69844)
2020-03-08	merge_peak_13095 (+174260)
MARCO	merge_peak_61610 (-28068)
MARK2	merge_peak_19646 (+27505)
MARK3	merge_peak_35632 (-12686), merge_peak_35639 (+42240)
MAS1	merge_peak_101064 (-56910)
MAST4	merge_peak_89474 (+586238)
MAT2B	merge_peak_93179 (+389261)
MATK	merge_peak_52270 (-51032), merge_peak_52269 (-26769), merge_peak_52267 (-16975), merge_peak_52266 (-10806), merge_peak_52259 (+16450)
MATN1	merge_peak_1985 (-20218)
MAX	merge_peak_33749 (-148924), merge_peak_33741 (-104234), merge_peak_33737 (-68478)
MBNL1	merge_peak_79641 (+63301)
MBNL3	merge_peak_122105 (-48760)
MBP	merge_peak_51594 (-11488)
MCAM	merge_peak_22199 (+98556)
MCCC1	merge_peak_80612 (-58948), merge_peak_80610 (-50902)
MCF2L2	merge_peak_80674 (-123890), merge_peak_80664 (-88095), merge_peak_80647 (+46960), merge_peak_80645 (+52295), merge_peak_80644 (+57055)
MCFD2	merge_peak_58689 (+38624)
MCTP1	merge_peak_90440 (+490839)
MCTP2	merge_peak_39543 (-101568)
MDGA1	merge_peak_96664 (+11634), merge_peak_96655 (+117618)
MDGA2	merge_peak_33014 (+451174)
MDM1	merge_peak_26176 (-119192)
MEAF6	merge_peak_2421 (+35857)
MECP2	merge_peak_122709 (+54546), merge_peak_122708 (+57186)
MED13L	merge_peak_28060 (-213534), merge_peak_28056 (-166857), merge_peak_28045 (-99539), merge_peak_28037 (-42877)
MED15	merge_peak_71751 (+7468)
MED18	merge_peak_1878 (-1925)
MED27	merge_peak_117948 (+350494)
MED30	merge_peak_111925 (+478075)
MED4	merge_peak_30390 (-115207)
MEDAG	merge_peak_29678 (-165943)
MEF2A	merge_peak_39689 (-161914)
MEF2C	merge_peak_90284 (-378850), merge_peak_90276 (-75402)
MEF2D	merge_peak_6540 (+12751)
MEIS3	merge_peak_55388 (-26905)
MEOX1	merge_peak_46353 (+53453), merge_peak_46352 (+54923), merge_peak_46351 (+61880)
MESDC2	merge_peak_38859 (+33989)
MET	merge_peak_106016 (-50590), merge_peak_106017 (-41338), merge_peak_106018 (-38720), merge_peak_106022 (-29), merge_peak_106034 (+130543)
METRNL	merge_peak_48996 (+4028), merge_peak_49009 (+105373)
METTL13	merge_peak_7406 (+12601)
METTL20	merge_peak_24513 (-33289), merge_peak_24526 (+74188), merge_peak_24527 (+76971), merge_peak_24532 (+97531), merge_peak_24533 (+103627)
METTL21D	merge_peak_33097 (+30566), merge_peak_33074 (+115727), merge_peak_33072 (+123428)
METTL25	merge_peak_26543 (-404758)
METTL6	merge_peak_74552 (-72557)
METTL7B	merge_peak_25554 (-28994)
METTL9	merge_peak_40950 (+18311), merge_peak_40951 (+19090)
MEX3A	merge_peak_6491 (-16010)
MFNG	merge_peak_72847 (+53870)
MGAT5	merge_peak_62223 (+563667)
MGAT5B	merge_peak_48352 (-99554)
MGLL	merge_peak_78548 (+22129), merge_peak_78540 (+72093)
MGME1	merge_peak_67318 (-72097)
MGST2	merge_peak_85865 (+225377)
MICAL2	merge_peak_17892 (-80414)
MICALL2	merge_peak_101742 (+40725), merge_peak_101741 (+41865)
MID1IP1	merge_peak_119445 (+614622)
MISP	merge_peak_51867 (+5382)
MKI67	merge_peak_16733 (+134978), merge_peak_16720 (+205789), merge_peak_16718 (+217530)
MKI67IP	merge_peak_61756 (+14449)
MKLN1	merge_peak_106464 (-434331), merge_peak_106467 (-425206), merge_peak_106468 (-423848), merge_peak_106469 (-417617), merge_peak_106471 (-411221), merge_peak_106477 (-384196)
MLH1	merge_peak_75300 (+136670)
MLH3	merge_peak_34280 (+26239)
MLXIP	merge_peak_28434 (+66552), merge_peak_28435 (+73022), merge_peak_28437 (+76788)
MMP19	merge_peak_25579 (-4330)
MMP20	merge_peak_21456 (+41806)
MMP24	merge_peak_68119 (-26265)
MMP7	merge_peak_21456 (-52773)
MMRN2	merge_peak_14725 (-3938)
MN1	merge_peak_72277 (+52639), merge_peak_72274 (+74541), merge_peak_72273 (+75666), merge_peak_72257 (+577741), merge_peak_72248 (+693627), merge_peak_72247 (+695718)
MNF1	merge_peak_96277 (+16964), merge_peak_96275 (+38633)
MOCS2	merge_peak_88951 (+90276), merge_peak_88949 (+100806), merge_peak_88948 (+104619)
MOCS3	merge_peak_69183 (+21494)
MON2	merge_peak_25920 (+379871), merge_peak_25921 (+381885)
MPC1	merge_peak_101371 (-213869)
MPDU1	merge_peak_44421 (-1517)
MPEG1	merge_peak_19267 (+7974), merge_peak_19266 (+12733)
MPP1	merge_peak_122789 (+6105)
MPP7	merge_peak_12397 (-11894)
MPRIP	merge_peak_44856 (+109011)
MPZL1	merge_peak_7250 (-5469)
MREG	merge_peak_64978 (-3997), merge_peak_64975 (+1028), merge_peak_64974 (+7216), merge_peak_64973 (+8636), merge_peak_64962 (+110248), merge_peak_64958 (+165667)
MRGBP	merge_peak_69728 (-8965)
MRI1	merge_peak_53163 (-10769)
MRPL13	merge_peak_112021 (+146393)
MRPL15	merge_peak_109846 (+26807)
MRPL17	merge_peak_17574 (-10717)
MRPL23	merge_peak_17301 (+192069)
MRPL24	merge_peak_6581 (-9228)
MRPL33	merge_peak_57751 (+59144)
MRPL39	merge_peak_70232 (+33512), merge_peak_70231 (+34427), merge_peak_70227 (+105291), merge_peak_70226 (+120126), merge_peak_70224 (+140324)
MRPL46	merge_peak_39121 (+1293)
MRPS11	merge_peak_39121 (-1327)
MRPS17	merge_peak_104104 (-5111)
MRPS2	merge_peak_118178 (+11654)
MRPS23	merge_peak_47156 (-100958)
MRPS24	merge_peak_103637 (-10122), merge_peak_103633 (+24946)
MRPS6	merge_peak_70560 (-133146)
MS4A4A	merge_peak_19342 (+5019)
MS4A6E	merge_peak_19342 (-49226)
MSANTD3	merge_peak_116277 (+2382)
MSC	merge_peak_110531 (+13207)
MSI2	merge_peak_47109 (+166312), merge_peak_47114 (+203044), merge_peak_47128 (+378769), merge_peak_47129 (+389743)
MSN	merge_peak_120324 (+56299)
MSRA	merge_peak_108171 (+98287)
MSRB3	merge_peak_26035 (+378327)
MSTO1	merge_peak_6452 (-39821)
MT1E	merge_peak_42064 (-15069)
MT2A	merge_peak_42064 (+2207)
MT4	merge_peak_42057 (-24732)
MTCH2	merge_peak_19046 (-22575)
MTF1	merge_peak_2443 (+36273), merge_peak_2442 (+39565)
MTFP1	merge_peak_72445 (+17068)
MTHFD1L	merge_peak_100567 (+170940)
MTMR1	merge_peak_122584 (+186592)
MTMR11	merge_peak_5980 (-67108), merge_peak_5978 (-59216)
MTMR2	merge_peak_21296 (-280956), merge_peak_21293 (-264330), merge_peak_21290 (-242005), merge_peak_21285 (-151503)
MTMR3	merge_peak_72384 (-5320), merge_peak_72391 (+55296)
MTRNR2L8	merge_peak_17797 (+18503), merge_peak_17794 (+53969)
MTSS1	merge_peak_112262 (-119747), merge_peak_112260 (-104161), merge_peak_112257 (-86702), merge_peak_112253 (-62489), merge_peak_112245 (-23517), merge_peak_112238 (+25544), merge_peak_112225 (+98416), merge_peak_112223 (+101488), merge_peak_112222 (+112839)
MTX3	merge_peak_90006 (+31705)
MUC2	merge_peak_17205 (+71483)
MUC20	merge_peak_81374 (-33658)
MUC5AC	merge_peak_17205 (-5222), merge_peak_17206 (-3200)
MUC8	merge_peak_28997 (+79942), merge_peak_28996 (+80559)
MUSK	merge_peak_116674 (+84163), merge_peak_116675 (+85052)
MUSTN1	merge_peak_76370 (-60404)
MXD1	merge_peak_59654 (+29942)
MXD4	merge_peak_81760 (-121656), merge_peak_81754 (-68041)
MYBPC3	merge_peak_19012 (-21959)
MYH13	merge_peak_44655 (+155004)
MYH14	merge_peak_55719 (+97376)
MYH9	merge_peak_72732 (-51939), merge_peak_72720 (+13017), merge_peak_72716 (+22864), merge_peak_72715 (+24841), merge_peak_72713 (+29982)
MYL12B	merge_peak_49175 (+118325)
MYL6	merge_peak_25616 (+2465)
MYLIP	merge_peak_95186 (-252723)
MYLK	merge_peak_78327 (+195828)
MYLK4	merge_peak_94178 (+62267), merge_peak_94174 (+91941), merge_peak_94166 (+218984)
MYO18A	merge_peak_45381 (-32372), merge_peak_45368 (+40830)
MYO18B	merge_peak_72176 (+5472)
MYO1A	merge_peak_25695 (-14556)
MYO1B	merge_peak_64124 (-43056), merge_peak_64151 (+420054)
MYO1E	merge_peak_37476 (+134711)
MYO1G	merge_peak_103723 (+81649)
MYO3B	merge_peak_63373 (-200298)
MYO9B	merge_peak_53529 (+4449), merge_peak_53530 (+14643)
MYOF	merge_peak_15074 (+10820), merge_peak_15069 (+44900)
MYOM1	merge_peak_49147 (+115627)
MYRF	merge_peak_19474 (+3955)
MZT2B	merge_peak_62047 (-23608)
NAA20	merge_peak_67432 (-108311), merge_peak_67435 (-102659), merge_peak_67436 (-101543)
NABP1	merge_peak_64151 (-13089)
NAGA	merge_peak_73274 (+39432)
NAMPT	merge_peak_105734 (-394350)
NANOS3	merge_peak_53181 (-25846)
NANS	merge_peak_116110 (+12983)
NAP1L1	merge_peak_26436 (-98604)
NARS2	merge_peak_20804 (+147012)
NAT10	merge_peak_18500 (+107956), merge_peak_18501 (+108398), merge_peak_18502 (+109647), merge_peak_18505 (+128738), merge_peak_18509 (+161019)
NAT2	merge_peak_108434 (+448648)
NBPF3	merge_peak_1245 (-140981), merge_peak_1248 (-115190)
NBPF9	merge_peak_5771 (+80232)
NCAPH	merge_peak_60505 (+169653), merge_peak_60509 (+192505)
NCF1	merge_peak_104499 (-108224)
NCOA3	merge_peak_68839 (-111682)
NCOR2	merge_peak_28661 (-174169), merge_peak_28654 (-145194), merge_peak_28624 (+18006), merge_peak_28620 (+40300)
NCR1	merge_peak_56162 (-4012), merge_peak_56163 (-76)
NCS1	merge_peak_117831 (-43639), merge_peak_117832 (-34245), merge_peak_117833 (-31602), merge_peak_117842 (+67509)
NDC80	merge_peak_49096 (+21456)
NDFIP2	merge_peak_31196 (+556542), merge_peak_31197 (+559729)
NDUFA10	merge_peak_66322 (+88274), merge_peak_66309 (+211089)
NDUFA12	merge_peak_27005 (+241024), merge_peak_27004 (+242025)
NDUFB7	merge_peak_53286 (+36146)
NDUFB9	merge_peak_112222 (+76487), merge_peak_112223 (+87838), merge_peak_112225 (+90910), merge_peak_112238 (+163782)
NDUFS5	merge_peak_2489 (+21609)
NDUFS8	merge_peak_20107 (-15908)
NEDD4	merge_peak_37316 (-123708), merge_peak_37314 (-121039)
NEDD4L	merge_peak_50904 (+179830), merge_peak_50923 (+477926)
NEDD9	merge_peak_94723 (-136284)
NEK6	merge_peak_117333 (-46988), merge_peak_117344 (+7201), merge_peak_117349 (+28477), merge_peak_117363 (+153912)
NEMF	merge_peak_33057 (-29843), merge_peak_33056 (-27314)
NENF	merge_peak_9372 (+163292)
NEU4	merge_peak_66453 (-23905), merge_peak_66460 (+33660)
NF1	merge_peak_45528 (-42427)
NF2	merge_peak_72362 (-15349), merge_peak_72370 (+37999)
NFAT5	merge_peak_42589 (-135900)
NFE2L3	merge_peak_102778 (+34705)
NFIA	merge_peak_3605 (-206845)
NFIL3	merge_peak_115706 (+7377)
NFIX	merge_peak_53108 (+17643), merge_peak_53119 (+104574)
NFKB1	merge_peak_84830 (-62021), merge_peak_84847 (+63189), merge_peak_84851 (+97721), merge_peak_84858 (+126730)
NFKBIA	merge_peak_32831 (+70155)
NFKBIZ	merge_peak_77570 (+41419), merge_peak_77578 (+85787)
NFRKB	merge_peak_22755 (-73473)
NGB	merge_peak_34456 (-32515), merge_peak_34455 (-31811)
NHEJ1	merge_peak_65212 (+61340)
NICN1	merge_peak_76132 (+994)
NID1	merge_peak_10529 (+144995), merge_peak_10526 (+154425), merge_peak_10525 (+156180)
NINJ1	merge_peak_115839 (-15222), merge_peak_115837 (-12526)
NINJ2	merge_peak_23026 (-5437), merge_peak_23001 (+130759)
NIPBL	merge_peak_88540 (-196899)
NIPSNAP1	merge_peak_72362 (-6872)
NISCH	merge_peak_76339 (+8182)
NKD2	merge_peak_87499 (+98068)
NKG7	merge_peak_55820 (-8387)
NKPD1	merge_peak_55113 (+5507)
NKX2-6	merge_peak_108754 (-56946), merge_peak_108752 (-48947)
NKX3-1	merge_peak_108735 (+147078), merge_peak_108734 (+149353)
NKX6-2	merge_peak_17021 (+119856)
NKX6-3	merge_peak_109481 (-159933)
NLN	merge_peak_89426 (+157722)
NLRP3	merge_peak_10979 (-74916)
NMB	merge_peak_38987 (-25760)
NME1	merge_peak_46973 (-6406)
NME8	merge_peak_103365 (-144035)
NMUR1	merge_peak_65768 (-112445)
NNAT	merge_peak_68284 (-173120), merge_peak_68291 (-137693)
NNMT	merge_peak_21873 (-181847)
NOC3L	merge_peak_15106 (-20811), merge_peak_15105 (-18284)
NOD1	merge_peak_103047 (+16388)
NOG	merge_peak_47060 (+60433)
NOL11	merge_peak_47730 (-239889)
NOMO3	merge_peak_40772 (+930232)
NOP9	merge_peak_32566 (-2926)
NOSIP	merge_peak_55637 (+12296)
NOTCH1	merge_peak_118256 (-30630)
NOTCH2	merge_peak_5665 (-18532), merge_peak_5659 (+50463), merge_peak_5653 (+82135)
NOTCH3	merge_peak_53334 (+5633)
NOX3	merge_peak_100744 (+114667)
NPAS1	merge_peak_55331 (+16028)
NPC1	merge_peak_49909 (+12757), merge_peak_49907 (+23115)
NPC1L1	merge_peak_103669 (+202421)
NPFF	merge_peak_25406 (-69109)
NPHS2	merge_peak_7691 (+265034)
NPIPB11	merge_peak_41318 (+130334), merge_peak_41301 (+268787), merge_peak_41298 (+285322), merge_peak_41289 (+380587)
NPIPB5	merge_peak_41002 (+109890)
NPS	merge_peak_16680 (-400749), merge_peak_16681 (-400276), merge_peak_16682 (-399057)
NPTX2	merge_peak_105259 (-198214)
NPTXR	merge_peak_72994 (+12617)
NR3C1	merge_peak_92342 (-202829), merge_peak_92308 (+61689), merge_peak_92305 (+80350), merge_peak_92299 (+141421), merge_peak_92295 (+157418), merge_peak_92231 (+603563), merge_peak_92224 (+625640)
NR3C2	merge_peak_86132 (+616853)
NR4A3	merge_peak_116227 (-232927), merge_peak_116230 (-223749), merge_peak_116239 (-78078), merge_peak_116246 (-5748)
NR5A2	merge_peak_8432 (-801268), merge_peak_8452 (-171877), merge_peak_8469 (+125862)
NRBP1	merge_peak_57718 (+3832)
NRF1	merge_peak_106404 (-5323), merge_peak_106418 (+217934)
NRIP1	merge_peak_70089 (-622348)
NRP1	merge_peak_12697 (+352814)
NRP2	merge_peak_64663 (+30441)
NRROS	merge_peak_81486 (+2095)
NSDHL	merge_peak_122625 (+65648)
NSFL1C	merge_peak_66583 (+50744)
NSMCE1	merge_peak_41161 (+14372), merge_peak_41160 (+15123), merge_peak_41159 (+21458)
NSMCE2	merge_peak_112287 (+89930)
NSUN7	merge_peak_83120 (+78005)
NT5C2	merge_peak_15636 (-36738), merge_peak_15624 (+60210)
NT5C3A	merge_peak_103148 (+21701)
NT5E	merge_peak_98044 (+14603)
NTMT1	merge_peak_117731 (-185688)
NTN1	merge_peak_44575 (-45900), merge_peak_44592 (+328630), merge_peak_44595 (+367791)
NTNG1	merge_peak_4969 (+794815)
NTSR1	merge_peak_69728 (+78651)
NTSR2	merge_peak_57089 (+85861)
NUBP1	merge_peak_40432 (+5907), merge_peak_40434 (+11262), merge_peak_40439 (+68978)
NUBPL	merge_peak_32710 (-84767)
NUCB1	merge_peak_55546 (+27073)
NUDT1	merge_peak_101807 (+57038)
NUDT19	merge_peak_54142 (-1651)
NUDT3	merge_peak_96333 (+5890)
NUDT4	merge_peak_26891 (-239729)
NUDT5	merge_peak_11802 (-111522), merge_peak_11801 (-104572)
NUFIP2	merge_peak_45395 (-69602)
NUMBL	merge_peak_54709 (+75422), merge_peak_54706 (+85000)
NUP155	merge_peak_88585 (-352111)
NUP160	merge_peak_19050 (+50643)
NVL	merge_peak_9800 (-4018), merge_peak_9794 (+124728)
NXPH4	merge_peak_25707 (-76794)
NXT1	merge_peak_67611 (-202497), merge_peak_67620 (-142519)
NYAP1	merge_peak_105390 (+1700)
NYAP2	merge_peak_65477 (+714643), merge_peak_65488 (+932933)
OASL	merge_peak_28293 (+2290), merge_peak_28292 (+5179)
OAT	merge_peak_16504 (+103142), merge_peak_16498 (+147197), merge_peak_16497 (+152346), merge_peak_16491 (+247096)
OCRL	merge_peak_121975 (+102698)
OCSTAMP	merge_peak_68803 (-8041), merge_peak_68802 (-2639)
OGDH	merge_peak_103691 (+10954), merge_peak_103696 (+27262)
OGFOD2	merge_peak_28510 (-31862)
OLFML1	merge_peak_17599 (-17590)
OLIG1	merge_peak_70498 (+133871)
OLIG3	merge_peak_99908 (-359343), merge_peak_99889 (-243960), merge_peak_99885 (-230630), merge_peak_99884 (-229830), merge_peak_99883 (-228505)
OPRK1	merge_peak_109829 (-556143)
OPTC	merge_peak_8740 (+99820)
OR10P1	merge_peak_25554 (+15692)
OR2AG2	merge_peak_17574 (+74937)
OR4B1	merge_peak_19071 (-228985), merge_peak_19073 (-223154), merge_peak_19079 (-207778), merge_peak_19082 (-197378), merge_peak_19089 (-168967), merge_peak_19092 (-160775)
OR4F16	merge_peak_14 (-181067)
OR4F17	merge_peak_51807 (+145084)
OR52K1	merge_peak_17476 (-7969)
OR52K2	merge_peak_17476 (+31615)
OR5AU1	merge_peak_32346 (-108219), merge_peak_32341 (-73855)
ORMDL3	merge_peak_46053 (-2579)
OSBPL3	merge_peak_102700 (+196285), merge_peak_102696 (+216593)
OSCP1	merge_peak_2383 (+38284)
OSGIN2	merge_peak_111028 (-76184)
OST4	merge_peak_57687 (-4706)
OTUB2	merge_peak_35121 (+2271)
OTUD1	merge_peak_12213 (-107213), merge_peak_12216 (-87165), merge_peak_12218 (-62881), merge_peak_12222 (-26804), merge_peak_12236 (+117832)
OTUD5	merge_peak_119903 (+22489)
OTUD7A	merge_peak_36305 (+196073), merge_peak_36301 (+219899), merge_peak_36297 (+255345)
OTUD7B	merge_peak_5980 (+6726), merge_peak_5978 (+14618)
OXA1L	merge_peak_32432 (+25011)
OXSR1	merge_peak_75383 (+3665)
P2RX4	merge_peak_28315 (-5204)
P2RX7	merge_peak_28315 (+72033)
P2RY6	merge_peak_20470 (+20143)
P4HA2	merge_peak_91540 (+123088), merge_peak_91536 (+132641)
PABPC1	merge_peak_111439 (-163451)
PABPC4	merge_peak_2525 (-29752)
PACSIN2	merge_peak_73375 (+10701), merge_peak_73355 (+95690), merge_peak_73350 (+147242), merge_peak_73349 (+151497)
PAG1	merge_peak_110840 (-122452), merge_peak_110824 (-15498), merge_peak_110809 (+93485)
PALLD	merge_peak_86735 (+90705)
PAN3	merge_peak_29528 (+191389), merge_peak_29530 (+217596)
PANK2	merge_peak_66805 (+91611)
PAPD7	merge_peak_87744 (-9277)
PAPLN	merge_peak_34159 (-14266), merge_peak_34160 (-8919)
PAPOLG	merge_peak_59139 (+116571)
PARD6B	merge_peak_69154 (-213013), merge_peak_69157 (-207563)
PARP14	merge_peak_78266 (-70515), merge_peak_78273 (+1573)
PARP15	merge_peak_78266 (+32501)
PARS2	merge_peak_3389 (-40358)
PARVG	merge_peak_73459 (+18254)
PAX3	merge_peak_65294 (-61320)
PAX6	merge_peak_18368 (-263245)
PAX8	merge_peak_61451 (+37777)
PBX4	merge_peak_53860 (+20877)
PCBP1	merge_peak_59665 (-89931), merge_peak_59675 (-18252)
PCBP3	merge_peak_71447 (+175105)
PCDHGC5	merge_peak_92129 (+24811)
PCGF5	merge_peak_14949 (-220980), merge_peak_14950 (-218162)
PCID2	merge_peak_32100 (+22241)
PCNX	merge_peak_34070 (+27479)
PCYT2	merge_peak_48855 (-5378)
PDC	merge_peak_8070 (-160039), merge_peak_8068 (-155584)
PDCD1	merge_peak_66462 (-4753), merge_peak_66460 (+15305)
PDCD1LG2	merge_peak_113598 (-32319), merge_peak_113611 (+53328), merge_peak_113615 (+76607)
PDE2A	merge_peak_20402 (-75009)
PDE4B	merge_peak_3835 (+582304), merge_peak_3845 (+628499), merge_peak_3850 (+672456)
PDE4DIP	merge_peak_5787 (-47933), merge_peak_5771 (+103042)
PDE7A	merge_peak_110309 (-132139), merge_peak_110306 (-115143), merge_peak_110304 (-108680)
PDE8A	merge_peak_39016 (+12275), merge_peak_39031 (+338195)
PDGFA	merge_peak_101659 (-82515)
PDGFB	merge_peak_73066 (-65390), merge_peak_73060 (-46113), merge_peak_73057 (-36658), merge_peak_73056 (-32755), merge_peak_73054 (-21893), merge_peak_73052 (-10304), merge_peak_73047 (+23392)
PDGFC	merge_peak_86423 (-32500)
PDHX	merge_peak_18566 (+120315), merge_peak_18567 (+123973), merge_peak_18577 (+157393)
PDLIM4	merge_peak_91551 (+6318)
PDLIM5	merge_peak_84620 (+115)
PDP1	merge_peak_111125 (-78390), merge_peak_111138 (+15729)
PDPK1	merge_peak_40076 (+126003)
PDPR	merge_peak_42620 (-87008)
[truncated: 1,203 more rows]
