# Supplementary material for: Chromatin accessibility landscapes of immune cells in rheumatoid arthritis nominate monocytes in disease pathogenesis
Source: BMC Biol. 2021 Apr 16;19:79. doi: 10.1186/s12915-021-01011-6 (PMC8050920; doi:10.1186/s12915-021-01011-6)
Supplement: Supplementary file 6 — Additional file 6: Table S5. The list of significantly changed chromatin accessible regions and peak related genes in OA-patient-derived monocytes after CRP stimulation. [file 12915_2021_1011_MOESM6_ESM.xls]

## Sheet:  chromatin accessible regions
Additional file 6: Table S5: The list of significantly changed chromatin accessible regions and peak related genes in OA-patient-derived monocytes after CRP stimulation.
	Peak	Cluster	OA84_control	OA86_control	OA87_control	OA95_control	OA98_control	OA84_crp	OA86_crp	OA87_crp	OA95_crp	OA98_crp
chr3:5061221-5061569	merge_peak_74035	CRPstim_up	1.07039	1.76553	1.80735	0	0	3.83794	3.6893	2.82782	2.72247	3.15381
chr13:72165527-72166010	merge_peak_30954	CRPstim_up	2.7866	2.53605	1.53605	1.32193	0	3.83794	3.848	4.27053	3.85798	3.41954
chr3:49499784-49500028	merge_peak_76138	CRPstim_up	2.48543	3.12102	1.80735	0	0	3.63227	4.26303	3.91648	2.98185	2.8679
chr12:109870573-109870894	merge_peak_27642	CRPstim_up	1.07039	2.53605	1.80735	1.32193	1.26303	3.51096	3.24793	3.65535	3.99095	3.67807
chr20:19300388-19300761	merge_peak_67385	CRPstim_up	0	2.10434	1.1375	1.88753	3.48543	2.56071	3.36457	3.21723	4.65535	4.64386
chr3:188758728-188759010	merge_peak_81079	CRPstim_up	1.07039	0.263034	1.80735	0	1.26303	3.51096	2.60881	2.58496	2.51096	2.8679
chr13:98019778-98020073	merge_peak_31494	CRPstim_up	1.07039	0.263034	1.1375	0	0	2.56071	2.3505	3.21723	1.48543	2.45943
chr4:107176472-107176812	merge_peak_84974	CRPstim_up	0	1.43296	0.378512	0.584963	1.96347	1.58496	2.926	2.58496	2.72247	4.1127
chr6:159505501-159505836	merge_peak_100999	CRPstim_up	0	1	1.53605	0.584963	0	2.90689	2.74416	3.01792	1.48543	2.45943
chr12:88972857-88973147	merge_peak_26659	CRPstim_up	0	1.43296	1.1375	0.584963	0	2.20163	2.3505	2.82782	2.72247	2.07039
chr10:6882184-6882681	merge_peak_11561	CRPstim_up	0	1.43296	0.378512	1.32193	0	2.56071	2.03562	1.926	3.71149	1.63227
chr5:40397273-40397505	merge_peak_88693	CRPstim_up	0	1.43296	1.1375	1.32193	0	2	2.926	3.37851	2.23266	2.07039
chr2:25621397-25621725	merge_peak_57579	CRPstim_up	0	1	0	2.67807	3.16993	2.20163	2.60881	2.58496	3.85798	4.30012
chr8:109583312-109583545	merge_peak_111732	CRPstim_up	0	1.43296	0.378512	0	0	1.58496	2.03562	2.58496	2.23266	2.07039
chr9:23586989-23587215	merge_peak_114054	CRPstim_up	0	1.76553	0	0.584963	0	2.20163	3.24793	2.58496	2.23266	0.765535
chr6:66699749-66700033	merge_peak_97616	CRPstim_up	0	0.263034	1.80735	1.32193	1.26303	2	2.60881	2.58496	2.72247	3.15381
chr7:37501769-37502125	merge_peak_103343	CRPstim_up	2.1375	1.76553	1.80735	0.584963	1.96347	3.7761	2.74416	2.82782	3.54844	3.67807
chr13:23720266-23720465	merge_peak_29258	CRPstim_up	2.48543	1	0	0.584963	0	3.57289	2.926	2.26303	1.48543	2.07039
chr16:55870250-55870593	merge_peak_42026	CRPstim_up	1.07039	1	1.53605	0.584963	1.96347	2.56071	3.7866	2.26303	2.51096	3.15381
chr19:9784777-9785024	merge_peak_52777	CRPstim_up	1.67807	0.263034	0	0.584963	1.26303	2.76553	2.60881	1.37851	2.23266	2.8679
chr10:125223956-125224338	merge_peak_16452	CRPstim_up	1.07039	0.263034	1.1375	1.88753	2.43296	3.1375	2.60881	3.21723	2.72247	3.15381
chr6:138994389-138994971	merge_peak_99968	CRPstim_up	1.67807	1.76553	1.80735	0	0	3.29278	3.36457	2.26303	1.848	2.45943
chr1:97149539-97149908	merge_peak_4747	CRPstim_up	0	0.263034	0.378512	0	1.96347	2.56071	1.72247	1.37851	1.48543	3.41954
chr15:63802246-63802588	merge_peak_37670	CRPstim_up	2.1375	3	3.08746	1.32193	1.26303	4.07895	4.42626	3.91648	3.18587	3.15381
chr10:122722889-122723165	merge_peak_16364	CRPstim_up	0	0.263034	2.16993	0.584963	1.96347	0.847997	1.72247	3.65535	2.51096	4.1127
chrX:70427383-70427772	merge_peak_120498	CRPstim_up	1.67807	2.10434	0.378512	1.32193	0	3.57289	2.74416	1.37851	3.18587	2.45943
chr1:52016772-52017071	merge_peak_3209	CRPstim_up	1.07039	2.10434	0	1.32193	1.96347	3.07039	3.24793	2.58496	2.51096	2.8679
chr4:87966143-87966421	merge_peak_84414	CRPstim_up	3.05311	2.10434	1.80735	0.584963	1.26303	3.72247	3.49825	3.01792	3.18587	3.15381
chr15:75570960-75571240	merge_peak_38508	CRPstim_up	0	0.263034	1.53605	0	0	2	1.20163	3.21723	1.48543	1.63227
chr2:96348358-96348634	merge_peak_60448	CRPstim_up	0	1.43296	0	0	0	2	2.60881	1.926	1.848	0.765535
chr14:83758139-83758381	merge_peak_34597	CRPstim_up	0	1	0.378512	0.584963	1.26303	2.56071	2.3505	1.37851	1.48543	3.15381
chr5:78201412-78201866	merge_peak_89966	CRPstim_up	1.07039	1	1.53605	2.67807	1.26303	2.76553	2.03562	3.37851	3.85798	3.15381
chr5:60690048-60690564	merge_peak_89322	CRPstim_up	0	1.76553	2.16993	1.88753	0	1.58496	2.60881	3.21723	3.54844	2.45943
chr4:146741622-146741914	merge_peak_86070	CRPstim_up	3.05311	3.76553	1.1375	0.584963	0	4.12102	4.20945	3.21723	2.51096	2.07039
chr3:114816299-114816679	merge_peak_78008	CRPstim_up	1.07039	1.43296	1.1375	0	1.96347	2.90689	2.74416	2.58496	1.48543	3.41954
chr19:10485625-10485945	merge_peak_52838	CRPstim_up	1.07039	2.10434	1.53605	0	0	3.45943	3.6893	2.82782	1.48543	0.765535
chr8:130930781-130931003	merge_peak_112550	CRPstim_up	1.67807	1.76553	1.53605	0	1.26303	3.29278	4.07039	2.26303	0.925999	3.15381
chr17:14596818-14597063	merge_peak_44737	CRPstim_up	2.48543	0	1.1375	1.32193	0	3.51096	2.3505	1.926	2.51096	2.07039
chr2:30350491-30350725	merge_peak_57885	CRPstim_up	0	1	0	0	0	2.37851	2.03562	1.37851	0.925999	1.63227
chr21:22417867-22418198	merge_peak_70172	CRPstim_up	2.1375	1	0.378512	0	1.96347	3.20163	2.3505	2.82782	1.48543	2.8679
chr7:107488624-107488929	merge_peak_105798	CRPstim_up	0	1	0.378512	0.584963	1.96347	1.58496	3.10434	1.37851	2.23266	2.8679
chr12:124523883-124524082	merge_peak_28595	CRPstim_up	1.67807	0.263034	0	1.32193	0	2.20163	1.72247	1.37851	2.72247	2.45943
chr11:17905654-17905896	merge_peak_18100	CRPstim_up	0	1	0.378512	1.88753	2.848	2.37851	2.3505	1.926	2.98185	3.67807
chr8:11714701-11715020	merge_peak_108266	CRPstim_up	3.27798	3.33628	2.16993	2.29278	1.96347	4.29278	4.01792	4.27053	4.24031	3.41954
chr12:90647023-90647258	merge_peak_26774	CRPstim_up	1.67807	2.10434	0.378512	0.584963	0	3.63227	2.926	2.26303	1.48543	1.63227
chr20:5705333-5705628	merge_peak_66973	CRPstim_up	1.07039	1.76553	1.53605	0	1.26303	2.90689	2.74416	2.82782	1.848	2.45943
chr7:50220772-50221097	merge_peak_103901	CRPstim_up	2.48543	1.76553	0.378512	1.32193	0	3.07039	2.926	2.26303	3.18587	1.63227
chr8:61926736-61927053	merge_peak_110160	CRPstim_up	1.07039	1	1.80735	1.32193	1.96347	3.1375	2.74416	2.26303	2.98185	3.15381
chr3:72012017-72012301	merge_peak_76983	CRPstim_up	0	1.43296	0.378512	2.67807	0	1.58496	2.60881	1.926	3.39232	2.07039
chr16:55529057-55529295	merge_peak_42001	CRPstim_up	2.1375	1	0.378512	1.32193	1.96347	2.76553	3.24793	2.26303	2.72247	2.8679
chr2:139272785-139273049	merge_peak_62368	CRPstim_up	0	1	0	1.88753	0	1.58496	2.03562	0.678072	3.18587	2.45943
chr4:123749087-123749429	merge_peak_85428	CRPstim_up	2.1375	1	2.94486	1.32193	1.96347	3.07039	3.36457	3.79701	2.51096	3.67807
chr1:229091444-229091751	merge_peak_10076	CRPstim_up	2.48543	2.32193	1.1375	1.32193	1.26303	3.63227	3.10434	2.82782	3.54844	2.45943
chr7:28231447-28231674	merge_peak_102906	CRPstim_up	2.1375	2.88753	0	0	0	3.45943	3.7866	2.26303	0.925999	1.63227
chr3:16908193-16908611	merge_peak_74648	CRPstim_up	1.07039	2.70044	2.80735	2.29278	2.848	3.20163	4.07039	4.35755	3.71149	3.41954
chr11:19104410-19104686	merge_peak_18156	CRPstim_up	0	0	0	1.32193	1.96347	0.847997	1.72247	1.37851	2.23266	4.1127
chr21:26377745-26377977	merge_peak_70209	CRPstim_up	1.67807	1	1.1375	0.584963	0	2.90689	2.74416	2.26303	1.848	1.63227
chr8:72762291-72762518	merge_peak_110538	CRPstim_up	0	1.43296	1.1375	0.584963	0	2	2.3505	1.926	2.23266	1.63227
chr17:66905132-66905713	merge_peak_47850	CRPstim_up	3.27798	4.37156	4.22497	2.67807	1.26303	5.01792	5.41954	4.97269	3.71149	3.67807
chr4:114677152-114677395	merge_peak_85204	CRPstim_up	0	0.263034	1.1375	0.584963	0	2.20163	1.72247	1.926	1.48543	1.63227
chr4:81291761-81291963	merge_peak_84139	CRPstim_up	1.07039	1	0	0.584963	0	1.58496	2.3505	1.37851	2.23266	2.07039
chr6:127653646-127654110	merge_peak_99435	CRPstim_up	1.67807	1	2.16993	0	2.848	3.29278	2.3505	3.52356	1.48543	3.926
chr17:63542-63936	merge_peak_43779	CRPstim_up	1.07039	1	1.1375	3.03562	1.96347	2.37851	2.60881	1.926	4.24031	3.926
chr9:123387530-123387804	merge_peak_117106	CRPstim_up	1.67807	2.10434	1.53605	0	1.26303	3.20163	2.926	2.58496	1.848	2.8679
chr15:55681309-55681756	merge_peak_37285	CRPstim_up	0	1	1.53605	1.32193	0	2.20163	2.03562	2.58496	2.23266	1.63227
chr2:58121426-58121970	merge_peak_59021	CRPstim_up	3.75489	4.23266	4.16993	0.584963	1.96347	4.88264	5.05311	5.18982	2.98185	3.41954
chr12:22194947-22195242	merge_peak_24182	CRPstim_up	1.07039	3	1.53605	1.32193	1.26303	2.96347	3.58496	3.01792	2.98185	2.45943
chr6:35705360-35705702	merge_peak_96448	CRPstim_up	2.48543	2.53605	2.40599	2.67807	2.848	3.98185	2.926	4.20163	4.35755	4.30012
chr17:63189425-63189875	merge_peak_47636	CRPstim_up	2.1375	2.70044	2.63227	1.32193	1.26303	3.32193	4.57289	4	2.51096	2.45943
chr1:78251393-78251632	merge_peak_4099	CRPstim_up	1.07039	1.43296	0	0.584963	1.26303	2.20163	2.3505	0.678072	2.51096	3.41954
chr16:57721349-57721621	merge_peak_42176	CRPstim_up	1.07039	1	1.80735	0.584963	1.96347	2.56071	2.74416	2.82782	2.23266	2.8679
chr12:24375789-24376173	merge_peak_24231	CRPstim_up	1.07039	3	2.40599	2.29278	1.96347	2.96347	4.51728	3.91648	2.98185	3.15381
chr7:131772161-131772536	merge_peak_106538	CRPstim_up	0	1	1.1375	2.67807	3.97269	2.20163	1.72247	2.26303	3.85798	5.42626
chr4:81095049-81095292	merge_peak_84125	CRPstim_up	2.1375	1.76553	1.53605	0	1.26303	2.65535	3.10434	2.58496	1.848	3.15381
chr11:70496368-70496657	merge_peak_20275	CRPstim_up	1.07039	1	1.1375	1.88753	3.48543	2.56071	2.60881	3.01792	2.72247	4.30012
chr13:52217222-52217718	merge_peak_30636	CRPstim_up	3.27798	3.53605	4.2854	1.88753	2.848	4.40599	4.82782	5.10852	3.39232	4.64386
chr17:56020623-56020844	merge_peak_47153	CRPstim_up	2.7866	1.43296	2.63227	0.584963	0	3.45943	3.49825	3.52356	1.848	1.63227
chrX:15177193-15177556	merge_peak_118765	CRPstim_up	1.07039	2.10434	1.1375	0.584963	1.26303	2.56071	2.74416	3.01792	1.48543	2.8679
chr7:20503435-20503716	merge_peak_102533	CRPstim_up	2.1375	2.32193	2.16993	0.584963	1.96347	3.57289	3.49825	3.01792	2.72247	2.8679
chr4:12596533-12596751	merge_peak_82274	CRPstim_up	0	1.76553	0	0	1.26303	0.847997	2.60881	1.37851	1.48543	3.15381
chr3:136722454-136722684	merge_peak_78978	CRPstim_up	1.07039	1	1.53605	0	0	2.65535	2.3505	1.926	1.48543	1.63227
chr4:184916678-184916980	merge_peak_87100	CRPstim_up	2.1375	1.76553	1.1375	1.32193	0	2.65535	2.74416	2.58496	3.18587	1.63227
chr7:128898661-128898974	merge_peak_106380	CRPstim_up	1.07039	0.263034	0	2.29278	0	3.07039	1.20163	1.37851	2.72247	1.63227
chr18:3722004-3722678	merge_peak_49209	CRPstim_up	3.05311	3.26303	3.47249	2.67807	1.96347	4.56071	4.26303	3.91648	4.12928	3.926
chr5:62481511-62482133	merge_peak_89371	CRPstim_up	1.67807	1.76553	2.40599	3.62059	2.848	2.65535	3.49825	3.79701	3.99095	4.64386
chr13:49877108-49877373	merge_peak_30482	CRPstim_up	1.07039	0	1.80735	0.584963	2.43296	2.20163	2.03562	3.01792	1.48543	3.41954
chr6:108863229-108863594	merge_peak_98681	CRPstim_up	1.07039	2.53605	2.63227	1.88753	1.26303	3.29278	3.6893	3.37851	2.72247	2.45943
chr8:129162042-129162721	merge_peak_112454	CRPstim_up	5.21335	4.81762	4.84298	2.67807	3.73335	5.97499	5.59991	5.80735	4.46597	5.53605
chr12:102295574-102295883	merge_peak_27271	CRPstim_up	2.1375	2.88753	1.80735	1.32193	0	3.20163	3.36457	3.52356	2.51096	1.63227
chr2:160048918-160049297	merge_peak_62980	CRPstim_up	1.67807	2.32193	2.16993	0.584963	1.26303	3.45943	3.6893	3.01792	1.848	2.07039
chr2:217238289-217238602	merge_peak_64998	CRPstim_up	2.48543	1	0	1.32193	1.26303	3.20163	2.3505	1.37851	2.72247	2.45943
chr9:127722732-127723044	merge_peak_117394	CRPstim_up	1.07039	2.53605	2.63227	2.29278	1.26303	2.96347	3.36457	3.65535	2.98185	2.8679
chr9:117735624-117735948	merge_peak_116990	CRPstim_up	2.1375	1.76553	1.80735	1.88753	1.26303	2.76553	2.74416	3.37851	3.54844	2.45943
chr16:88307906-88308352	merge_peak_43551	CRPstim_up	2.1375	2.53605	0.378512	2.29278	2.848	3.45943	2.926	1.37851	3.99095	4.47249
chr2:166759384-166759608	merge_peak_63232	CRPstim_up	1.07039	2.10434	2.63227	2.29278	1.96347	2.56071	3.6893	3.37851	3.99095	2.45943
chr8:68320089-68320657	merge_peak_110402	CRPstim_up	3.60881	4.27798	3.23266	3.03562	1.96347	5.16591	5.11686	4.75489	3.39232	3.67807
chr6:138715237-138715775	merge_peak_99949	CRPstim_up	1.07039	2.32193	1.80735	2.67807	2.43296	3.20163	3.24793	2.82782	3.54844	3.41954
chr11:103733147-103733520	merge_peak_21493	CRPstim_up	2.1375	2.88753	1.53605	1.32193	1.26303	3.57289	3.93546	2.58496	2.51096	2.45943
chr5:76795299-76795599	merge_peak_89889	CRPstim_up	1.07039	0.263034	0.378512	0.584963	1.96347	2.37851	1.72247	1.37851	2.23266	2.45943
chr12:109301691-109302134	merge_peak_27617	CRPstim_up	3.44626	4.1375	2.94486	2.29278	2.43296	4.52982	4.47897	4.50462	3.71149	3.926
chr18:46704302-46704578	merge_peak_50637	CRPstim_up	2.1375	2.32193	1.80735	0.584963	1.26303	3.1375	2.926	3.21723	1.848	2.8679
chr6:75297176-75297453	merge_peak_97827	CRPstim_up	1.07039	0.263034	2.63227	1.32193	1.26303	2.20163	1.72247	3.52356	2.51096	2.45943
chr3:67660872-67661364	merge_peak_76789	CRPstim_up	1.67807	2.70044	3.3505	2.29278	0	2.56071	4.20945	4.08746	3.39232	1.63227
chr6:137078291-137078549	merge_peak_99809	CRPstim_up	2.7866	2.70044	2.16993	0.584963	1.26303	3.57289	3.58496	2.82782	2.51096	2.8679
chr1:111459493-111459881	merge_peak_5213	CRPstim_up	2.7866	2.53605	2.40599	2.29278	1.26303	3.51096	3.36457	3.37851	3.71149	3.15381
chr17:19628760-19629209	merge_peak_45040	CRPstim_up	3.60881	4.37156	2.63227	3.03562	1.96347	4.96347	5.11686	4.08746	3.85798	3.41954
chr12:108961165-108961556	merge_peak_27569	CRPstim_up	3.75489	3.33628	2.80735	0.584963	1.26303	4.51096	4.15381	3.52356	2.23266	3.15381
chr4:153027313-153027686	merge_peak_86233	CRPstim_up	1.67807	1.76553	1.80735	1.32193	1.26303	2.76553	2.74416	2.26303	2.72247	3.15381
chr16:81798787-81799234	merge_peak_43075	CRPstim_up	0	2.70044	0	1.32193	1.26303	0.847997	3.6893	0.678072	2.72247	3.15381
chr1:207436187-207436749	merge_peak_9064	CRPstim_up	3.60881	1.43296	1.53605	1.32193	0	4.07895	2.926	2.82782	2.23266	1.63227
chr4:184797312-184797909	merge_peak_87089	CRPstim_up	1.07039	2.32193	1.80735	3.03562	2.848	2.20163	3.58496	2.58496	3.71149	4.79701
chr16:50748399-50748832	merge_peak_41893	CRPstim_up	3.44626	3	2.80735	2.67807	2.848	4.34341	3.848	3.91648	3.99095	4.47249
chr2:74733613-74734081	merge_peak_59926	CRPstim_up	3.27798	4.49825	4.16993	1.88753	2.848	5.05745	5.64674	4.91648	2.72247	4.1127
chr8:96715859-96716159	merge_peak_111226	CRPstim_up	3.27798	2.70044	2.80735	1.88753	0	4.00899	4.42626	3.65535	2.72247	1.63227
chr18:46587868-46588287	merge_peak_50630	CRPstim_up	1.07039	1.76553	2.63227	2.29278	3.16993	2.20163	2.60881	3.21723	3.85798	4.79701
chr2:223908221-223908520	merge_peak_65351	CRPstim_up	2.1375	2.10434	0	1.32193	0	3.1375	2.74416	1.926	2.72247	0.765535
chr14:103126165-103126403	merge_peak_35562	CRPstim_up	1.67807	1.43296	0.378512	0	0	2.65535	2.60881	2.26303	0.925999	0.765535
chr13:41026336-41026915	merge_peak_29992	CRPstim_up	2.1375	3.26303	1.80735	3.30743	2.848	3.66676	3.848	3.21723	4.24031	4.1127
chr17:35554342-35554629	merge_peak_45881	CRPstim_up	1.67807	1.43296	0	3.03562	1.26303	2.56071	2.60881	1.926	3.54844	2.45943
chr7:131068164-131068623	merge_peak_106522	CRPstim_up	3.27798	3	2.63227	1.32193	1.96347	4.12102	3.7866	4.08746	2.98185	2.8679
chr15:69902586-69903055	merge_peak_38121	CRPstim_up	3.27798	3.59694	2.80735	2.29278	2.43296	4.2555	4.3147	4	3.18587	4.30012
chr8:28181841-28182195	merge_peak_108956	CRPstim_up	3.05311	2.32193	3.08746	1.32193	1.96347	3.80735	3.7866	3.65535	2.72247	3.41954
chr4:177909452-177909700	merge_peak_86956	CRPstim_up	1.67807	3.88753	2.40599	0.584963	1.26303	2.65535	4.3147	3.79701	2.23266	2.45943
chr17:7143771-7144014	merge_peak_44377	CRPstim_up	2.48543	2.10434	3.74416	1.32193	1.26303	3.72247	3.36457	4	2.98185	2.45943
chr12:13052320-13053151	merge_peak_23899	CRPstim_up	3.75489	5.9472	5.26679	3.03562	4.59096	5.32912	6.36982	6.27798	4.24031	5.98185
chr4:82331895-82332146	merge_peak_84159	CRPstim_up	1.07039	2.70044	2.63227	1.88753	1.26303	3.07039	3.49825	3.37851	2.72247	2.45943
chr5:58082119-58082992	merge_peak_89223	CRPstim_up	3.05311	3.26303	2.80735	2.67807	3.16993	3.87774	4.20945	4.08746	4.24031	4.1127
chr10:115202078-115202404	merge_peak_16051	CRPstim_up	2.1375	2.10434	0.378512	1.88753	2.848	3.1375	2.926	1.926	2.98185	3.926
chr6:114017762-114018612	merge_peak_99030	CRPstim_up	4.03562	4.06178	4.22497	3.03562	2.43296	5.16591	5.11686	4.8125	4.55459	3.67807
chr6:108889834-108890120	merge_peak_98687	CRPstim_up	2.1375	3.70044	3.08746	3.03562	2.848	3.66676	4.42626	4.27053	3.85798	4.1127
chr5:52777661-52778180	merge_peak_88966	CRPstim_up	3.89724	4.17792	4.39917	2.29278	3.48543	5.1416	4.93074	5.15381	4.24031	4.30012
chr13:79863725-79864040	merge_peak_31161	CRPstim_up	2.7866	2.70044	0	0.584963	1.26303	3.40599	3.36457	1.37851	2.23266	2.45943
chr12:109088659-109088992	merge_peak_27586	CRPstim_up	3.60881	4.23266	3.23266	3.03562	1.26303	4.2555	5.25927	4.50462	3.99095	2.8679
chr19:1302567-1302845	merge_peak_51963	CRPstim_up	0	1.76553	1.1375	2.29278	1.96347	0.847997	2.3505	2.58496	3.18587	3.67807
chr10:122519697-122520429	merge_peak_16354	CRPstim_up	4.36457	3.70044	3.08746	3.03562	1.96347	5.12928	4.51728	3.91648	4.12928	3.926
chr6:149809861-149810400	merge_peak_100484	CRPstim_up	4.14568	3.12102	3.81762	3.30743	4.19377	5.30743	4.85798	4.56682	4.65535	4.64386
chr17:68489584-68489841	merge_peak_47914	CRPstim_up	1.67807	0	0.378512	1.32193	0	2.56071	1.20163	0.678072	2.72247	1.63227
chr13:108846918-108847297	merge_peak_31814	CRPstim_up	1.67807	1.43296	2.94486	1.32193	1.96347	2.20163	2.74416	3.91648	2.72247	3.15381
chr13:99929918-99930237	merge_peak_31595	CRPstim_up	4.03562	4.27798	3.90689	1.88753	2.848	4.94017	5.08746	4.43296	3.54844	4.30012
chr6:10889580-10890092	merge_peak_94683	CRPstim_up	3.60881	3.82782	1.1375	3.8679	1.96347	4.82273	4.42626	2.26303	4.55459	3.67807
chr18:9787082-9787427	merge_peak_49461	CRPstim_up	1.07039	2.88753	2.63227	0	1.26303	2.37851	3.49825	3.37851	1.848	2.07039
chr3:183497832-183498253	merge_peak_80684	CRPstim_up	3.44626	2.70044	2.40599	3.62059	2.43296	4.83794	3.7866	3.37851	3.99095	3.926
chr7:20392270-20393075	merge_peak_102516	CRPstim_up	5.71149	6.83668	6.15583	4.32912	2.848	6.39746	7.5306	6.96116	6	4.30012
chr11:109897584-109898596	merge_peak_21658	CRPstim_up	6.1375	5.76818	5.31107	4.32912	3.73335	6.9472	6.29094	6.20359	5.82528	5.31832
chr20:48438378-48438993	merge_peak_69030	CRPstim_up	2.1375	3	3.23266	2.29278	2.43296	3.40599	3.36457	4.08746	3.85798	3.67807
chr8:132925383-132925584	merge_peak_112655	CRPstim_up	2.7866	3.43296	1.53605	1.32193	0	3.87774	4.42626	2.58496	1.848	1.63227
chr10:81755990-81756643	merge_peak_14536	CRPstim_up	2.1375	2.32193	2.80735	2.67807	3.16993	2.90689	3.58496	3.52356	3.71149	4.64386
chr9:132305012-132305384	merge_peak_117748	CRPstim_up	1.07039	1.43296	1.53605	1.32193	2.43296	2.65535	2.74416	2.26303	2.51096	2.8679
chr8:24858691-24859306	merge_peak_108788	CRPstim_up	2.48543	4.0268	3.08746	2.67807	3.73335	3.7761	4.51728	3.65535	4.35755	4.94953
chr2:191393250-191393768	merge_peak_64063	CRPstim_up	1.67807	1	2.63227	2.67807	2.848	2.65535	2.60881	3.79701	3.85798	3.15381
chr11:105263297-105263626	merge_peak_21557	CRPstim_up	2.48543	3.33628	2.94486	2.29278	1.26303	3.7761	4.07039	3.65535	3.18587	2.8679
chr18:43870986-43871629	merge_peak_50471	CRPstim_up	3.27798	3.9542	3.08746	3.8679	4.59096	4.56071	4.15381	4.56682	4.90207	5.8125
chr13:47535863-47536283	merge_peak_30349	CRPstim_up	1.67807	3.26303	2.40599	1.88753	1.26303	2.90689	3.7866	3.37851	3.54844	2.07039
chr8:120627408-120628179	merge_peak_111983	CRPstim_up	3.75489	3.9542	3.3505	1.88753	3.48543	4.80219	4.51728	4.27053	3.54844	4.47249
chr3:171529055-171529718	merge_peak_80242	CRPstim_up	5.10014	5.80993	5.83542	4.32912	4.59096	5.78398	6.80993	6.53138	6.07039	5.63517
chr15:51296122-51296869	merge_peak_37076	CRPstim_up	5.59096	5.25172	5.31107	4.09592	3.73335	6.37851	5.89239	6.03782	5.39917	5.42626
chr7:47614222-47614735	merge_peak_103824	CRPstim_up	3.44626	4.71699	4.49185	3.03562	3.48543	5.17792	5.25927	5.22882	4.35755	4.30012
chr8:61893859-61894292	merge_peak_110153	CRPstim_up	3.44626	3.9542	3.47249	2.67807	2.43296	4.16189	5.0268	4.27053	4.24031	3.41954
chr12:106690093-106690380	merge_peak_27466	CRPstim_up	2.48543	1.43296	1.53605	0.584963	1.26303	3.20163	2.60881	2.26303	1.48543	2.8679
chr11:9703327-9703781	merge_peak_17744	CRPstim_up	2.1375	2.10434	2.63227	2.29278	2.848	3.51096	2.60881	3.37851	3.71149	3.926
chr3:5473220-5473954	merge_peak_74066	CRPstim_up	4.03562	4.1375	3.56071	3.30743	2.43296	4.83794	5.24031	4.6893	4.12928	3.67807
chr14:54935024-54935385	merge_peak_33275	CRPstim_up	1.67807	1	1.53605	2.29278	3.48543	2.37851	2.74416	2.26303	3.54844	4.1127
chr15:94312553-94312835	merge_peak_39526	CRPstim_up	1.07039	1.43296	1.1375	1.88753	2.848	2.20163	2.3505	2.26303	3.18587	3.41954
chr4:156887378-156887585	merge_peak_86389	CRPstim_up	2.1375	1.76553	2.16993	1.32193	1.26303	2.96347	2.60881	3.37851	1.848	2.8679
chr6:113770157-113770561	merge_peak_99008	CRPstim_up	4.44626	3.82782	4.43962	3.30743	0	5.12928	4.93074	4.8679	4.46597	1.63227
chr3:122909056-122909909	merge_peak_78307	CRPstim_up	3.27798	2.70044	3.3505	3.03562	2.848	3.80735	3.848	4.20163	4.24031	4.1127
chr7:12588715-12589155	merge_peak_102273	CRPstim_up	3.75489	4.23266	3.64386	2.29278	1.26303	4.66107	4.73335	4.35755	3.54844	2.8679
chr19:17488036-17488343	merge_peak_53572	CRPstim_up	3.44626	3.33628	1.80735	1.32193	2.43296	4.00899	4.20945	3.21723	2.72247	3.15381
chr12:15129374-15129794	merge_peak_24006	CRPstim_up	2.7866	3.59694	3.56071	0.584963	0	3.83794	4.57289	3.91648	1.48543	1.63227
chr8:130307075-130307380	merge_peak_112516	CRPstim_up	1.07039	0	0.378512	1.88753	1.26303	1.58496	1.20163	1.926	2.72247	2.07039
chr16:78578279-78578742	merge_peak_42912	CRPstim_up	2.48543	2.10434	1.1375	1.32193	1.96347	2.90689	2.74416	2.58496	2.51096	3.15381
chr2:201263765-201264177	merge_peak_64417	CRPstim_up	4.7761	5	5.00899	3.03562	2.848	5.96578	5.59991	5.95187	4.35755	3.67807
chr4:111436848-111437191	merge_peak_85122	CRPstim_up	1.07039	1.76553	1.80735	0.584963	1.26303	2.37851	2.926	2.58496	1.848	1.63227
chr18:52901733-52902241	merge_peak_50782	CRPstim_up	2.7866	2.32193	3.23266	3.03562	2.848	4.00899	2.926	4.75489	3.99095	3.41954
chr2:40682530-40683314	merge_peak_58337	CRPstim_up	5.95652	7.04985	6.73335	4.09592	4.59096	6.85798	7.49745	7.4814	5.73606	5.72792
chr4:173494946-173495472	merge_peak_86840	CRPstim_up	2.48543	3.33628	1.80735	2.67807	0	3.63227	4.20945	3.37851	3.18587	0.765535
chr3:164239077-164239311	merge_peak_80052	CRPstim_up	1.07039	1	1.53605	0.584963	1.26303	2.20163	2.60881	1.926	1.48543	2.07039
chr20:43986820-43987341	merge_peak_68699	CRPstim_up	2.48543	3.43296	4.16993	1.88753	3.16993	3.66676	4.57289	4.8679	3.18587	3.67807
chr2:218753088-218753593	merge_peak_65076	CRPstim_up	2.7866	4.32193	3.3505	3.62059	3.48543	4.41954	5.0268	3.91648	4.55459	4.47249
chr10:98033169-98033692	merge_peak_15177	CRPstim_up	2.1375	1.43296	0.378512	1.32193	0	3.20163	2.926	0.678072	2.51096	0.765535
chr11:115579896-115580723	merge_peak_21923	CRPstim_up	5.95652	5.55152	4.43962	4.32912	2.848	6.54071	6.05961	5.44626	5.39917	4.47249
chr17:2475519-2475739	merge_peak_44000	CRPstim_up	2.1375	1.43296	0.378512	0	1.96347	2.96347	1.72247	1.37851	1.48543	3.15381
chr20:52463704-52464643	merge_peak_69313	CRPstim_up	3.75489	4.0268	4.92125	3.03562	3.48543	5.30743	4.95884	5.30743	4.12928	4.30012
chr5:148513819-148514480	merge_peak_92521	CRPstim_up	4.62644	5.14568	4.39917	3.03562	4.19377	5.2555	5.82018	5.22882	4.65535	5.20163
chr5:42915447-42915988	merge_peak_88786	CRPstim_up	1.67807	2.10434	1.1375	2.67807	2.848	2.37851	3.7866	1.926	3.18587	3.926
chr11:130032615-130032950	merge_peak_22780	CRPstim_up	2.7866	2.88753	2.63227	2.67807	1.26303	3.83794	3.58496	3.37851	4.12928	2.07039
chr9:71795417-71796128	merge_peak_114760	CRPstim_up	4.24793	4.853	3.90689	2.67807	3.97269	5.30743	5.34696	4.8125	4.12928	4.79701
chr1:93220206-93220529	merge_peak_4566	CRPstim_up	1.07039	1.43296	1.1375	0.584963	1.26303	2.56071	2.60881	1.926	1.48543	1.63227
chr3:194608748-194609136	merge_peak_81308	CRPstim_up	3.60881	3.33628	2.16993	2.29278	2.43296	4.40599	4.20945	3.52356	3.54844	2.8679
chr15:51882393-51882700	merge_peak_37122	CRPstim_up	3.89724	2.53605	3.08746	2.29278	1.96347	4.41954	4.07039	3.65535	3.18587	3.15381
chr21:38432618-38433048	merge_peak_70781	CRPstim_up	3.05311	3.76553	3.08746	2.29278	1.96347	3.57289	4.67243	3.65535	3.54844	3.41954
chr1:175744148-175744380	merge_peak_7585	CRPstim_up	0	0	0	1.32193	0	1.58496	0.485427	0.678072	2.51096	0.765535
chr5:16508920-16509647	merge_peak_88096	CRPstim_up	4.54226	3.82782	3.3505	3.62059	4.19377	4.88264	4.51728	4.50462	4.90207	5.42626
chr2:27103164-27103402	merge_peak_57672	CRPstim_up	1.07039	1	0.378512	2.29278	1.96347	1.58496	2.03562	1.37851	2.98185	3.41954
chr2:204424305-204424677	merge_peak_64589	CRPstim_up	2.48543	2.88753	1.1375	1.32193	1.26303	3.20163	4.07039	2.58496	1.848	2.07039
chr20:38950301-38950840	merge_peak_68425	CRPstim_up	4.14568	4.96809	4.52356	3.8679	1.96347	5.29278	5.47249	5.60585	4.35755	3.41954
chr4:15377337-15378013	merge_peak_82343	CRPstim_up	3.75489	3.26303	2.63227	3.30743	2.848	4.78136	3.49825	3.91648	4.35755	3.926
chr6:68535085-68535793	merge_peak_97649	CRPstim_up	1.67807	2.32193	3.08746	1.88753	3.16993	2	3.24793	4.27053	3.18587	4.1127
chr20:49341442-49341835	merge_peak_69171	CRPstim_up	2.1375	1.76553	0.378512	2.29278	2.848	3.45943	3.10434	1.37851	2.72247	3.41954
chr1:175375491-175375706	merge_peak_7581	CRPstim_up	0	1.43296	1.80735	1.88753	1.26303	0.847997	2.926	2.58496	2.23266	2.45943
chr4:81022350-81023338	merge_peak_84115	CRPstim_up	4.44626	3.76553	3.74416	3.03562	3.16993	4.72247	4.51728	4.8679	4.24031	4.47249
chr4:54780316-54781273	merge_peak_83398	CRPstim_up	4.7761	5.58195	5.98641	4.74953	5.18587	5.98413	6.29094	6.60437	6.07039	5.98185
chr9:117967321-117967855	merge_peak_117006	CRPstim_up	2.48543	1.43296	1.80735	0	1.96347	3.20163	2.60881	2.58496	1.48543	2.45943
chr12:96183384-96183693	merge_peak_27046	CRPstim_up	0	2.70044	1.53605	1.88753	1.96347	0.847997	3.6893	3.01792	2.72247	2.45943
chr1:231519142-231519775	merge_peak_10223	CRPstim_up	3.75489	4.60881	4.04439	3.30743	2.43296	4.71149	5.24031	4.91648	3.99095	3.926
chr2:232242822-232243197	merge_peak_65735	CRPstim_up	1.67807	2.32193	1.53605	1.32193	4.19377	2.65535	2.926	2.58496	2.72247	4.79701
chr8:61304960-61305280	merge_peak_110095	CRPstim_up	1.67807	0.263034	1.53605	1.88753	1.26303	2.56071	1.72247	1.926	2.98185	2.07039
chr2:8639244-8639450	merge_peak_56860	CRPstim_up	2.1375	2.10434	1.80735	0.584963	1.26303	3.40599	2.3505	2.82782	1.48543	2.45943
chr6:38656353-38656982	merge_peak_96714	CRPstim_up	2.1375	2.32193	3.08746	2.67807	4.19377	3.20163	3.49825	3.52356	3.99095	4.79701
chr22:44954357-44955063	merge_peak_73476	CRPstim_up	4.44626	3.59694	3.3505	4.09592	3.48543	4.88264	4.51728	4.08746	4.99095	5.08321
chr3:197609590-197609891	merge_peak_81573	CRPstim_up	2.48543	1	1.53605	1.32193	1.96347	3.72247	2.03562	2.82782	1.848	2.45943
chr8:22810848-22811552	merge_peak_108673	CRPstim_up	4.36457	4.60881	3.96347	3.8679	3.16993	5.43296	5.37156	4.50462	5.1375	4.1127
chr12:118674761-118675498	merge_peak_28152	CRPstim_up	4.14568	4.27798	3.23266	3.30743	3.48543	4.96347	4.85798	3.91648	4.99095	4.30012
chr1:94876559-94877248	merge_peak_4671	CRPstim_up	3.27798	2.53605	3.08746	1.32193	1.96347	3.80735	3.49825	3.52356	2.51096	3.41954
chr18:67626460-67627163	merge_peak_51283	CRPstim_up	4.54226	4.49825	4.10434	2.67807	1.96347	5.0917	5.34696	4.63807	3.85798	3.41954
chr1:207483260-207483585	merge_peak_9068	CRPstim_up	2.48543	1.76553	2.94486	1.32193	1.26303	3.72247	2.3505	3.91648	2.72247	1.63227
chr8:128378182-128378723	merge_peak_112404	CRPstim_up	4.24793	3.53605	3.08746	2.29278	2.43296	4.96347	4.26303	3.79701	3.71149	3.41954
chr4:48229560-48230003	merge_peak_83293	CRPstim_up	2.48543	3.33628	3.47249	2.67807	2.43296	3.45943	3.93546	4.43296	3.71149	3.41954
chr9:89100232-89100669	merge_peak_115403	CRPstim_up	3.05311	4.49825	1.80735	1.88753	2.848	4.07895	4.82782	2.82782	2.98185	3.926
chr1:201445688-201446053	merge_peak_8557	CRPstim_up	2.48543	3.53605	3.08746	1.88753	2.43296	3.57289	4.26303	4.20163	2.51096	3.41954
chr9:139519668-139519952	merge_peak_118265	CRPstim_up	2.7866	2.32193	2.40599	2.67807	2.848	3.72247	3.24793	3.37851	3.54844	3.67807
chr1:167601562-167601879	merge_peak_7233	CRPstim_up	4.03562	3.76553	4.39917	2.67807	2.848	4.66107	4.57289	5.01346	4.24031	3.67807
chr1:45874981-45875358	merge_peak_2983	CRPstim_up	2.7866	3.53605	2.80735	3.03562	1.96347	3.80735	4.67243	3.37851	4.24031	2.45943
chr6:37770518-37771073	merge_peak_96673	CRPstim_up	4.44626	4.45943	4.39917	3.03562	1.96347	5.24793	5.08746	4.97269	3.99095	3.41954
chr19:16394149-16395004	merge_peak_53440	CRPstim_up	5.36807	4.37156	4.16993	5.29646	5.18587	6.18587	5.24031	5.30743	5.73606	6.33092
chr2:231304342-231304822	merge_peak_65642	CRPstim_up	3.27798	2.70044	3.81762	2.29278	1.96347	3.80735	3.93546	4.27053	3.54844	2.8679
chr12:835361-835869	merge_peak_23034	CRPstim_up	3.44626	3.26303	3.08746	1.88753	3.16993	4.21723	3.7866	4.20163	2.72247	4.30012
chr22:37817010-37817468	merge_peak_72845	CRPstim_up	2.48543	3.59694	3.08746	1.88753	1.96347	3.98185	4.3147	3.65535	2.98185	2.45943
chr10:52218063-52218742	merge_peak_13346	CRPstim_up	4.7761	4.853	4.87774	3.03562	3.48543	5.77083	5.70598	5.57289	3.54844	4.79701
chr11:117844188-117844715	merge_peak_22063	CRPstim_up	4.14568	5.6893	4.69488	3.62059	3.48543	5.23266	6.44791	5.18982	4.65535	4.47249
chr1:150485848-150486095	merge_peak_6016	CRPstim_up	1.67807	1.76553	0.378512	2.29278	1.26303	2.56071	2.60881	1.37851	2.72247	2.45943
chr20:1303513-1303843	merge_peak_66576	CRPstim_up	3.05311	4.27798	3.81762	2.67807	1.26303	4.16189	4.88753	4.35755	3.54844	2.45943
chr9:117099316-117099608	merge_peak_116911	CRPstim_up	1.07039	1	3.08746	1.32193	2.43296	2	2.03562	3.79701	2.51096	2.8679
chr11:12063717-12064242	merge_peak_17893	CRPstim_up	4.54226	4.90689	4.22497	3.30743	2.848	5.0045	5.49506	5.38198	4.55459	3.67807
chr7:47330828-47331913	merge_peak_103808	CRPstim_up	5.95652	7.09276	6.72383	5.77347	4.74416	7.0917	7.74886	7.40173	6.49346	5.8125
chr2:214509965-214510296	merge_peak_64898	CRPstim_up	1.67807	0.263034	0	2.29278	1.26303	2.37851	1.20163	1.37851	2.72247	2.07039
chr2:192515592-192516318	merge_peak_64150	CRPstim_up	4.24793	4.0268	4.80735	2.29278	2.43296	5.07895	4.95884	5.15381	3.18587	3.67807
chr22:22304794-22305249	merge_peak_71859	CRPstim_up	4.36457	4.0268	3.90689	4.09592	3.48543	4.86295	5.3147	4.56682	5.06609	4.30012
chr1:33827143-33827672	merge_peak_2230	CRPstim_up	4.62644	5.6893	4.72792	3.62059	5.43962	5.44956	6.18785	5.54535	5.1375	5.98185
chr5:103172424-103172670	merge_peak_90758	CRPstim_up	0	1	1.53605	0	1.96347	0.847997	1.20163	2.82782	0.925999	2.8679
chr20:4132572-4133041	merge_peak_66832	CRPstim_up	4.97728	5.59694	4.04439	4.09592	3.97269	5.83036	6.23266	4.8125	4.65535	5.31832
chr13:99964613-99965305	merge_peak_31607	CRPstim_up	6.46761	7	6.68089	5.29646	4.89724	7.16993	7.58195	7.06717	6.41616	6.26866
chr3:171703971-171704373	merge_peak_80266	CRPstim_up	3.27798	4.27798	3.3505	1.32193	2.43296	4.48543	4.67243	4	2.51096	3.15381
chr10:63926528-63927063	merge_peak_13616	CRPstim_up	4.03562	4.06178	3.56071	1.88753	1.26303	4.86295	4.38543	4.27053	2.98185	2.45943
chr5:62028321-62029040	merge_peak_89365	CRPstim_up	4.91169	5.04439	3.81762	3.62059	3.16993	5.33628	5.59991	4.8125	4.65535	4.30012
chr4:40612532-40613096	merge_peak_83099	CRPstim_up	4.24793	4.96809	4.33628	3.62059	2.43296	5.40259	5.51096	4.75489	4.65535	3.41954
chr16:56881836-56882295	merge_peak_42085	CRPstim_up	3.05311	3.9542	2.40599	1.32193	2.848	4.07895	4.47897	3.01792	2.72247	3.41954
chr4:4541300-4541584	merge_peak_81922	CRPstim_up	2.48543	2.70044	1.53605	3.30743	3.73335	3.40599	3.36457	2.82782	3.99095	4.30012
chr8:101315289-101315755	merge_peak_111391	CRPstim_up	3.05311	3.53605	3.96347	3.62059	2.848	4.34341	4.20945	4.50462	4.65535	3.41954
chr5:106554663-106554959	merge_peak_90808	CRPstim_up	3.44626	3.59694	1.1375	1.32193	2.848	3.72247	4.3147	1.926	2.51096	3.926
chr5:86275455-86276398	merge_peak_90203	CRPstim_up	5.10014	4.79181	4.52356	4.09592	3.73335	5.62644	5.25927	5.54535	5.06609	4.79701
chr21:27918737-27919529	merge_peak_70265	CRPstim_up	3.60881	3.76553	2.40599	4.09592	3.73335	4.51096	4.57289	3.65535	4.99095	3.926
chr1:120630538-120631006	merge_peak_5665	CRPstim_up	4.24793	5.23649	5.24413	3.03562	3.48543	5.01792	5.66391	5.848	4.46597	4.30012
chr18:9739972-9740472	merge_peak_49446	CRPstim_up	4.62644	4.81762	3.3505	3.62059	2.848	5.38888	5.49506	4.50462	3.99095	3.926
chr9:111401967-111402299	merge_peak_116582	CRPstim_up	2.1375	3	2.40599	1.88753	0	3.07039	4.15381	3.21723	2.23266	0.765535
chr18:74504015-74504314	merge_peak_51548	CRPstim_up	1.07039	2.10434	2.16993	1.88753	2.43296	2	2.74416	2.58496	3.18587	3.15381
chr15:78348599-78349654	merge_peak_38666	CRPstim_up	4.54226	3.88753	3.96347	4.09592	5.55459	4.86295	4.85798	4.91648	5.33985	6.06609
chr9:95516602-95517060	merge_peak_115779	CRPstim_up	2.48543	1.76553	2.40599	2.29278	3.16993	3.63227	2.60881	3.21723	2.98185	3.67807
chr6:82507098-82507683	merge_peak_97958	CRPstim_up	2.48543	1.76553	1.1375	1.32193	1.26303	3.29278	2.60881	1.926	2.51096	1.63227
chr9:115516010-115516378	merge_peak_116781	CRPstim_up	4.70044	5.19377	4.04439	3.8679	1.96347	5.01792	5.74147	5.10852	4.73877	3.15381
chr7:151439761-151440421	merge_peak_107388	CRPstim_up	4.24793	4.45943	4.49185	3.62059	4.19377	4.80219	5.24031	5.01346	4.99095	4.94953
chr14:77386903-77387235	merge_peak_34424	CRPstim_up	3.05311	3.59694	2.63227	2.29278	1.26303	3.83794	4.3147	3.21723	2.98185	2.45943
chr6:13924107-13925536	merge_peak_94956	CRPstim_up	4.44626	4.41278	3.74416	5.46923	4.89724	5.22497	5.11686	5.06178	6.10643	5.42626
chr20:19898623-19899008	merge_peak_67437	CRPstim_up	4.36457	3.76553	3.96347	1.88753	1.26303	4.71149	4.57289	4.8679	2.98185	2.07039
chr20:15228901-15229111	merge_peak_67249	CRPstim_up	1.07039	1.43296	0.378512	0.584963	1.26303	1.58496	2.60881	1.37851	1.48543	1.63227
chr15:78973061-78973437	merge_peak_38711	CRPstim_up	3.44626	2.10434	1.80735	3.03562	2.848	3.83794	2.60881	2.58496	4.24031	3.926
chr10:26769457-26770252	merge_peak_12302	CRPstim_up	4.03562	4.0268	4.92125	3.62059	3.73335	4.926	4.42626	5.64097	4.99095	4.30012
chr6:53171638-53172169	merge_peak_97368	CRPstim_up	2.7866	4.23266	4.58496	3.03562	3.73335	3.83794	4.47897	5.22882	4.12928	4.64386
chr3:142623475-142624599	merge_peak_79230	CRPstim_up	4.97728	5.42962	5.07895	4.32912	3.73335	5.71973	6.04439	5.90207	4.73877	5.08321
chr14:104003480-104004044	merge_peak_35650	CRPstim_up	4.44626	4.81762	4.39917	3.62059	4.19377	4.926	5.47249	5.3505	4.83289	4.79701
chr12:102252224-102252481	merge_peak_27262	CRPstim_up	3.89724	4.79181	4.10434	3.03562	1.96347	4.41954	5.7252	4.6893	3.99095	2.8679
chr2:64701275-64701735	merge_peak_59321	CRPstim_up	3.05311	2.53605	3.23266	3.30743	2.848	4.12102	3.6893	3.65535	3.99095	3.41954
chr14:55196738-55197629	merge_peak_33290	CRPstim_up	5.88753	5.16993	4.92125	3.8679	4.19377	6.71425	5.76022	5.75221	4.90207	4.79701
chr7:65748102-65748944	merge_peak_104227	CRPstim_up	3.44626	3.88753	3.3505	3.8679	3.16993	4.40599	4.15381	4.27053	4.46597	4.30012
chr14:81603801-81604013	merge_peak_34530	CRPstim_up	1.67807	2.53605	1.53605	0.584963	1.26303	2.20163	3.7866	1.926	1.48543	2.07039
chr5:56196174-56196992	merge_peak_89161	CRPstim_up	4.24793	3.9542	3.47249	1.88753	3.48543	5.19771	4.42626	4	2.98185	4.30012
chr5:7377887-7378217	merge_peak_87772	CRPstim_up	0	1.43296	0.378512	1.32193	1.26303	0.847997	2.03562	0.678072	2.23266	2.45943
chr17:28665202-28665510	merge_peak_45472	CRPstim_up	1.07039	1	1.1375	0	1.26303	2.20163	1.20163	1.926	0.925999	2.07039
chr10:72539672-72540153	merge_peak_13969	CRPstim_up	4.44626	4.17792	4.2854	4.09592	3.97269	5.50462	4.99548	5.15381	5.06609	4.1127
chr13:99095622-99095909	merge_peak_31523	CRPstim_up	4.14568	4.60881	3.3505	3.03562	3.16993	5.03122	5.37156	3.65535	3.99095	4.1127
chr2:20297711-20298364	merge_peak_57376	CRPstim_up	3.89724	4.27798	4.04439	3.62059	4.74416	4.80219	5.0268	4.50462	4.55459	5.53605
chr7:47521506-47522478	merge_peak_103816	CRPstim_up	6.5744	6.59842	6.11686	4.74953	5.32553	7.18686	7.35491	6.53138	5.73606	6.38888
chr18:30725852-30726692	merge_peak_50124	CRPstim_up	2.1375	3	3.64386	3.03562	2.43296	2.90689	3.7866	4.56682	3.39232	3.41954
chr2:234108470-234108824	merge_peak_65867	CRPstim_up	3.05311	3.12102	3.47249	1.88753	1.96347	4.07895	3.7866	4	2.98185	2.45943
chr18:46574510-46575366	merge_peak_50627	CRPstim_up	4.848	5.23649	4.9542	4.09592	3.48543	5.61471	6.0268	5.54535	4.73877	4.47249
chr16:23867372-23868075	merge_peak_41062	CRPstim_up	3.89724	6.18388	4.10434	2.29278	3.97269	4.37851	6.54381	4.91648	3.18587	5.20163
chr3:105072258-105072983	merge_peak_77652	CRPstim_up	3.89724	4.45943	3.96347	3.03562	3.16993	4.96347	4.7866	4.75489	3.85798	3.926
chr6:21589381-21589818	merge_peak_95476	CRPstim_up	3.89724	3.26303	3.64386	4.09592	3.73335	4.18587	4.38543	4.6893	4.65535	4.47249
chr11:115811991-115812842	merge_peak_21936	CRPstim_up	5.03562	5.62936	5.16189	3.62059	3.73335	5.56986	6.33628	5.51412	4.55459	4.94953
chr13:99959520-99959864	merge_peak_31604	CRPstim_up	4.03562	4.37156	3.74416	2.67807	1.96347	4.72247	5.08746	4.27053	3.99095	2.45943
chr1:34035532-34035861	merge_peak_2247	CRPstim_up	1.67807	1	1.80735	3.03562	3.97269	2	2.03562	2.82782	3.71149	4.64386
chr15:63584991-63585328	merge_peak_37645	CRPstim_up	3.89724	6.21917	5.41278	3.03562	3.97269	5.05745	6.88874	6.12102	3.54844	4.64386
chr1:166916602-166917372	merge_peak_7165	CRPstim_up	1.67807	3.33628	3.23266	3.8679	3.73335	2.65535	3.93546	4.20163	4.46597	4.30012
chr6:16163682-16164005	merge_peak_95212	CRPstim_up	3.05311	3.33628	2.16993	0.584963	1.26303	3.87774	4.01792	3.21723	0.925999	2.07039
chr11:58989931-58990652	merge_peak_19273	CRPstim_up	6.51254	6.34873	6.54689	4.94486	5.32553	7.17792	6.91648	6.84046	6.10643	6.33092
chr4:87902724-87903503	merge_peak_84407	CRPstim_up	5.67525	4.79181	4.22497	4.09592	2.43296	6.17592	5.2854	4.8679	4.90207	3.67807
chr10:105314550-105315285	merge_peak_15667	CRPstim_up	6.02015	5.92125	4.49185	5.12516	5.32553	6.53761	6.30743	5.51412	6.07039	6.1416
chr1:247630294-247630997	merge_peak_11006	CRPstim_up	4.848	5.65249	5.83542	4.09592	3.16993	5.51728	6.73742	6.20359	4.90207	3.926
chr3:43310193-43310457	merge_peak_75652	CRPstim_up	1.67807	1.43296	1.80735	1.32193	1.96347	2.20163	2.3505	3.01792	1.848	2.45943
chr1:193081249-193081704	merge_peak_8255	CRPstim_up	3.27798	3.53605	3.47249	2.29278	2.848	3.80735	4.3147	4	3.54844	3.41954
chr2:46117313-46117677	merge_peak_58606	CRPstim_up	4.03562	3.33628	2.63227	2.67807	3.48543	4.67807	3.848	3.65535	3.71149	3.926
chr1:184922698-184923233	merge_peak_7992	CRPstim_up	3.89724	3.88753	4.10434	2.29278	3.97269	4.45286	4.67243	5.30743	2.72247	4.64386
chr14:59758848-59759199	merge_peak_33466	CRPstim_up	1.07039	1.76553	2.16993	1.88753	0	2.20163	2.74416	2.58496	2.23266	0.765535
chr14:21574425-21575455	merge_peak_32338	CRPstim_up	5.63807	5.73877	4.66676	3.62059	4.59096	6.13955	6.0268	5.51412	4.55459	5.63517
chr4:102005606-102006153	merge_peak_84777	CRPstim_up	2.48543	1.76553	1.53605	2.67807	1.96347	3.57289	2.3505	2.26303	2.98185	2.8679
chr7:101525246-101526785	merge_peak_105520	CRPstim_up	7.62644	8.03947	7.33985	6.51885	6.10852	8.1334	8.51609	7.93074	7.3156	7.3443
chr18:19882091-19882568	merge_peak_49838	CRPstim_up	3.60881	3	1.80735	3.30743	3.48543	4.51096	3.36457	2.58496	4.24031	4.1127
chr3:58460187-58460660	merge_peak_76609	CRPstim_up	3.75489	3.59694	3.23266	3.30743	3.97269	4.37851	3.848	4.35755	4.24031	4.64386
chr4:83144799-83145346	merge_peak_84206	CRPstim_up	4.14568	4.32193	2.94486	4.09592	3.16993	4.78136	4.73335	4.08746	4.55459	4.1127
chr18:60752861-60753140	merge_peak_51114	CRPstim_up	2.48543	2.53605	1.80735	2.29278	1.26303	2.76553	3.36457	2.58496	3.18587	2.07039
chr1:223815958-223816244	merge_peak_9744	CRPstim_up	2.1375	2.32193	1.80735	1.88753	2.848	3.45943	2.926	2.26303	2.51096	3.41954
chr5:149519474-149519969	merge_peak_92604	CRPstim_up	3.60881	4.57894	3.74416	3.03562	3.73335	4.37851	5.08746	4.20163	4.12928	4.47249
chr5:66171047-66171589	merge_peak_89456	CRPstim_up	2.1375	2.53605	2.80735	1.88753	1.26303	3.07039	3.10434	3.21723	2.72247	2.07039
chr1:17508260-17508576	merge_peak_1024	CRPstim_up	2.48543	2.53605	2.40599	2.67807	3.48543	3.40599	3.24793	2.82782	3.54844	4.1127
chr2:69852188-69852998	merge_peak_59619	CRPstim_up	3.89724	4.17792	4.16993	4.09592	4.74416	4.78136	4.95884	5.10852	4.46597	5.31832
chr16:89625360-89625880	merge_peak_43706	CRPstim_up	4.62644	3.9542	4.2854	3.03562	2.43296	5.36107	4.73335	5.06178	3.85798	2.8679
chr9:78142162-78142548	merge_peak_115022	CRPstim_up	1.67807	2.32193	3.23266	2.67807	1.26303	2.37851	2.60881	3.79701	3.85798	2.07039
chr21:16813402-16813606	merge_peak_70078	CRPstim_up	1.07039	1	1.53605	0.584963	0	2	1.20163	2.26303	1.48543	0.765535
chr16:9196293-9196624	merge_peak_40387	CRPstim_up	4.03562	3	3.08746	1.32193	0	4.59694	3.848	3.52356	2.23266	0.765535
chr20:45186883-45187624	merge_peak_68803	CRPstim_up	6.40259	7.22978	6.2555	4.74953	4.59096	7.09592	7.79507	6.58946	5.63227	5.63517
chr12:49189296-49189992	merge_peak_25004	CRPstim_up	4.03562	3.9542	3.81762	4.94486	4.74416	4.71149	4.67243	4.27053	5.63227	5.72792
chr2:37864344-37864606	merge_peak_58160	CRPstim_up	3.44626	3.43296	3.64386	2.67807	2.43296	4.48543	3.848	4.27053	3.39232	3.15381
chr5:131406160-131406843	merge_peak_91534	CRPstim_up	5.54844	6.44294	5.31107	5.46923	4.19377	6.1639	6.84298	6.14364	6.68089	4.64386
chr19:14543912-14544335	merge_peak_53266	CRPstim_up	3.44626	4.32193	3.23266	3.30743	3.16993	4.29278	4.57289	4.20163	3.99095	3.926
chr10:6405452-6405838	merge_peak_11524	CRPstim_up	4.14568	4.49825	3.81762	1.88753	2.848	4.80219	4.93074	4.56682	2.72247	3.67807
chr13:78596205-78596931	merge_peak_31143	CRPstim_up	4.97728	4.71699	4.87774	3.62059	3.97269	5.56986	5.20555	5.38198	4.83289	4.64386
chr7:136362467-136362872	merge_peak_106696	CRPstim_up	2.1375	1.43296	1.53605	0	1.26303	2.56071	2.3505	1.926	0.925999	2.07039
chr10:82209013-82209260	merge_peak_14571	CRPstim_up	2.7866	3.53605	3.81762	1.32193	1.96347	3.63227	4.15381	4	2.23266	2.8679
chr5:77822839-77823331	merge_peak_89939	CRPstim_up	5.71149	6.32733	5.74685	2.67807	3.16993	6.31288	6.88874	6.06178	3.71149	4.1127
chr7:76956298-76957028	merge_peak_104658	CRPstim_up	5.74953	6.92837	6.21723	5.29646	5.04876	6.52669	7.29002	6.98413	6.14771	5.72792
chr4:154627277-154627882	merge_peak_86335	CRPstim_up	2.48543	2.53605	2.80735	2.29278	1.96347	3.20163	3.24793	3.21723	2.98185	2.8679
chr9:108272076-108272939	merge_peak_116417	CRPstim_up	6.19771	6.85922	6.10014	4.54844	4.59096	6.70874	7.40429	7.0542	5.46271	5.08321
chr1:51986488-51986803	merge_peak_3207	CRPstim_up	2.7866	3.12102	3.47249	2.29278	1.96347	3.51096	3.6893	4	2.98185	2.8679
chr18:42952991-42953873	merge_peak_50403	CRPstim_up	3.44626	2.53605	2.94486	4.32912	4.59096	3.80735	3.6893	3.65535	4.90207	5.20163
chrX:106928082-106928659	merge_peak_121388	CRPstim_up	3.44626	3.76553	3.74416	3.8679	4.89724	4.2555	4.42626	4.27053	4.35755	5.8125
chr12:3943921-3944344	merge_peak_23213	CRPstim_up	3.05311	3.88753	4.04439	3.03562	1.96347	4.05311	4.3147	4.56682	3.99095	2.45943
chr1:212963212-212963500	merge_peak_9400	CRPstim_up	3.60881	3.9542	3.08746	1.32193	0	3.83794	4.62059	3.91648	2.23266	0.765535
chr20:1789802-1790015	merge_peak_66627	CRPstim_up	3.89724	4.23266	3.64386	0.584963	1.96347	4.56071	4.70598	4.50462	1.48543	2.45943
chr9:102355978-102356186	merge_peak_116227	CRPstim_up	3.75489	4.32193	3.96347	1.32193	1.96347	4.56071	5.20555	4.63807	1.848	2.45943
chr1:93367443-93368305	merge_peak_4578	CRPstim_up	2.48543	3.12102	3.47249	4.32912	5.43962	3.07039	3.848	4.20163	5.20945	5.89966
chr16:56905073-56905552	merge_peak_42090	CRPstim_up	3.60881	4.64962	4.33628	3.62059	3.48543	4.71149	5.25927	4.8679	4.12928	4.1127
chr4:14126864-14127722	merge_peak_82305	CRPstim_up	4.97728	4.49825	3.90689	4.09592	2.43296	5.43296	5.17393	5.06178	4.46597	3.15381
chr9:114774515-114775074	merge_peak_116744	CRPstim_up	4.7761	4.23266	4.84298	3.62059	3.48543	5.47897	4.82782	5.44626	4.65535	3.926
chr9:21833110-21833955	merge_peak_113997	CRPstim_up	7.26303	7.41109	7.02901	4.74953	5.18587	7.85922	7.848	7.42878	5.73606	6.1416
chr7:100514292-100514634	merge_peak_105443	CRPstim_up	3.44626	3.12102	1.80735	0	1.96347	3.80735	3.6893	2.82782	0.925999	2.45943
chr2:55538490-55539068	merge_peak_58965	CRPstim_up	4.44626	5.21723	5.24413	3.03562	3.48543	5.01792	5.7252	5.80735	4.12928	4.1127
chr10:9999274-9999712	merge_peak_11671	CRPstim_up	3.75489	1.76553	3.96347	2.29278	1.26303	4.40599	2.74416	4.43296	3.18587	1.63227
chr5:42899385-42899584	merge_peak_88784	CRPstim_up	0	1	0.378512	2.29278	2.848	0.847997	1.72247	1.37851	2.51096	3.41954
chr6:148999212-148999704	merge_peak_100409	CRPstim_up	4.70044	3.82782	2.94486	2.29278	2.43296	5.2555	4.38543	3.65535	3.39232	2.8679
chr21:23412766-23413067	merge_peak_70182	CRPstim_up	1.67807	1.43296	1.80735	1.88753	1.26303	2	2.03562	2.58496	2.72247	2.07039
chr8:65669192-65669978	merge_peak_110267	CRPstim_up	4.62644	5.19377	4.10434	4.09592	3.73335	4.94017	5.64674	4.97269	4.73877	4.79701
chr2:227001300-227002560	merge_peak_65482	CRPstim_up	5.63807	5.21723	4.98641	5.29646	5.55459	6.03562	5.53294	6.01792	6	6.4446
chrX:131223032-131223237	merge_peak_122089	CRPstim_up	1.67807	1.76553	1.1375	0.584963	1.96347	2.37851	2.3505	1.37851	1.48543	2.8679
chr2:60643353-60644032	merge_peak_59084	CRPstim_up	4.24793	5.14568	4.66676	4.32912	4.39232	5.17792	5.57592	5.06178	5.33985	4.94953
chr11:1434165-1434393	merge_peak_17233	CRPstim_up	1.07039	2.10434	1.80735	3.62059	3.16993	1.58496	2.74416	2.82782	3.99095	3.926
chr18:71931329-71932172	merge_peak_51382	CRPstim_up	4.54226	4.17792	3.47249	3.30743	3.97269	5.1416	4.57289	4.20163	4.35755	4.47249
chr12:13348974-13349968	merge_peak_23924	CRPstim_up	6.8802	7.06932	5.98641	5.12516	5.55459	7.42459	7.42794	6.60437	6.2854	6.1416
chr15:78351446-78351822	merge_peak_38667	CRPstim_up	2.7866	3.59694	3.96347	2.29278	3.16993	3.87774	4.01792	4.27053	2.98185	3.926
chr8:29370732-29371369	merge_peak_109059	CRPstim_up	5.21335	5.61176	5.1334	3.8679	3.97269	5.81506	6.11061	5.57289	4.46597	5.08321
chr2:198492725-198493226	merge_peak_64346	CRPstim_up	3.44626	5.16993	4.87774	3.62059	3.48543	4.2555	5.77873	5.75221	4.12928	3.926
chr22:28156861-28157427	merge_peak_72278	CRPstim_up	3.05311	3.76553	2.40599	3.8679	3.48543	3.98185	4.15381	2.82782	4.55459	4.30012
chr18:20817415-20818261	merge_peak_49878	CRPstim_up	5.26303	4.81762	5.16189	4.94486	5.04876	5.88996	5.47249	5.83289	5.20945	6.06609
chr1:8075067-8075403	merge_peak_401	CRPstim_up	3.05311	3.33628	1.80735	3.03562	3.48543	4.05311	3.848	2.26303	3.85798	3.926
chr11:67781879-67782493	merge_peak_20107	CRPstim_up	5.74953	6.1334	4.9542	4.09592	3.73335	6.2817	6.53294	5.69488	4.73877	4.64386
chr11:44658892-44659468	merge_peak_18844	CRPstim_up	3.75489	4.17792	3.81762	2.29278	4.19377	4.21723	4.85798	4.91648	2.98185	4.47249
chr2:38842417-38842682	merge_peak_58250	CRPstim_up	3.60881	3.33628	3.23266	1.88753	0	3.87774	4.3147	3.79701	2.51096	0.765535
chr12:114300879-114301342	merge_peak_27973	CRPstim_up	3.05311	3.33628	3.74416	3.03562	3.48543	3.94486	4.20945	4	3.39232	4.30012
chr15:90368404-90368984	merge_peak_39238	CRPstim_up	6.19771	6.65821	6.16792	5.77347	5.66107	6.83542	6.96232	6.6837	6.41616	6.75221
chr6:56716351-56717132	merge_peak_97475	CRPstim_up	4.24793	3.53605	3.90689	4.32912	3.16993	4.72247	4.15381	4.35755	4.83289	4.30012
chr5:135334779-135335632	merge_peak_91793	CRPstim_up	6.5345	6.01123	5.26679	4.74953	4.19377	6.6851	6.78267	6.03782	5.46271	4.94953
chr17:48703517-48703783	merge_peak_46915	CRPstim_up	3.75489	3.33628	3.47249	3.03562	2.43296	4.07895	3.6893	4.27053	3.99095	3.15381
chr16:4010763-4011297	merge_peak_40201	CRPstim_up	3.44626	3.43296	2.94486	3.30743	3.73335	4.00899	4.38543	3.79701	3.71149	4.1127
chr2:37797818-37798469	merge_peak_58146	CRPstim_up	6.24982	6.99209	6.24222	5.12516	3.97269	6.83542	7.46842	6.80607	5.82528	4.79701
chr3:143716965-143717652	merge_peak_79315	CRPstim_up	5.32193	5.25172	4.98641	3.30743	1.96347	6.04658	5.79961	5.54535	4.12928	2.45943
chr7:112143527-112143934	merge_peak_105907	CRPstim_up	2.7866	2.10434	2.16993	1.88753	1.26303	3.29278	2.74416	3.01792	2.23266	2.07039
chr4:90944407-90944822	merge_peak_84561	CRPstim_up	2.1375	0.263034	1.1375	1.88753	2.43296	2.65535	0.485427	1.926	2.51096	3.41954
chr2:135496850-135498049	merge_peak_62230	CRPstim_up	7.4822	7.52435	6.65105	6.05311	6.1819	8.01346	7.8009	7.53916	6.97154	6.70598
chr21:44914286-44915168	merge_peak_71203	CRPstim_up	6.94486	6.90207	6.34163	5.77347	6.32012	7.20261	7.59395	7.07895	6.78005	6.75221
chr12:27304369-27304718	merge_peak_24367	CRPstim_up	1.67807	2.32193	2.40599	1.88753	1.96347	2.56071	2.60881	2.82782	2.51096	2.8679
chr5:82608248-82609026	merge_peak_90133	CRPstim_up	5.21335	5.55152	4.9542	3.8679	3.16993	6.03562	6.11061	5.54535	4.24031	3.926
chr16:72235863-72237060	merge_peak_42732	CRPstim_up	7.16792	7.31832	6.89603	6.40599	6.32012	7.69279	7.89482	7.34784	7.24222	7.03012
chr3:71564840-71565224	merge_peak_76936	CRPstim_up	2.48543	2.32193	2.63227	2.29278	2.43296	3.1375	3.24793	3.01792	2.98185	2.8679
chr5:149444846-149445910	merge_peak_92592	CRPstim_up	6.89724	7.38024	6.01569	6.05311	6.98641	7.69836	7.83415	6.3345	6.75355	7.79051
chr7:6280411-6280650	merge_peak_102096	CRPstim_up	1.67807	1	0.378512	0	1.26303	2	1.72247	0.678072	0.925999	2.07039
chr16:69165288-69165632	merge_peak_42568	CRPstim_up	2.7866	3.12102	2.94486	2.67807	2.43296	3.66676	3.58496	3.52356	3.39232	2.8679
chr8:64104404-64105148	merge_peak_110231	CRPstim_up	4.97728	6.0045	5.1819	5.12516	4.19377	5.56071	6.15381	5.93074	5.82528	5.08321
chr6:42227067-42227390	merge_peak_96893	CRPstim_up	1.67807	2.10434	1.80735	1.88753	2.43296	2	2.74416	2.58496	2.23266	3.41954
chr11:124628143-124628765	merge_peak_22508	CRPstim_up	5.15785	5.12102	4.98641	4.54844	4.19377	5.54226	5.53294	5.95187	5.39917	4.64386
chr3:87728239-87728704	merge_peak_77283	CRPstim_up	1.07039	2.32193	2.80735	2.29278	3.48543	2	2.74416	3.37851	2.98185	3.926
chr9:134583033-134584068	merge_peak_117944	CRPstim_up	4.91169	5.12102	5.10434	4.54844	5.32553	5.17792	5.57592	5.97269	5.06609	6.26866
chr4:122015448-122015746	merge_peak_85356	CRPstim_up	3.27798	3.33628	3.08746	2.29278	1.26303	3.94486	3.49825	3.79701	2.98185	2.07039
chr12:46123971-46124335	merge_peak_24809	CRPstim_up	3.75489	4.06178	4.84298	4.09592	3.97269	4.37851	4.62059	5.15381	5.1375	4.47249
chr17:59311431-59311805	merge_peak_47384	CRPstim_up	3.05311	1.76553	3.3505	2.29278	3.73335	3.40599	2.74416	3.79701	2.98185	4.30012
chr6:123091604-123092684	merge_peak_99300	CRPstim_up	5.36807	5	5.07895	4.54844	3.48543	5.62644	5.74147	5.60585	5.06609	4.47249
chr17:33545239-33546313	merge_peak_45764	CRPstim_up	4.848	5.12102	5.41278	4.54844	3.48543	5.19771	5.59991	5.7761	5.39917	4.47249
chr7:30263907-30264712	merge_peak_103019	CRPstim_up	6.04876	6.01123	6.11686	3.62059	3.97269	6.50144	6.56834	6.41447	4.65535	4.64386
chr4:79614842-79615442	merge_peak_84076	CRPstim_up	3.27798	3.76553	3.56071	3.03562	2.848	4.00899	4.51728	4.27053	3.54844	3.15381
chr20:23136637-23137211	merge_peak_67613	CRPstim_up	5.10014	6.06824	5.53916	4.32912	4.89724	5.71973	6.57894	5.83289	4.99095	5.8125
chr12:127757240-127757903	merge_peak_28758	CRPstim_up	3.75489	6.67525	5.52042	4.74953	4.89724	4.59694	7.02237	6.22497	5.20945	5.53605
chr2:158273593-158273940	merge_peak_62906	CRPstim_up	4.54226	4.76022	4.77083	1.88753	0	5.17792	5.25927	5.01346	2.72247	0.765535
chr9:90194841-90195443	merge_peak_115439	CRPstim_up	3.44626	2.88753	2.94486	2.29278	1.26303	3.83794	3.6893	3.21723	2.98185	2.07039
chr12:125353380-125354444	merge_peak_28695	CRPstim_up	6.02015	5.50779	5.78921	6.05311	6.03342	6.25739	6.15381	6.26115	6.73064	6.96
chrX:123003125-123004064	merge_peak_121831	CRPstim_up	5.74953	5.96347	5.74685	5.77347	4.59096	6.61029	6.42459	6.27798	6.14771	5.31832
chr18:68156865-68157887	merge_peak_51314	CRPstim_up	4.91169	6.0917	5.62059	4.54844	3.97269	5.54226	6.42459	5.99322	5.33985	4.79701
chr10:73124202-73124860	merge_peak_14005	CRPstim_up	5.79181	6.05094	4.84298	4.32912	3.48543	6.15785	6.29094	5.48543	5.20945	4.30012
chr16:72964994-72966478	merge_peak_42755	CRPstim_up	6.16591	6.63952	5.69766	5.29646	5.55459	6.87406	6.91648	6.14364	5.91409	6.4446
chr7:2768014-2768827	merge_peak_101870	CRPstim_up	4.24793	4.1375	3.81762	4.32912	4.59096	4.98185	4.95884	4.20163	4.83289	5.08321
chr18:33058357-33059354	merge_peak_50206	CRPstim_up	5.926	6.56377	6.26491	5.61765	5.43962	6.79961	6.90689	6.90328	6.14771	5.98185
chr3:183086898-183087343	merge_peak_80643	CRPstim_up	5.03562	4.96809	5.00899	4.09592	3.97269	5.65535	5.49506	5.40599	5.1375	4.30012
chr11:8349184-8350211	merge_peak_17650	CRPstim_up	6.84674	7.01235	6.51096	5.77347	5.66107	7.36894	7.59917	7.04221	6.49346	6.20945
chr5:172758857-172759368	merge_peak_93537	CRPstim_down	4.7761	4.1375	4.04439	3.8679	4.89724	4.05311	3.58496	3.52356	3.54844	4.1127
chr17:7218016-7219089	merge_peak_44388	CRPstim_down	6.27053	6.0045	6.43463	6.05311	6.62059	5.88996	5.3147	5.848	5.6837	5.72792
chr4:980397-981366	merge_peak_81659	CRPstim_down	6.22304	6.8936	6.93664	7.17792	6.38543	5.95884	6.11061	6.22497	6.49346	5.89966
chr17:74575406-74575723	merge_peak_48330	CRPstim_down	4.62644	3.26303	3.23266	4.32912	4.39232	3.87774	2.926	2.82782	3.85798	3.41954
chr6:158220004-158220382	merge_peak_100877	CRPstim_down	4.7761	4.17792	3.90689	2.29278	3.16993	4.18587	3.36457	3.52356	1.848	2.45943
chr10:103540836-103541193	merge_peak_15502	CRPstim_down	5.15785	4.64962	4.33628	4.74953	4.74416	4.72247	4.01792	3.65535	3.99095	4.30012
chr17:20811546-20812303	merge_peak_45100	CRPstim_down	5.63807	5.52669	5.31107	5.77347	5.32553	4.86295	5.05311	5.15381	4.90207	4.64386
chr9:130348375-130349175	merge_peak_117557	CRPstim_down	4.97728	4.64962	4.10434	5.61765	6.38543	4.37851	4.3147	3.52356	4.73877	5.8125
chr20:16149885-16150172	merge_peak_67258	CRPstim_down	2.7866	2.10434	1.53605	1.88753	3.97269	2.20163	1.72247	0.678072	1.48543	3.15381
chr19:2636891-2637419	merge_peak_52135	CRPstim_down	5.50144	5.16993	5.1819	4.32912	3.73335	4.78136	4.85798	4.50462	3.85798	2.8679
chr9:106316012-106316952	merge_peak_116333	CRPstim_down	3.89724	4.37156	4.52356	4.74953	4.39232	3.1375	3.7866	4	4.24031	3.67807
chr12:60675954-60676921	merge_peak_25842	CRPstim_down	2.7866	4.23266	4.49185	4.32912	3.16993	2	3.7866	3.65535	3.99095	2.45943
chr3:105477398-105477960	merge_peak_77664	CRPstim_down	2.7866	2.70044	2.80735	2.67807	3.48543	2	2.3505	2.26303	1.848	2.8679
chr22:19228342-19229427	merge_peak_71663	CRPstim_down	4.91169	4.60881	4.92125	5.91886	5.55459	4.00899	3.93546	4.35755	5.27426	5.20163
chr1:40358355-40358756	merge_peak_2558	CRPstim_down	4.14568	3.53605	2.80735	3.8679	2.43296	3.51096	2.74416	1.926	3.39232	2.07039
chrX:129473565-129474270	merge_peak_122031	CRPstim_down	4.62644	4.41278	4.22497	5.29646	4.39232	4.29278	3.93546	3.52356	4.35755	3.67807
chr14:93574419-93574655	merge_peak_35066	CRPstim_down	3.75489	3.12102	3.90689	2.67807	2.43296	2.96347	2.74416	3.52356	1.848	1.63227
chr2:121030811-121031134	merge_peak_61699	CRPstim_down	3.89724	2.88753	4.10434	3.8679	3.73335	3.29278	2.74416	3.21723	3.18587	2.8679
chr11:108463549-108464801	merge_peak_21625	CRPstim_down	6.02015	5.55152	6.29829	7.03562	6.67101	5.12928	5.20555	5.97269	6.17991	5.89966
chr10:26164549-26164748	merge_peak_12276	CRPstim_down	3.60881	1.76553	2.40599	1.32193	2.43296	2.76553	1.20163	1.37851	0.925999	2.07039
chrX:118532818-118533917	merge_peak_121672	CRPstim_down	6.34696	5.48864	5.78921	7.03562	7.23458	5.50462	4.85798	5.44626	6.68089	6.20945
chr7:81833745-81834302	merge_peak_104808	CRPstim_down	2.7866	3.12102	3.08746	4.54844	3.73335	2.20163	2.74416	2.58496	3.39232	3.15381
chr12:69223978-69224362	merge_peak_26219	CRPstim_down	4.62644	3.88753	4.43962	4.54844	3.73335	3.87774	3.49825	3.52356	3.71149	3.41954
chr8:11057669-11059619	merge_peak_108211	CRPstim_down	6.34696	6.93899	6.73335	7.79507	7.02015	5.36107	6.29094	6.51412	6.95303	6.50303
chr12:56326282-56326644	merge_peak_25586	CRPstim_down	5.03562	4.60881	4.9542	5.12516	4.74416	4.34341	4.15381	4.50462	4.12928	4.1127
chrX:9501790-9502039	merge_peak_118555	CRPstim_down	2.48543	2.10434	1.53605	4.54844	3.73335	1.58496	1.20163	1.37851	3.85798	3.15381
chr6:33393189-33394031	merge_peak_96248	CRPstim_down	6.08108	6.6893	6.6879	6.89118	6.03342	5.43296	6.05961	6.3345	6	5.31832
chr2:73935233-73935803	merge_peak_59848	CRPstim_down	2.7866	3	3.08746	3.30743	3.97269	2.37851	2.03562	2.82782	2.51096	3.15381
chr14:24518039-24518762	merge_peak_32536	CRPstim_down	5.32193	4.37156	4.49185	3.62059	4.74416	4.96347	3.24793	3.79701	2.98185	4.30012
chr11:119186178-119186853	merge_peak_22204	CRPstim_down	5.03562	4.37156	4.39917	5.77347	5.18587	4.16189	3.848	3.79701	4.90207	4.79701
chr16:50581289-50583244	merge_peak_41872	CRPstim_down	6.48864	6.96578	7.04876	7.79507	8.12774	5.88996	5.97957	6.57289	7.43296	7.28263
chrX:73574455-73575404	merge_peak_120614	CRPstim_down	3.60881	3.43296	3.23266	5.91886	5.66107	2.65535	3.10434	2.82782	5.33985	4.64386
chr14:39307537-39308012	merge_peak_32899	CRPstim_down	4.03562	3.70044	3.74416	3.03562	3.73335	3.72247	2.74416	2.82782	2.51096	3.15381
chr11:116843353-116843934	merge_peak_21976	CRPstim_down	4.36457	4.06178	4.2854	5.46923	5.32553	3.51096	3.848	3.65535	4.90207	4.30012
chr9:138161690-138162111	merge_peak_118166	CRPstim_down	3.89724	3.82782	3.47249	6.17592	8.28309	3.57289	3.36457	2.82782	5.33985	7.24698
chr21:36900551-36901762	merge_peak_70703	CRPstim_down	5.95652	5.84298	5.81762	6.79701	6.44626	5.24793	5.7252	5.01346	5.91409	5.63517
chr5:180611057-180611429	merge_peak_94002	CRPstim_down	4.848	4.23266	4.87774	4.94486	3.97269	4.00899	3.848	4.35755	4.46597	2.8679
chr7:37955684-37956558	merge_peak_103381	CRPstim_down	4.54226	4.17792	4.72792	5.46923	5.18587	3.80735	3.93546	4.08746	4.46597	4.47249
chrX:119436271-119436722	merge_peak_121738	CRPstim_down	3.75489	4.06178	3.90689	3.03562	3.73335	3.32193	2.926	3.52356	2.51096	2.8679
chr16:31487881-31489187	merge_peak_41562	CRPstim_down	7.42038	7.20457	7.09908	7.45533	7.50462	6.48543	6.75756	6.76818	6.8679	6.4446
chr14:70039690-70040142	merge_peak_33985	CRPstim_down	3.27798	2.53605	3.23266	2.67807	3.97269	2.76553	2.03562	2.26303	1.848	3.41954
chr17:30625110-30625856	merge_peak_45634	CRPstim_down	3.05311	4.0268	3.96347	5.29646	5.43962	2.76553	3.58496	3.01792	4.24031	4.79701
chr11:61594664-61596084	merge_peak_19481	CRPstim_down	6.51254	6.37678	6.24222	7.03562	6.44626	5.67807	5.44294	5.83289	6.21335	6.06609
chr20:49407129-49407553	merge_peak_69173	CRPstim_down	5.67525	5.21723	5.1334	4.54844	3.97269	5.05745	4.85798	4.27053	3.54844	3.41954
chr2:231475984-231476396	merge_peak_65659	CRPstim_down	3.75489	2.88753	2.94486	3.03562	4.19377	3.45943	2.03562	2.26303	2.51096	3.15381
chr7:36024742-36025139	merge_peak_103220	CRPstim_down	4.24793	3.9542	3.74416	4.94486	2.848	3.94486	2.926	3.01792	3.99095	2.45943
chr10:11674175-11674655	merge_peak_11754	CRPstim_down	4.14568	3.43296	4.80735	3.62059	2.848	3.07039	2.926	4.20163	3.18587	2.07039
chr4:7805778-7806073	merge_peak_82094	CRPstim_down	4.14568	3.82782	3.56071	1.88753	3.48543	3.29278	3.24793	3.01792	1.48543	2.45943
chrX:48489763-48490678	merge_peak_119883	CRPstim_down	4.70044	3.59694	2.63227	5.29646	5.18587	4.05311	2.926	2.26303	4.46597	4.30012
chr15:58661534-58662003	merge_peak_37411	CRPstim_down	4.62644	4.17792	4.98641	4.32912	4.19377	3.7761	3.36457	4.6893	3.39232	3.67807
chr15:49329033-49329429	merge_peak_36977	CRPstim_down	2.7866	3.76553	4.10434	3.62059	3.16993	2	3.10434	3.52356	2.51096	2.8679
chr13:50209668-50210420	merge_peak_30502	CRPstim_down	5.15785	5.12102	5.16189	4.74953	4.39232	3.94486	4.73335	4.50462	3.99095	3.926
chr21:47517863-47518917	merge_peak_71469	CRPstim_down	4.44626	4.49825	4.9542	5.77347	6.10852	3.63227	4.01792	4.08746	5.20945	5.31832
chr7:36732193-36732547	merge_peak_103269	CRPstim_down	3.05311	2.88753	1.53605	3.62059	1.96347	2.56071	2.3505	0.678072	3.18587	0.765535
chr4:16239201-16240404	merge_peak_82424	CRPstim_down	5.71149	5.45286	5.53916	5.91886	7.26772	5.12928	4.85798	4.35755	5.57894	6.4446
chr6:27106766-27107881	merge_peak_95724	CRPstim_down	5.74953	5.19377	6.01569	6.40599	5.43962	5.17792	4.95884	4.97269	5.6837	4.47249
chrX:16832720-16833142	merge_peak_118850	CRPstim_down	3.60881	3	3.47249	3.03562	2.848	2.56071	2.03562	3.21723	2.51096	2.07039
chr9:134443293-134443626	merge_peak_117918	CRPstim_down	3.27798	2.88753	3.23266	3.62059	3.16993	3.1375	2.03562	2.26303	2.72247	2.45943
chr19:295155-295504	merge_peak_51811	CRPstim_down	3.89724	3.70044	3.64386	3.8679	4.39232	3.51096	2.74416	3.01792	2.72247	3.926
chr22:43112779-43113121	merge_peak_73334	CRPstim_down	2.7866	1.76553	2.94486	4.09592	5.55459	2	1.20163	2.58496	2.98185	4.79701
chr6:112144998-112145978	merge_peak_98946	CRPstim_down	4.70044	4.71699	5.00899	5.91886	3.48543	3.87774	4.01792	4.63807	4.83289	2.8679
chr9:93645185-93646350	merge_peak_115659	CRPstim_down	4.97728	3.9542	4.33628	5.46923	5.04876	3.80735	3.36457	3.52356	4.83289	4.64386
chr15:29330357-29330854	merge_peak_36196	CRPstim_down	2.7866	3.70044	4.22497	5.77347	4.89724	2	2.926	3.79701	4.55459	4.47249
chr1:118101137-118101508	merge_peak_5577	CRPstim_down	3.44626	4.1375	4.04439	3.03562	3.16993	2.90689	3.36457	2.82782	2.23266	2.8679
chr3:41290405-41290695	merge_peak_75547	CRPstim_down	2.1375	2.10434	1.53605	4.74953	3.16993	1.58496	1.20163	0.678072	3.71149	2.8679
chr14:57985689-57986283	merge_peak_33418	CRPstim_down	3.44626	3.43296	3.08746	1.88753	3.73335	2.37851	2.60881	2.58496	0.925999	3.41954
chr14:70295869-70296267	merge_peak_34024	CRPstim_down	2.48543	2.32193	2.40599	3.8679	4.19377	1.58496	1.72247	1.37851	2.98185	3.926
chr4:184474834-184475688	merge_peak_87070	CRPstim_down	5.41616	4.81762	4.72792	5.12516	6.62059	4.63227	4.47897	4.20163	4.24031	5.42626
chr4:96120102-96120461	merge_peak_84639	CRPstim_down	2.48543	2.70044	2.16993	3.03562	1.26303	2	2.03562	1.37851	2.51096	0
chr4:81048383-81048937	merge_peak_84119	CRPstim_down	5.10014	4.93546	4.84298	2.67807	3.97269	4.34341	4.01792	4.43296	1.848	3.15381
chr5:121412409-121413707	merge_peak_91259	CRPstim_down	4.03562	4.27798	4.77083	6.29462	4.89724	3.40599	3.10434	4.08746	5.46271	4.47249
chr11:88481333-88481940	merge_peak_21083	CRPstim_down	2.1375	3.12102	2.80735	3.30743	2.848	1.58496	2.60881	1.926	2.72247	1.63227
chr12:10549969-10550323	merge_peak_23738	CRPstim_down	2.7866	3.26303	4.10434	3.30743	1.96347	2.20163	2.3505	3.37851	2.98185	0.765535
chr14:88634828-88635287	merge_peak_34677	CRPstim_down	5.03562	5.07039	4.72792	6.05311	6.03342	4.21723	4.38543	3.91648	5.20945	5.42626
chr2:23872402-23872962	merge_peak_57467	CRPstim_down	3.44626	3.53605	3.47249	5.12516	4.39232	2.20163	2.74416	2.58496	4.73877	3.926
chr17:35117817-35118312	merge_peak_45872	CRPstim_down	3.44626	2.70044	2.63227	5.12516	6.94369	2.96347	2.03562	2.26303	3.99095	5.8125
chr21:46685670-46687036	merge_peak_71403	CRPstim_down	5.10014	6.06824	6.46923	7.25077	7.09064	4.18587	5.05311	5.87774	6.68089	6.38888
chr1:95285423-95286220	merge_peak_4701	CRPstim_down	4.91169	5.30012	5.31107	5.46923	4.89724	3.94486	4.51728	4.43296	5.06609	4.1127
chr17:56277405-56277843	merge_peak_47171	CRPstim_down	4.24793	4.0268	3.74416	5.91886	5.04876	3.45943	3.58496	3.01792	4.99095	4.1127
chr13:111471623-111472163	merge_peak_31968	CRPstim_down	4.54226	3.33628	3.56071	4.09592	3.48543	3.72247	2.03562	3.01792	3.54844	2.8679
chr16:20421052-20421956	merge_peak_40891	CRPstim_down	4.03562	3.76553	3.96347	4.74953	4.59096	3.29278	3.10434	3.01792	3.54844	4.30012
chr19:19601012-19601509	merge_peak_53848	CRPstim_down	5.74953	5.19377	5.2891	5.12516	3.73335	5.03122	4.26303	4.43296	4.35755	3.15381
chr19:36164173-36164790	merge_peak_54357	CRPstim_down	5.36807	5.14568	5.16189	6.05311	4.39232	4.48543	4.07039	4.20163	5.82528	3.67807
chr2:75855081-75855350	merge_peak_59989	CRPstim_down	3.89724	2.70044	2.80735	3.03562	2.848	3.40599	1.72247	1.926	2.72247	1.63227
chr10:97054856-97055411	merge_peak_15123	CRPstim_down	4.03562	4.23266	4.98641	4.32912	5.18587	3.57289	3.58496	4.08746	2.98185	4.64386
chr1:209162121-209162538	merge_peak_9170	CRPstim_down	3.05311	2.53605	3.56071	1.88753	2.848	2.56071	1.72247	2.58496	1.48543	1.63227
chr2:83177102-83177687	merge_peak_60057	CRPstim_down	2.48543	1.76553	2.80735	3.03562	3.16993	1.58496	1.20163	2.26303	2.23266	2.07039
chr2:23594765-23595139	merge_peak_57455	CRPstim_down	2.48543	1.43296	3.08746	4.32912	4.39232	2.20163	0.485427	2.26303	3.18587	3.67807
chr11:14379667-14381056	merge_peak_17982	CRPstim_down	5.54844	6.50462	6.6879	7.45533	5.86295	4.45286	5.66391	6.20359	6.59991	5.20163
chr5:2920157-2920356	merge_peak_87619	CRPstim_down	1.07039	2.32193	1.1375	2.67807	3.48543	0	1.72247	0.678072	1.48543	2.8679
chr5:158430770-158431029	merge_peak_93011	CRPstim_down	4.24793	3.12102	2.94486	2.29278	1.26303	3.1375	2.60881	1.926	1.48543	0.765535
chr1:235450211-235450505	merge_peak_10484	CRPstim_down	1.07039	1.76553	2.94486	4.32912	1.26303	0	1.20163	2.26303	3.18587	0.765535
chr14:91769568-91770357	merge_peak_34888	CRPstim_down	4.03562	4.17792	4.77083	3.8679	3.97269	3.32193	3.10434	4	3.54844	2.8679
chr6:157421106-157421762	merge_peak_100806	CRPstim_down	5.10014	4.27798	5.4363	4.54844	3.16993	4.00899	3.6893	4.27053	3.71149	2.8679
chr2:153669345-153670359	merge_peak_62800	CRPstim_down	2.7866	4.23266	3.81762	5.12516	3.97269	2	3.10434	3.01792	4.65535	3.15381
chr12:95099884-95100519	merge_peak_27001	CRPstim_down	4.24793	4.27798	3.81762	4.09592	2.848	3.40599	3.58496	3.01792	3.18587	2.07039
chrX:125140400-125140980	merge_peak_121892	CRPstim_down	1.07039	3	3.08746	3.03562	1.96347	0	1.72247	2.26303	2.51096	1.63227
chr7:15318319-15318740	merge_peak_102316	CRPstim_down	2.7866	2.88753	2.63227	3.03562	2.848	1.58496	1.72247	2.26303	2.51096	2.07039
chr10:43761867-43762303	merge_peak_12954	CRPstim_down	3.05311	3.12102	4.2854	4.32912	4.39232	2.65535	1.72247	3.52356	3.54844	3.67807
chr15:60834200-60835205	merge_peak_37542	CRPstim_down	4.14568	4.71699	5.68089	6.71012	7.12412	3.51096	3.6893	4.75489	5.91409	6.4446
chr21:17182152-17182499	merge_peak_70102	CRPstim_down	2.7866	3.26303	2.63227	2.67807	2.848	2.20163	2.60881	1.37851	1.48543	2.45943
chr4:114790981-114791518	merge_peak_85222	CRPstim_down	3.27798	3.43296	3.08746	3.03562	1.26303	2.20163	2.60881	1.926	2.51096	0.765535
chr14:24837934-24838406	merge_peak_32581	CRPstim_down	4.03562	4.17792	3.90689	5.12516	4.19377	3.32193	3.36457	3.65535	3.85798	3.15381
chr17:79296685-79296916	merge_peak_48790	CRPstim_down	3.27798	2.53605	0.378512	3.03562	1.96347	2.37851	1.72247	0	2.23266	0.765535
chr17:33856934-33857276	merge_peak_45790	CRPstim_down	3.05311	3.26303	4.92125	2.67807	1.26303	2.20163	2.60881	3.65535	1.848	0.765535
chr13:24182867-24183326	merge_peak_29278	CRPstim_down	2.7866	2.88753	3.47249	3.8679	3.48543	2.20163	2.3505	2.58496	3.18587	2.07039
chr2:152771941-152772269	merge_peak_62733	CRPstim_down	1.67807	2.53605	2.16993	3.8679	3.73335	0.847997	1.72247	1.926	2.51096	2.8679
chr5:93398415-93398859	merge_peak_90418	CRPstim_down	3.27798	2.88753	2.94486	3.8679	2.848	2.56071	2.03562	1.926	2.72247	2.45943
chr15:101628937-101629357	merge_peak_39782	CRPstim_down	5.10014	4.90689	4.92125	3.62059	5.18587	4.37851	4.20945	3.91648	2.98185	4.1127
chr16:71995086-71995674	merge_peak_42718	CRPstim_down	5.15785	4.71699	4.33628	4.32912	3.73335	4.16189	3.93546	3.21723	3.39232	3.41954
chr18:71708099-71708852	merge_peak_51362	CRPstim_down	4.44626	3	3.23266	4.94486	5.55459	3.32193	2.74416	2.58496	3.71149	4.64386
chr8:74097303-74097839	merge_peak_110581	CRPstim_down	3.89724	3.33628	2.80735	4.09592	5.18587	2.65535	2.74416	2.26303	2.98185	4.47249
chr2:46371572-46371966	merge_peak_58627	CRPstim_down	3.75489	3.33628	4.87774	4.74953	3.73335	2.20163	2.60881	4.27053	3.99095	3.15381
chr3:155790910-155791277	merge_peak_79773	CRPstim_down	2.48543	2.53605	2.16993	3.30743	3.73335	1.58496	2.03562	0.678072	2.51096	3.15381
chr2:130619226-130619520	merge_peak_62039	CRPstim_down	2.48543	3	2.40599	3.30743	3.48543	1.58496	2.3505	1.37851	2.23266	2.8679
chr14:106950165-106950691	merge_peak_35885	CRPstim_down	3.27798	3	3.56071	3.03562	3.48543	2.90689	2.03562	2.82782	1.848	2.45943
chr10:82780628-82781170	merge_peak_14611	CRPstim_down	2.7866	2.10434	2.80735	3.03562	3.48543	2.37851	1.20163	1.37851	2.51096	2.45943
chr18:34389514-34389920	merge_peak_50269	CRPstim_down	5.10014	4.1375	4.39917	5.46923	3.73335	4.07895	3.6893	3.65535	4.65535	2.45943
chr9:140623307-140623507	merge_peak_118404	CRPstim_down	1.07039	1.76553	2.40599	2.67807	1.26303	0	0.485427	1.37851	2.23266	0.765535
chr8:72158970-72159621	merge_peak_110520	CRPstim_down	3.27798	3.82782	4.22497	4.09592	3.16993	2.56071	2.926	3.52356	3.18587	2.07039
chr12:63730927-63731415	merge_peak_25933	CRPstim_down	2.48543	2.10434	3.3505	3.30743	5.04876	1.58496	1.20163	2.26303	2.98185	3.926
chr1:152434113-152434325	merge_peak_6191	CRPstim_down	2.48543	3.53605	1.53605	3.03562	2.848	2.20163	2.3505	0.678072	2.23266	1.63227
chr20:62808921-62809129	merge_peak_69857	CRPstim_down	1.07039	1.76553	2.16993	2.67807	2.848	0	0.485427	1.37851	1.848	2.45943
chr2:176121568-176122206	merge_peak_63647	CRPstim_down	3.05311	3.82782	3.64386	5.61765	5.94953	2.37851	2.60881	2.82782	4.83289	5.08321
chr12:53553113-53553561	merge_peak_25360	CRPstim_down	4.97728	4.71699	4.66676	5.77347	4.89724	4.34341	4.01792	3.65535	4.65535	3.926
chr18:60279153-60279449	merge_peak_51083	CRPstim_down	3.05311	1.76553	2.63227	3.03562	2.848	2	0.485427	2.26303	2.51096	1.63227
chr7:134232122-134232574	merge_peak_106618	CRPstim_down	4.70044	3.82782	3.56071	4.94486	3.16993	3.66676	2.926	2.58496	3.71149	2.8679
chr15:95605379-95606077	merge_peak_39578	CRPstim_down	3.60881	3	3.3505	4.09592	4.89724	2.56071	2.60881	2.26303	3.39232	3.67807
chr17:7535855-7536159	merge_peak_44428	CRPstim_down	4.54226	4.32193	3.96347	1.88753	3.16993	3.66676	3.24793	3.52356	0.925999	2.07039
chr10:44805978-44807123	merge_peak_13018	CRPstim_down	6.1375	5.8679	6.07468	6.40599	6.32012	4.71149	4.85798	5.51412	5.73606	5.53605
chr2:193179226-193180359	merge_peak_64169	CRPstim_down	3.89724	4.23266	4.69488	4.94486	5.04876	3.20163	2.926	4.20163	4.35755	3.67807
chr12:45241449-45242165	merge_peak_24759	CRPstim_down	3.44626	5.16993	4.87774	5.91886	3.73335	2.65535	3.848	3.91648	5.39917	2.8679
chr11:68491791-68492187	merge_peak_20152	CRPstim_down	4.14568	3.53605	3.96347	3.62059	3.97269	2.76553	3.10434	3.52356	2.51096	2.8679
chrX:65145943-65146761	merge_peak_120335	CRPstim_down	4.62644	4.06178	3.56071	4.94486	4.74416	3.40599	3.848	2.82782	3.71149	3.67807
chr16:55677206-55677519	merge_peak_42009	CRPstim_down	3.44626	1.76553	2.94486	3.30743	4.19377	2.56071	0.485427	2.26303	2.72247	3.15381
chr8:144129486-144129969	merge_peak_113169	CRPstim_down	4.14568	4.79181	3.96347	5.12516	3.97269	3.45943	3.6893	3.37851	4.12928	2.8679
chr10:58384953-58385263	merge_peak_13444	CRPstim_down	2.7866	2.70044	2.80735	3.03562	3.73335	1.58496	1.72247	2.58496	2.23266	2.45943
chr10:4075730-4076013	merge_peak_11361	CRPstim_down	3.27798	3	4.10434	2.29278	2.43296	2.20163	2.3505	2.58496	1.848	1.63227
chr12:166028-166667	merge_peak_22975	CRPstim_down	4.24793	4.06178	4.33628	5.91886	6.38543	3.57289	3.10434	3.21723	4.73877	5.8125
chr11:75730716-75730964	merge_peak_20661	CRPstim_down	2.1375	1.76553	2.80735	1.32193	3.48543	0.847997	0.485427	2.26303	0.925999	2.45943
chr8:53351299-53351815	merge_peak_109782	CRPstim_down	3.60881	3.33628	2.94486	5.61765	6.1819	2.56071	2.926	1.926	4.65535	5.08321
chr7:150276982-150278056	merge_peak_107284	CRPstim_down	5.10014	5.21723	5.26679	5.61765	5.94953	4.05311	3.848	4.27053	4.90207	5.53605
chr7:70144621-70145018	merge_peak_104324	CRPstim_down	3.27798	3.70044	4.92125	3.03562	2.848	2	2.60881	3.91648	2.23266	2.45943
chr3:36291574-36292239	merge_peak_75255	CRPstim_down	3.05311	3.26303	2.80735	3.8679	3.73335	2	2.926	1.37851	2.98185	2.8679
chr9:124953127-124953452	merge_peak_117233	CRPstim_down	2.1375	3.43296	3.56071	3.8679	5.43962	1.58496	2.03562	2.26303	3.18587	4.79701
chr6:117171767-117172274	merge_peak_99137	CRPstim_down	3.75489	2.70044	2.40599	3.30743	2.43296	2.20163	2.03562	1.926	2.23266	1.63227
chr3:27762808-27764057	merge_peak_74957	CRPstim_down	5.32193	6.39917	5.98641	6.89118	5.76288	4.2555	5.24031	5.64097	6	4.64386
chrX:123513604-123513945	merge_peak_121856	CRPstim_down	2.7866	1	1.1375	3.8679	2.43296	1.58496	0	0	2.98185	2.07039
chr22:50262780-50263002	merge_peak_73778	CRPstim_down	2.48543	1.43296	3.47249	1.32193	2.43296	1.58496	0.485427	1.926	0.925999	1.63227
chr5:177541493-177541882	merge_peak_93776	CRPstim_down	4.14568	4.90689	4.9542	5.29646	3.73335	3.63227	3.49825	4.08746	4.35755	2.8679
chr5:17032544-17033110	merge_peak_88116	CRPstim_down	3.60881	3.70044	3.08746	4.74953	4.74416	2.56071	3.10434	1.926	3.39232	4.30012
chr3:43518914-43519665	merge_peak_75667	CRPstim_down	3.89724	4.79181	5.45615	4.54844	5.66107	2.76553	3.58496	4.75489	3.99095	4.64386
chr3:27756702-27756979	merge_peak_74956	CRPstim_down	2.48543	2.53605	3.47249	4.09592	3.73335	1.58496	1.72247	3.01792	2.51096	2.8679
chr17:7154022-7154311	merge_peak_44379	CRPstim_down	3.44626	2.32193	3.23266	3.03562	1.26303	2.90689	1.20163	1.926	1.848	0.765535
chr7:7143609-7143921	merge_peak_102151	CRPstim_down	1.07039	1.43296	1.53605	1.88753	1.96347	0	0	0.678072	0.925999	1.63227
chrX:129663318-129663598	merge_peak_122037	CRPstim_down	1.67807	2.10434	2.63227	3.30743	3.48543	0.847997	1.72247	1.37851	2.51096	2.07039
chr14:25101049-25101327	merge_peak_32603	CRPstim_down	3.60881	3.53605	5.2211	4.32912	3.48543	2.65535	3.10434	4.08746	3.54844	2.07039
chr22:18325026-18325623	merge_peak_71625	CRPstim_down	3.75489	4.23266	4.77083	5.12516	5.94953	2.76553	3.36457	4.08746	4.24031	4.64386
chr13:99179837-99180185	merge_peak_31535	CRPstim_down	3.60881	3.26303	3.3505	3.62059	3.16993	2.76553	2.926	2.26303	2.23266	2.07039
chr11:121354608-121354903	merge_peak_22330	CRPstim_down	3.60881	3.76553	4.2854	2.67807	2.848	3.07039	2.60881	2.82782	1.848	2.07039
chr17:66179073-66179321	merge_peak_47773	CRPstim_down	1.67807	2.10434	3.3505	3.30743	4.59096	0.847997	1.20163	2.82782	2.23266	3.15381
chr6:155648647-155648986	merge_peak_100743	CRPstim_down	3.44626	1.76553	1.80735	3.30743	1.26303	3.1375	0.485427	0.678072	2.51096	0
chr7:29186575-29187154	merge_peak_102960	CRPstim_down	4.62644	3.82782	2.80735	3.30743	3.97269	3.80735	2.926	1.926	2.23266	2.8679
chr3:72928144-72928484	merge_peak_77079	CRPstim_down	3.60881	2.10434	1.53605	0.584963	1.26303	2.96347	1.20163	0	0.137504	0
chr6:7224952-7225404	merge_peak_94552	CRPstim_down	4.14568	3.76553	3.3505	3.30743	4.19377	3.57289	2.74416	2.26303	2.23266	3.15381
chr1:147735260-147736443	merge_peak_5907	CRPstim_down	5.15785	5.12102	4.92125	5.12516	6.10852	4.21723	3.848	4.56682	4.35755	4.64386
chr2:137151733-137151941	merge_peak_62327	CRPstim_down	2.1375	1	1.1375	2.29278	3.48543	0.847997	0.485427	0	1.848	2.07039
chr7:45074-45494	merge_peak_101616	CRPstim_down	2.7866	3.12102	2.80735	4.94486	3.97269	2.37851	2.3505	1.926	3.71149	2.45943
chr11:26629937-26630669	merge_peak_18298	CRPstim_down	2.1375	3.33628	3.64386	4.09592	3.97269	0.847997	3.10434	2.82782	2.72247	2.8679
chr14:40685952-40686530	merge_peak_32924	CRPstim_down	3.60881	3.76553	3.08746	3.8679	3.16993	2.90689	2.926	2.26303	2.51096	2.07039
chr19:38696923-38697224	merge_peak_54471	CRPstim_down	2.1375	1.43296	3.08746	4.54844	3.73335	0.847997	0.485427	2.58496	3.71149	2.45943
chr3:52505207-52505688	merge_peak_76340	CRPstim_down	3.44626	4.06178	3.23266	4.32912	5.43962	2.20163	2.926	1.926	4.12928	4.47249
chr7:158114964-158115343	merge_peak_107712	CRPstim_down	3.05311	3	2.80735	4.74953	3.73335	2.20163	2.3505	1.926	3.54844	2.45943
chr16:22824482-22825479	merge_peak_41009	CRPstim_down	3.44626	3.9542	3.81762	6.61324	5.32553	2.56071	3.10434	2.58496	5.39917	4.64386
chr19:40411782-40412220	merge_peak_54635	CRPstim_down	1.07039	1.76553	2.63227	5.12516	4.39232	0	0.485427	2.26303	4.46597	2.8679
chr1:7468184-7468532	merge_peak_368	CRPstim_down	2.1375	2.10434	2.16993	4.54844	4.59096	0.847997	1.72247	1.37851	2.98185	3.67807
chr5:9046356-9046703	merge_peak_87815	CRPstim_down	2.48543	1.76553	2.16993	3.8679	3.73335	0.847997	1.20163	1.37851	3.18587	2.45943
chr12:3091657-3091867	merge_peak_23181	CRPstim_down	2.1375	3.12102	2.16993	3.03562	3.48543	1.58496	1.72247	1.37851	1.848	2.45943
chr5:99805503-99805794	merge_peak_90671	CRPstim_down	3.27798	1	2.16993	1.32193	2.43296	2	0	0.678072	0.925999	1.63227
chr20:22666800-22667123	merge_peak_67573	CRPstim_down	3.44626	2.88753	1.53605	2.67807	3.73335	2.56071	2.03562	0	2.23266	2.45943
chr13:80365085-80365769	merge_peak_31182	CRPstim_down	3.89724	3.82782	3.47249	3.8679	4.74416	2.37851	2.74416	2.82782	2.72247	4.1127
chrX:94374961-94375379	merge_peak_121070	CRPstim_down	3.05311	2.10434	2.63227	4.74953	3.48543	2.20163	1.20163	1.926	3.18587	2.45943
chr18:70169540-70170649	merge_peak_51334	CRPstim_down	4.24793	4.27798	4.22497	5.61765	4.89724	2.56071	3.24793	3.37851	4.55459	4.47249
chr13:34217727-34218004	merge_peak_29834	CRPstim_down	2.48543	1	1.53605	1.32193	1.96347	2	0.485427	0	0	0.765535
chr6:91617370-91617628	merge_peak_98296	CRPstim_down	1.67807	2.32193	2.40599	1.88753	2.43296	0	1.72247	1.37851	0.925999	1.63227
chr3:125898963-125899719	merge_peak_78440	CRPstim_down	3.05311	4.17792	2.94486	5.12516	4.39232	2.20163	3.24793	2.58496	3.71149	2.8679
chrX:85981088-85981484	merge_peak_120958	CRPstim_down	2.1375	2.53605	1.53605	2.29278	2.848	1.58496	1.20163	0	1.848	1.63227
chr12:115255650-115255849	merge_peak_27991	CRPstim_down	1.07039	1.76553	2.16993	2.67807	2.848	0	1.20163	0.678072	1.48543	2.07039
chr2:51659286-51659514	merge_peak_58842	CRPstim_down	2.48543	1	2.16993	2.67807	1.26303	0.847997	0	1.37851	1.48543	0.765535
chr3:125905237-125905441	merge_peak_78441	CRPstim_down	1.67807	2.88753	2.40599	3.30743	3.73335	0.847997	2.3505	1.37851	2.23266	2.07039
chr20:40769709-40769984	merge_peak_68534	CRPstim_down	2.7866	2.32193	2.63227	3.03562	2.848	1.58496	1.20163	1.37851	2.23266	2.07039
chr6:100540999-100541228	merge_peak_98425	CRPstim_down	1.07039	2.10434	1.80735	3.03562	2.848	0	1.20163	1.37851	1.48543	1.63227
chrX:78712251-78712492	merge_peak_120761	CRPstim_down	1.67807	2.10434	1.1375	2.29278	2.43296	0.847997	1.20163	0.678072	0.925999	0.765535
chr17:65042673-65042918	merge_peak_47693	CRPstim_down	3.60881	2.70044	1.53605	3.8679	3.73335	2	1.20163	0.678072	3.18587	3.15381
chr14:75637451-75637975	merge_peak_34296	CRPstim_down	3.60881	2.70044	4.22497	3.8679	1.26303	3.32193	1.20163	3.37851	2.51096	0
chr2:209223764-209224810	merge_peak_64812	CRPstim_down	6.02015	4.37156	6.11686	7.32553	6.67101	5.16591	3.24793	5.48543	5.82528	5.42626
chr17:33325195-33325853	merge_peak_45743	CRPstim_down	5.82273	5.73877	5.53916	6.71012	5.66107	4.89239	4.7866	4.8125	5.1375	4.47249
chr19:2888820-2889228	merge_peak_52159	CRPstim_down	2.1375	2.53605	2.16993	3.03562	4.19377	1.58496	1.72247	0.678072	1.848	2.8679
chr3:45422958-45423206	merge_peak_75772	CRPstim_down	2.1375	1.76553	1.53605	1.32193	2.848	0.847997	0.485427	0.678072	0.137504	2.07039
chr16:34760349-34760614	merge_peak_41679	CRPstim_down	2.1375	1.43296	1.80735	2.67807	2.43296	0.847997	0	0.678072	1.48543	2.07039
chr14:71062164-71062412	merge_peak_34040	CRPstim_down	3.05311	1	2.40599	1.32193	2.848	1.58496	0.485427	1.37851	0.137504	1.63227
chr6:147744115-147744604	merge_peak_100373	CRPstim_down	2.7866	2.70044	2.63227	5.29646	4.19377	2.20163	2.03562	1.37851	3.71149	2.8679
chr2:43191608-43191999	merge_peak_58435	CRPstim_down	3.75489	2.32193	2.80735	3.03562	3.16993	2.56071	0.485427	1.926	2.23266	2.45943
chr9:86930292-86930574	merge_peak_115333	CRPstim_down	3.60881	2.53605	2.40599	3.03562	2.43296	2.56071	1.20163	0.678072	2.51096	1.63227
chr14:24942357-24942721	merge_peak_32591	CRPstim_down	3.44626	2.53605	1.53605	4.74953	1.96347	2.37851	1.20163	0	3.54844	1.63227
chr17:976615-976962	merge_peak_43840	CRPstim_down	3.60881	2.70044	3.23266	3.03562	3.16993	2.65535	1.20163	2.26303	2.51096	1.63227
chr22:32774549-32775026	merge_peak_72575	CRPstim_down	4.03562	3.43296	3.3505	4.54844	4.39232	2.76553	3.10434	1.926	3.54844	2.8679
chrX:148975708-148976361	merge_peak_122529	CRPstim_down	3.44626	1.76553	3.47249	5.46923	5.55459	3.07039	0.485427	2.58496	3.85798	4.1127
chr7:136211296-136211927	merge_peak_106693	CRPstim_down	3.75489	3.70044	4.16993	5.29646	4.74416	2.65535	2.74416	3.52356	3.99095	3.15381
chr9:21413570-21414081	merge_peak_113969	CRPstim_down	3.75489	3.76553	3.3505	5.46923	4.59096	3.20163	2.926	1.926	3.85798	3.41954
chr6:155473436-155473693	merge_peak_100723	CRPstim_down	3.05311	2.32193	2.80735	2.67807	3.73335	2	0.485427	1.37851	2.23266	2.8679
chr1:4092693-4092917	merge_peak_263	CRPstim_down	1.07039	1.76553	1.53605	3.03562	3.48543	0.847997	0.485427	0	1.848	2.07039
chr7:35573483-35573970	merge_peak_103192	CRPstim_down	3.89724	4.06178	3.64386	4.32912	2.43296	3.07039	3.36457	1.926	2.72247	1.63227
chr8:19102842-19103158	merge_peak_108465	CRPstim_down	3.27798	3.88753	2.40599	2.29278	2.43296	2.65535	2.74416	0.678072	0.925999	1.63227
chr19:38976243-38976505	merge_peak_54500	CRPstim_down	1.67807	2.53605	1.80735	4.09592	4.39232	0.847997	1.20163	1.37851	2.51096	2.8679
chr7:122489980-122490568	merge_peak_106165	CRPstim_down	3.44626	3.88753	3.23266	2.67807	2.848	2.20163	3.36457	2.26303	0.925999	1.63227
chr3:145622624-145623101	merge_peak_79347	CRPstim_down	1.67807	3.12102	3.08746	3.8679	3.48543	0	2.60881	1.926	2.51096	2.45943
chr10:133976973-133977316	merge_peak_16950	CRPstim_down	3.89724	2.53605	3.08746	4.54844	5.66107	2.56071	1.72247	1.37851	3.85798	4.47249
chr16:50040956-50041233	merge_peak_41833	CRPstim_down	3.27798	2.10434	2.16993	3.30743	2.43296	2.65535	1.20163	0.678072	2.23266	0.765535
chrX:65008361-65008868	merge_peak_120327	CRPstim_down	2.7866	1.76553	2.16993	3.62059	5.18587	2.20163	0.485427	0.678072	2.72247	3.67807
chr6:149461957-149462320	merge_peak_100444	CRPstim_down	3.27798	2.10434	2.40599	2.67807	2.43296	1.58496	0.485427	1.926	1.48543	1.63227
chr2:157336708-157337380	merge_peak_62883	CRPstim_down	3.27798	4.87283	4.39917	3.62059	3.16993	2.37851	3.10434	3.01792	2.98185	2.07039
chr14:100515170-100515473	merge_peak_35370	CRPstim_down	2.1375	2.32193	2.63227	1.88753	3.48543	0.847997	1.20163	0.678072	1.48543	2.45943
chr22:50870624-50870952	merge_peak_73858	CRPstim_down	3.75489	3.26303	3.3505	3.30743	3.73335	2.56071	1.20163	2.26303	2.72247	2.8679
chr22:19744875-19745109	merge_peak_71694	CRPstim_down	3.44626	3.33628	2.40599	3.30743	2.848	2.56071	2.60881	1.37851	2.23266	0.765535
chr8:135868368-135868793	merge_peak_112874	CRPstim_down	3.75489	2.88753	2.94486	2.29278	3.97269	2.65535	2.60881	1.37851	0.925999	2.45943
chr2:40065705-40066934	merge_peak_58315	CRPstim_down	4.36457	4.57894	4.66676	6.29462	6.38543	2.76553	4.01792	3.52356	4.83289	5.31832
chr2:136807647-136807909	merge_peak_62284	CRPstim_down	4.03562	2.10434	2.63227	2.67807	1.26303	2.76553	0.485427	1.37851	1.48543	0.765535
chr1:146550646-146550975	merge_peak_5864	CRPstim_down	2.1375	1.76553	1.1375	1.88753	3.16993	0.847997	1.20163	0	0.137504	2.07039
chr13:68451286-68451733	merge_peak_30909	CRPstim_down	2.1375	2.88753	2.63227	1.88753	3.16993	1.58496	1.72247	1.926	0	1.63227
chr2:1926198-1926529	merge_peak_56529	CRPstim_down	1.07039	1	1.80735	3.03562	3.16993	0	0	0.678072	1.48543	2.07039
chr11:31196610-31197054	merge_peak_18350	CRPstim_down	3.44626	2.53605	2.63227	3.62059	3.97269	1.58496	1.20163	1.37851	2.51096	3.67807
chr11:4756151-4756356	merge_peak_17487	CRPstim_down	1.07039	1.76553	2.16993	3.03562	3.48543	0	0	0.678072	2.51096	2.45943
chr9:101775290-101775572	merge_peak_116177	CRPstim_down	3.60881	2.10434	4.66676	1.88753	2.43296	2.37851	1.20163	3.01792	0.137504	2.07039
chr2:68227919-68228183	merge_peak_59475	CRPstim_down	1.67807	1.76553	2.40599	2.29278	2.848	0	0.485427	0.678072	1.848	2.07039
chr4:173856115-173856326	merge_peak_86846	CRPstim_down	1.07039	1.76553	1.1375	1.32193	1.96347	0	1.20163	0	0.137504	0
chr8:83574806-83575207	merge_peak_110877	CRPstim_down	2.1375	2.10434	2.94486	4.09592	3.48543	1.58496	0.485427	1.37851	2.51096	2.8679
chr7:6449617-6449997	merge_peak_102115	CRPstim_down	3.27798	2.53605	3.47249	2.29278	3.48543	2.76553	1.20163	2.58496	0.925999	1.63227
chr9:77923159-77923625	merge_peak_115016	CRPstim_down	3.05311	3.12102	2.63227	4.74953	4.59096	2.37851	1.72247	1.37851	3.54844	3.15381
chr1:30804317-30804602	merge_peak_1970	CRPstim_down	2.48543	3.26303	3.23266	3.30743	5.18587	0.847997	2.03562	2.26303	2.23266	4.1127
chr19:28841033-28841762	merge_peak_53987	CRPstim_down	3.75489	3.59694	4.39917	6.29462	5.32553	2	2.60881	3.52356	4.90207	4.30012
chr20:62369311-62369553	merge_peak_69802	CRPstim_down	4.54226	4.23266	4.2854	3.8679	2.848	3.29278	3.36457	3.21723	2.23266	1.63227
chr6:166489455-166489765	merge_peak_101313	CRPstim_down	1.07039	2.53605	3.56071	3.30743	1.96347	0	1.20163	2.58496	1.848	0.765535
chrX:98724259-98724522	merge_peak_121144	CRPstim_down	2.1375	0.263034	1.53605	2.67807	1.96347	0.847997	0	0	0.925999	0.765535
chr3:160177652-160178388	merge_peak_79958	CRPstim_down	3.75489	3.9542	3.64386	5.61765	4.19377	2.65535	3.24793	1.926	3.85798	3.41954
chr6:105333248-105333911	merge_peak_98491	CRPstim_down	3.05311	2.88753	3.81762	6.29462	5.76288	2.37851	1.20163	3.21723	4.83289	4.1127
chr2:197823253-197823552	merge_peak_64290	CRPstim_down	3.27798	1.76553	2.40599	2.29278	1.26303	2.76553	0	0.678072	1.48543	0
chr4:109332937-109333199	merge_peak_85044	CRPstim_down	2.48543	2.53605	2.40599	2.29278	3.16993	0.847997	1.72247	0.678072	1.48543	2.07039
chr6:151662563-151663661	merge_peak_100576	CRPstim_down	3.60881	4.45943	4.2854	5.61765	4.89724	2.37851	2.74416	2.82782	4.90207	3.926
chr2:178330261-178331010	merge_peak_63720	CRPstim_down	3.75489	3.12102	3.08746	5.12516	4.74416	2.20163	2.74416	1.926	3.39232	3.41954
chr15:65489240-65489704	merge_peak_37796	CRPstim_down	3.05311	2.70044	2.94486	5.61765	5.18587	2.20163	1.20163	1.926	3.71149	4.30012
chr3:53584182-53584481	merge_peak_76431	CRPstim_down	2.1375	2.70044	2.80735	4.32912	3.16993	0	1.20163	1.926	3.39232	2.45943
chr15:26025116-26025483	merge_peak_36069	CRPstim_down	3.60881	3.33628	2.40599	4.54844	5.76288	1.58496	1.72247	1.37851	3.85798	4.94953
chr5:54643647-54643880	merge_peak_89055	CRPstim_down	3.27798	1.76553	2.94486	2.67807	2.43296	2.65535	1.20163	1.37851	0.925999	0.765535
chr19:58668591-58669000	merge_peak_56358	CRPstim_down	3.27798	3.12102	2.80735	4.94486	4.39232	2.37851	1.20163	1.926	3.39232	3.41954
chr22:47853676-47854058	merge_peak_73691	CRPstim_down	1.67807	1.76553	1.53605	4.54844	3.97269	0.847997	0.485427	0.678072	3.18587	2.07039
chr3:61235608-61236037	merge_peak_76683	CRPstim_down	5.50144	4.6837	5.58496	4.94486	5.55459	4.37851	3.24793	4.91648	2.98185	4.47249
chr1:225594672-225595006	merge_peak_9836	CRPstim_down	3.75489	2.53605	3.74416	1.32193	3.16993	2.56071	1.20163	2.26303	0.137504	2.07039
chr2:238941487-238941768	merge_peak_66149	CRPstim_down	2.1375	1.43296	2.63227	2.67807	2.43296	0	0.485427	1.37851	1.48543	1.63227
chr7:55301913-55302214	merge_peak_104065	CRPstim_down	2.1375	2.32193	1.53605	3.62059	3.48543	0.847997	0.485427	0	2.51096	2.8679
chr7:96466835-96467312	merge_peak_105202	CRPstim_down	4.62644	3.33628	4.98641	3.8679	2.848	3.20163	2.03562	4.27053	2.98185	0.765535
chr21:43719868-43720155	merge_peak_71110	CRPstim_down	2.48543	1.76553	1.53605	3.30743	3.16993	0.847997	1.20163	0.678072	1.48543	1.63227
chr6:169222295-169222679	merge_peak_101497	CRPstim_down	3.05311	2.32193	3.08746	3.62059	4.39232	1.58496	1.20163	1.37851	2.72247	3.15381
chr4:16012991-16013284	merge_peak_82409	CRPstim_down	3.05311	3	2.40599	3.03562	3.48543	2	1.20163	1.37851	1.48543	2.45943
chrX:132680493-132680918	merge_peak_122123	CRPstim_down	4.14568	1.76553	1.80735	2.67807	3.16993	3.1375	0.485427	0	1.848	1.63227
chrX:139897922-139898282	merge_peak_122351	CRPstim_down	3.27798	2.10434	1.53605	3.03562	3.73335	2.20163	0	0	1.848	3.15381
chr17:9984953-9985296	merge_peak_44630	CRPstim_down	2.7866	4.53605	4.52356	1.32193	1.26303	2	2.926	3.01792	0	0
chr1:117279986-117280353	merge_peak_5534	CRPstim_down	4.44626	4.17792	4.2854	3.62059	1.96347	3.80735	3.10434	2.82782	1.48543	0.765535
chr6:154323110-154323545	merge_peak_100660	CRPstim_down	2.48543	2.53605	3.3505	3.8679	3.48543	0.847997	1.72247	1.926	1.848	2.8679
chr2:106142899-106143220	merge_peak_61039	CRPstim_down	1.67807	1	2.63227	4.32912	4.19377	0	0	1.926	2.51096	2.8679
chr2:215582169-215582399	merge_peak_64909	CRPstim_down	2.7866	1	1.80735	2.29278	3.16993	1.58496	0	0.678072	1.48543	0.765535
chr8:70293263-70293685	merge_peak_110451	CRPstim_down	3.27798	3	2.40599	3.62059	2.43296	1.58496	1.72247	1.37851	2.72247	0.765535
chr6:66709181-66709646	merge_peak_97617	CRPstim_down	3.05311	2.32193	3.56071	3.8679	2.848	2	1.20163	2.58496	2.51096	0.765535
chr12:118018525-118018887	merge_peak_28134	CRPstim_down	3.05311	3.53605	1.80735	4.09592	4.89724	1.58496	2.926	0.678072	2.72247	2.8679
chr8:11350861-11351250	merge_peak_108235	CRPstim_down	3.89724	3.59694	3.08746	3.8679	4.39232	2.65535	2.926	1.37851	1.848	3.41954
chr1:203869365-203869788	merge_peak_8767	CRPstim_down	4.54226	3.43296	3.56071	4.54844	5.32553	2.65535	2.926	2.58496	2.51096	4.1127
chr19:43130354-43130776	merge_peak_54926	CRPstim_down	3.27798	2.88753	3.23266	4.94486	3.97269	1.58496	2.3505	1.37851	3.18587	3.15381
chr7:80318769-80319153	merge_peak_104758	CRPstim_down	3.05311	2.10434	1.1375	3.30743	3.48543	1.58496	0.485427	0	1.48543	2.8679
chr12:130284186-130284389	merge_peak_28838	CRPstim_down	1.67807	1.43296	1.1375	1.32193	2.848	0.847997	0	0	0.137504	0.765535
chr4:188562017-188562219	merge_peak_87298	CRPstim_down	1.07039	1.43296	1.1375	1.88753	1.96347	0	0	0.678072	0.137504	0
chr21:32380796-32381034	merge_peak_70382	CRPstim_down	1.07039	2.10434	1.80735	1.88753	1.96347	0	1.20163	0	0.925999	0
chr7:32970088-32970302	merge_peak_103142	CRPstim_down	1.67807	1.76553	2.16993	1.88753	2.43296	0.847997	0	0.678072	0.925999	0.765535
chr1:109685689-109686044	merge_peak_5047	CRPstim_down	3.60881	3	2.63227	3.30743	1.96347	3.1375	1.72247	0.678072	2.23266	0
chr19:4957763-4958001	merge_peak_52389	CRPstim_down	1.67807	1.76553	1.80735	2.29278	2.848	0	1.20163	0.678072	0.137504	1.63227
chr7:158430166-158430478	merge_peak_107734	CRPstim_down	1.67807	2.10434	3.08746	2.29278	3.16993	0	0	2.58496	0.925999	2.07039
chr4:113626256-113626502	merge_peak_85181	CRPstim_down	2.1375	2.10434	1.1375	3.8679	3.73335	0.847997	0	0	2.51096	2.8679
chrX:121890118-121890404	merge_peak_121798	CRPstim_down	1.07039	1.43296	1.80735	1.32193	1.96347	0	0	0.678072	0.137504	0
chr2:8422543-8423432	merge_peak_56822	CRPstim_down	4.848	4.90689	5.73064	6.40599	3.97269	3.66676	3.848	4.63807	4.46597	2.45943
chr3:89982167-89982460	merge_peak_77330	CRPstim_down	2.1375	2.32193	3.23266	1.32193	1.26303	0	1.20163	1.37851	0.137504	0.765535
chr11:38317592-38318255	merge_peak_18730	CRPstim_down	3.89724	3	3.74416	5.12516	3.73335	2.37851	2.03562	3.21723	2.98185	2.07039
chr1:205399747-205400252	merge_peak_8864	CRPstim_down	4.14568	3.43296	3.56071	4.94486	4.89724	3.1375	2.03562	2.26303	2.98185	3.67807
chr11:96835648-96836282	merge_peak_21335	CRPstim_down	3.27798	3.9542	2.94486	3.03562	4.19377	1.58496	2.03562	2.58496	1.848	2.45943
chrX:77488154-77488399	merge_peak_120721	CRPstim_down	1.67807	1.43296	1.53605	1.88753	1.26303	0	0	0	0.137504	0.765535
chr2:120420629-120420974	merge_peak_61666	CRPstim_down	3.05311	2.10434	1.1375	1.32193	3.16993	0.847997	0.485427	0	0.925999	1.63227
chr12:86658222-86659082	merge_peak_26626	CRPstim_down	4.03562	3.70044	4.2854	5.29646	3.48543	2.90689	2.74416	2.26303	4.35755	1.63227
chr7:157021295-157021594	merge_peak_107634	CRPstim_down	3.05311	3.26303	2.63227	2.29278	3.48543	2.56071	1.20163	0.678072	0.925999	2.45943
chr8:115979929-115980228	merge_peak_111824	CRPstim_down	2.1375	1.76553	2.63227	1.32193	1.96347	0.847997	0.485427	0.678072	0.137504	0.765535
chr4:185513043-185513366	merge_peak_87172	CRPstim_down	1.07039	3.53605	2.16993	2.29278	3.48543	0	2.3505	0.678072	0.137504	2.45943
chr10:2029653-2029889	merge_peak_11203	CRPstim_down	1.67807	1.43296	1.1375	3.8679	3.48543	0	0.485427	0.678072	1.848	1.63227
chr1:28782717-28783025	merge_peak_1889	CRPstim_down	2.48543	2.10434	1.53605	2.67807	1.26303	0.847997	0	0	1.48543	0.765535
chrX:151307176-151307451	merge_peak_122616	CRPstim_down	2.7866	2.32193	1.1375	4.54844	1.96347	1.58496	1.20163	0	2.23266	0.765535
chr6:41312680-41313029	merge_peak_96824	CRPstim_down	4.62644	3.82782	4.84298	4.54844	4.39232	2.37851	3.24793	3.01792	3.18587	3.41954
chr18:22110638-22110929	merge_peak_49969	CRPstim_down	2.7866	2.70044	1.80735	3.62059	2.43296	2	0.485427	0	2.23266	1.63227
chr15:85717014-85717240	merge_peak_39027	CRPstim_down	2.1375	2.32193	1.80735	1.88753	3.48543	0.847997	1.20163	0	0.925999	1.63227
chr22:49535473-49535777	merge_peak_73731	CRPstim_down	3.05311	2.32193	2.40599	3.62059	4.89724	0.847997	0.485427	1.37851	2.23266	4.30012
chr5:154248259-154248629	merge_peak_92839	CRPstim_down	3.27798	2.10434	1.1375	4.09592	2.848	2	0.485427	0	1.848	2.07039
chr18:51446846-51447516	merge_peak_50751	CRPstim_down	4.14568	4.27798	3.08746	5.77347	6.1819	2.37851	3.24793	2.58496	3.71149	4.47249
chr7:69376897-69377417	merge_peak_104314	CRPstim_down	2.7866	3.59694	2.16993	5.61765	4.89724	2	2.03562	0.678072	4.12928	3.15381
chr11:20107120-20107421	merge_peak_18189	CRPstim_down	2.48543	3.26303	1.80735	3.8679	2.848	0.847997	2.03562	0	2.23266	2.07039
chrX:80022384-80022795	merge_peak_120791	CRPstim_down	2.7866	1	1.53605	2.29278	2.43296	2	0	0	0.925999	0
chr9:11027250-11027585	merge_peak_113748	CRPstim_down	2.1375	2.53605	2.63227	3.62059	1.26303	0.847997	2.03562	0.678072	1.48543	0
chr6:85127345-85127686	merge_peak_98029	CRPstim_down	1.67807	2.10434	2.16993	2.29278	3.16993	0.847997	0.485427	0.678072	1.48543	0.765535
chr9:22581406-22581696	merge_peak_114040	CRPstim_down	2.1375	2.88753	2.16993	2.29278	2.848	0	1.20163	1.37851	0.925999	1.63227
chr6:20597061-20597286	merge_peak_95458	CRPstim_down	2.48543	1	1.80735	3.03562	2.848	0.847997	0	0	1.48543	1.63227
chr14:64810958-64811196	merge_peak_33673	CRPstim_down	2.48543	2.70044	1.80735	3.03562	1.96347	0.847997	1.20163	0	2.72247	0
chr2:108303-108677	merge_peak_56400	CRPstim_down	3.05311	1	1.1375	3.8679	3.16993	0.847997	0	0	2.51096	1.63227
chr4:31843839-31844164	merge_peak_82742	CRPstim_down	2.1375	3	2.94486	3.8679	2.43296	0.847997	1.72247	1.926	1.848	0.765535
chr1:222344149-222344545	merge_peak_9680	CRPstim_down	2.48543	1.43296	2.94486	3.62059	3.48543	1.58496	0.485427	0.678072	1.48543	2.45943
chrX:52859002-52859283	merge_peak_120021	CRPstim_down	2.1375	1.43296	1.1375	3.8679	2.848	0.847997	0	0.678072	1.848	0.765535
chr10:112789394-112790012	merge_peak_15954	CRPstim_down	3.75489	3.26303	3.81762	3.8679	5.04876	2.65535	2.03562	2.58496	2.72247	2.45943
chr19:33129433-33129805	merge_peak_54138	CRPstim_down	3.44626	3.70044	2.40599	4.32912	5.04876	2.20163	2.60881	1.37851	2.98185	2.45943
chr10:59110570-59111495	merge_peak_13460	CRPstim_down	2.48543	4.17792	4.52356	5.91886	5.04876	1.58496	2.60881	3.52356	4.65535	2.45943
chr15:23998359-23998696	merge_peak_36031	CRPstim_down	2.48543	3.12102	2.16993	3.03562	4.19377	0	1.72247	0.678072	1.848	3.41954
chr18:33928756-33928997	merge_peak_50255	CRPstim_down	2.7866	1.43296	2.16993	3.30743	3.97269	0.847997	0.485427	0.678072	1.848	2.45943
chr3:126449870-126450252	merge_peak_78480	CRPstim_down	3.89724	3.12102	2.40599	3.03562	2.43296	3.20163	1.72247	0	1.848	0.765535
chrX:74351433-74352502	merge_peak_120634	CRPstim_down	3.44626	2.88753	3.23266	6.96694	5.18587	2	2.03562	2.26303	4.90207	3.15381
chr13:96021390-96021864	merge_peak_31424	CRPstim_down	4.14568	2.53605	3.23266	4.74953	4.74416	2.20163	1.72247	1.926	3.71149	2.45943
chr1:168806534-168806776	merge_peak_7313	CRPstim_down	2.1375	1	2.63227	3.03562	2.848	0.847997	0.485427	0.678072	1.48543	0.765535
chrX:119866793-119867061	merge_peak_121762	CRPstim_down	2.48543	2.70044	1.1375	3.8679	3.16993	0.847997	0.485427	0.678072	1.848	2.07039
chrX:20999382-21000194	merge_peak_119034	CRPstim_down	3.05311	3.76553	3.23266	5.29646	4.89724	2	2.3505	2.58496	3.39232	2.45943
chrX:80571201-80571453	merge_peak_120817	CRPstim_down	2.48543	2.10434	1.80735	2.67807	3.16993	0.847997	0	1.37851	0.925999	1.63227
chr6:95445724-95446122	merge_peak_98342	CRPstim_down	1.67807	1.76553	3.56071	3.03562	1.96347	0.847997	0.485427	2.26303	0.925999	0
chr6:127521033-127521322	merge_peak_99424	CRPstim_down	2.1375	2.32193	1.80735	1.88753	1.26303	0	0.485427	0.678072	0	0.765535
chr5:172529494-172529966	merge_peak_93529	CRPstim_down	2.1375	2.88753	2.94486	1.88753	4.59096	0	1.20163	2.58496	0	3.15381
chr19:4754239-4754455	merge_peak_52363	CRPstim_down	1.67807	1.76553	1.1375	3.30743	1.96347	0.847997	0	0	1.48543	0
chr3:155455706-155456156	merge_peak_79760	CRPstim_down	2.7866	2.53605	2.40599	4.09592	4.19377	0.847997	1.20163	1.37851	2.98185	2.07039
chr3:111327181-111327592	merge_peak_77830	CRPstim_down	3.60881	5.12102	3.47249	5.12516	2.43296	1.58496	3.58496	1.926	4.35755	0.765535
chr14:97584187-97584475	merge_peak_35271	CRPstim_down	2.1375	2.10434	1.80735	3.8679	3.97269	0	0.485427	0.678072	2.72247	2.45943
chr22:27309018-27309309	merge_peak_72243	CRPstim_down	2.1375	2.53605	1.53605	3.62059	4.39232	0.847997	1.20163	0.678072	1.48543	2.45943
chr2:78280549-78280940	merge_peak_60014	CRPstim_down	2.48543	2.70044	3.08746	3.8679	1.26303	0	1.20163	1.926	2.72247	0
chr2:175540544-175540744	merge_peak_63620	CRPstim_down	1.67807	1	1.80735	1.32193	2.43296	0	0	0.678072	0	0
chr17:71691565-71692005	merge_peak_48001	CRPstim_down	2.48543	2.70044	3.23266	4.94486	4.89724	1.58496	1.72247	1.37851	3.54844	2.45943
chr1:41819507-41819741	merge_peak_2704	CRPstim_down	3.89724	3	3.90689	1.88753	3.97269	2.56071	0.485427	3.01792	0.925999	2.07039
chr18:12775061-12775357	merge_peak_49662	CRPstim_down	1.67807	3.43296	3.96347	4.32912	2.848	0	2.74416	1.926	3.18587	0.765535
chr1:54469859-54470309	merge_peak_3334	CRPstim_down	3.44626	3.26303	3.23266	3.8679	5.04876	2	2.60881	0.678072	2.51096	3.41954
chrX:86581986-86582843	merge_peak_120970	CRPstim_down	4.54226	2.88753	1.80735	5.29646	5.43962	3.07039	0.485427	1.37851	3.71149	3.67807
chr2:147566027-147566265	merge_peak_62603	CRPstim_down	2.1375	1.76553	1.80735	3.03562	1.96347	0.847997	0.485427	0.678072	0.925999	0
chr8:19319203-19319800	merge_peak_108480	CRPstim_down	3.75489	3.70044	3.3505	4.74953	4.89724	1.58496	1.72247	1.926	4.24031	3.15381
chrX:78845188-78845969	merge_peak_120766	CRPstim_down	4.03562	3.59694	2.80735	4.94486	4.19377	1.58496	2.03562	2.26303	3.39232	2.45943
chr15:89312515-89312759	merge_peak_39141	CRPstim_down	2.48543	1.43296	1.80735	4.32912	1.96347	0	0.485427	0.678072	2.23266	0.765535
chr12:18065024-18065831	merge_peak_24084	CRPstim_down	3.75489	2.32193	3.96347	3.03562	4.39232	2	1.20163	2.82782	1.848	1.63227
chr2:100134090-100134325	merge_peak_60690	CRPstim_down	2.1375	1.76553	2.40599	3.8679	1.26303	0	0.485427	0.678072	1.48543	0.765535
chr2:119762127-119762562	merge_peak_61623	CRPstim_down	3.75489	2.32193	3.08746	4.32912	2.848	2.20163	0	1.37851	2.23266	2.45943
chr2:102461261-102461477	merge_peak_60872	CRPstim_down	3.44626	3	3.08746	6.05311	4.89724	0.847997	1.72247	1.926	3.99095	3.926
chr10:12431020-12431640	merge_peak_11806	CRPstim_down	4.14568	2.70044	4.22497	5.29646	4.74416	3.29278	0	3.01792	3.85798	2.8679
chr7:44852490-44852689	merge_peak_103712	CRPstim_down	2.1375	2.10434	2.63227	0.584963	1.96347	0.847997	0.485427	0	0	0
chr15:63613742-63614066	merge_peak_37647	CRPstim_down	2.48543	2.53605	1.80735	3.03562	3.97269	1.58496	0	0.678072	1.848	1.63227
chr4:144503218-144503468	merge_peak_86018	CRPstim_down	2.48543	1.43296	1.53605	2.67807	3.48543	0.847997	0	0	1.848	0.765535
chr4:149442856-149443304	merge_peak_86160	CRPstim_down	1.07039	1.76553	2.94486	2.67807	1.96347	0	0	2.26303	0	0
chrX:149314741-149315120	merge_peak_122540	CRPstim_down	3.44626	2.10434	1.1375	3.03562	1.96347	0.847997	0	0	1.848	0.765535
chr5:141191119-141191562	merge_peak_92156	CRPstim_down	3.75489	3.9542	4.16993	4.32912	5.04876	2.90689	1.20163	3.21723	2.51096	3.15381
chr8:5942916-5943115	merge_peak_108010	CRPstim_down	1.07039	2.10434	3.08746	2.29278	4.59096	0	1.20163	0.678072	0.925999	2.07039
chr20:13228327-13228582	merge_peak_67211	CRPstim_down	2.48543	2.10434	1.1375	2.67807	2.848	0.847997	0.485427	0.678072	0.137504	0.765535
chr11:110656333-110656608	merge_peak_21712	CRPstim_down	2.7866	1.76553	3.56071	4.09592	3.16993	1.58496	0.485427	1.926	2.23266	0.765535
chr4:11218995-11219316	merge_peak_82239	CRPstim_down	1.67807	2.70044	2.16993	3.8679	2.43296	0	1.72247	0	1.848	0.765535
chr2:218258523-218258777	merge_peak_65051	CRPstim_down	1.67807	1.76553	2.16993	2.29278	1.26303	0	0.485427	0	0.137504	0
chr9:113791752-113792015	merge_peak_116688	CRPstim_down	2.48543	1.43296	2.63227	2.29278	2.848	1.58496	0	1.37851	0.137504	0
chrX:30166114-30166625	merge_peak_119226	CRPstim_down	3.60881	2.10434	2.63227	5.46923	3.97269	2	0	1.37851	3.71149	2.07039
chr11:97408545-97409068	merge_peak_21353	CRPstim_down	3.44626	2.88753	2.63227	3.8679	1.96347	2	1.72247	0.678072	0.925999	0.765535
chr22:50805083-50805295	merge_peak_73849	CRPstim_down	3.27798	2.53605	1.53605	2.67807	2.848	2.20163	0	0	0.137504	1.63227
chr5:156972858-156973174	merge_peak_92938	CRPstim_down	1.07039	2.10434	1.53605	1.88753	3.73335	0	0.485427	0	0.137504	0.765535
chr9:140305363-140305722	merge_peak_118356	CRPstim_down	2.7866	2.53605	3.47249	4.94486	5.32553	0.847997	2.03562	0.678072	3.39232	3.15381
chr6:20340412-20340654	merge_peak_95440	CRPstim_down	2.48543	1.76553	1.80735	4.74953	4.39232	0	0.485427	0.678072	2.23266	2.45943
chrX:51053919-51054208	merge_peak_119991	CRPstim_down	2.7866	2.10434	1.1375	3.62059	3.97269	0	0	0.678072	1.848	1.63227
chrX:26766105-26767257	merge_peak_119191	CRPstim_down	4.24793	3.76553	3.23266	6.17592	4.89724	1.58496	2.03562	1.926	3.99095	3.15381
chr18:26403538-26404045	merge_peak_50039	CRPstim_down	3.44626	3.12102	2.94486	4.54844	3.73335	1.58496	1.20163	0.678072	2.23266	2.45943
chr3:55508372-55508782	merge_peak_76473	CRPstim_down	2.7866	2.32193	2.94486	4.09592	4.39232	0	0	1.926	1.48543	3.41954
chr17:80804083-80804287	merge_peak_48966	CRPstim_down	2.7866	2.53605	1.80735	2.67807	2.43296	0.847997	0	1.37851	0.137504	0
chrX:78066651-78067233	merge_peak_120742	CRPstim_down	3.27798	1.43296	2.40599	5.61765	4.19377	0.847997	0.485427	0	2.51096	3.15381
chr11:17029805-17030040	merge_peak_18066	CRPstim_down	1.67807	1.43296	2.80735	1.88753	3.48543	0	0.485427	0	0	0.765535
chr17:78557093-78557406	merge_peak_48707	CRPstim_down	2.1375	2.53605	2.63227	2.67807	3.16993	0	0.485427	0.678072	0.137504	1.63227
chr18:52577744-52578196	merge_peak_50775	CRPstim_down	3.05311	2.53605	3.23266	5.12516	4.19377	0	1.20163	0.678072	2.98185	2.8679
chr11:21780980-21781408	merge_peak_18222	CRPstim_down	3.05311	2.53605	2.63227	4.54844	3.48543	1.58496	0	0.678072	1.48543	1.63227
chr3:123210977-123211351	merge_peak_78316	CRPstim_down	2.48543	2.10434	3.08746	3.30743	3.16993	1.58496	0	1.37851	0.137504	0
chr4:123214906-123215594	merge_peak_85407	CRPstim_down	3.27798	4.0268	3.56071	5.91886	4.39232	0.847997	1.20163	1.926	3.39232	2.07039
chr21:22018267-22018592	merge_peak_70169	CRPstim_down	2.48543	3.59694	2.63227	2.67807	1.96347	0	0.485427	0.678072	0	0

## Sheet: CRPstim_up_peak_related_genes
Table S5: The list of significantly changed chromatin accessible regions and peak related genes in OA-patient-derived monocytes after CRP stimulation.
# GREAT version 3.0.0	Species assembly: hg19	Association rule: Basal+extension: 5000 bp upstream, 1000 bp downstream, 1000000 bp max extension, curated regulatory domains included
gene	peak
A3GALT2	merge_peak_2230 (-40709)
AAK1	merge_peak_59619 (+18256)
AATF	merge_peak_45881 (+248311)
ABCA8	merge_peak_47850 (+46069)
ABCB5	merge_peak_102516 (-262157), merge_peak_102533 (-151254)
ABCC3	merge_peak_46915 (-8568)
ABCD3	merge_peak_4671 (-7107)
ABLIM3	merge_peak_92521 (-7027)
ACHE	merge_peak_105443 (-20922)
ACMSD	merge_peak_62230 (-98667)
ACSL3	merge_peak_65351 (+182719)
ACTL7B	merge_peak_116582 (+217106)
ADAMTS14	merge_peak_13969 (+107354)
ADAMTS7	merge_peak_38711 (+130524)
ADAMTSL4	merge_peak_6016 (-35926)
ADCY2	merge_peak_87772 (-18269)
ADCY6	merge_peak_25004 (-11732)
ADCY9	merge_peak_40201 (+155156)
ADRA1D	merge_peak_66832 (+96914)
AFF1	merge_peak_84407 (+46960), merge_peak_84414 (+110128)
AFTPH	merge_peak_59321 (-49960)
AHCYL2	merge_peak_106380 (+33954)
AIMP1	merge_peak_84974 (-61022)
AKNA	merge_peak_116911 (+57223)
ALCAM	merge_peak_77652 (-13132)
ALDH3A1	merge_peak_45040 (+19787)
ALDH3B1	merge_peak_20107 (+6138)
ALK	merge_peak_57885 (-206176)
AMZ1	merge_peak_101870 (+49265)
ANK2	merge_peak_85204 (+706442)
ANKRD36C	merge_peak_60448 (+309045)
ANPEP	merge_peak_39238 (-10600)
ANTXR2	merge_peak_84125 (-101454), merge_peak_84115 (-29127)
ANXA3	merge_peak_84076 (+142469)
AP1M1	merge_peak_53440 (+85832)
AP3S2	merge_peak_39238 (+68880)
AP4E1	merge_peak_37076 (+95626)
APBB1IP	merge_peak_12302 (+42723)
APH1B	merge_peak_37645 (+15407)
APP	merge_peak_70265 (-376161)
ARFGEF1	merge_peak_110402 (-64461)
ARHGAP29	merge_peak_4671 (-173783)
ARID2	merge_peak_24809 (+705)
ARID5B	merge_peak_13616 (+265737)
ARL8B	merge_peak_74035 (-102510)
ARSB	merge_peak_89966 (+79969)
ASAH2	merge_peak_13346 (-210033)
ASB9	merge_peak_118765 (+110895)
ASXL3	merge_peak_50124 (-432324)
ATG16L1	merge_peak_65867 (-51570)
ATP2B1	merge_peak_26774 (-544533)
AXIN2	merge_peak_47636 (+368115)
B3GNT5	merge_peak_80643 (+116089)
B3GNT7	merge_peak_65735 (-17244)
BAG5	merge_peak_35650 (+24873)
BAI3	merge_peak_97649 (-809820)
BANP	merge_peak_43551 (+304505)
BCAS1	merge_peak_69313 (+222959)
BCAS3	merge_peak_47384 (+556368)
BCAT1	merge_peak_24231 (+680028)
BCL11A	merge_peak_59084 (+136940)
BCL2	merge_peak_51114 (+234360)
BHLHE22	merge_peak_110267 (+176771)
BHLHE40	merge_peak_74035 (+40594)
BICD2	merge_peak_115779 (+10263)
BLNK	merge_peak_15177 (-2134)
BMP2K	merge_peak_84076 (-82390)
BMP3	merge_peak_84139 (-660257)
BOD1L1	merge_peak_82305 (-497946)
BRSK2	merge_peak_17233 (+1897)
BTBD9	merge_peak_96714 (-48968)
BUB3	merge_peak_16452 (+310354)
BUD13	merge_peak_21936 (+831287)
C10orf105	merge_peak_14005 (+355047)
C11orf87	merge_peak_21658 (+605244)
C17orf78	merge_peak_45881 (-178499)
C18orf25	merge_peak_50471 (+117315)
C1QTNF7	merge_peak_82343 (+36115)
C3orf58	merge_peak_79315 (+26669)
C4BPA	merge_peak_9064 (+158861), merge_peak_9068 (+205816)
C5orf64	merge_peak_89322 (-243330)
C7orf69	merge_peak_103824 (-220410)
C7orf72	merge_peak_103901 (+85303)
C8orf37	merge_peak_111226 (-434580)
CA12	merge_peak_37645 (+89200)
CA8	merge_peak_110095 (-111149)
CAB39	merge_peak_65642 (-272978)
CAB39L	merge_peak_30482 (+98494)
CABLES1	merge_peak_49878 (+102111)
CACNA1G	merge_peak_46915 (+64829)
CACNB3	merge_peak_25004 (-22870)
CACNG3	merge_peak_41062 (-399150)
CADM1	merge_peak_21936 (-437284), merge_peak_21923 (-205177)
CAMK2D	merge_peak_85204 (+4950)
CAPN8	merge_peak_9744 (+37247)
CARD18	merge_peak_21557 (-253009)
CC2D2A	merge_peak_82343 (-93814)
CCDC135	merge_peak_42176 (-7227)
CCDC53	merge_peak_27271 (+160173)
CCDC88A	merge_peak_58965 (+107970)
CCPG1	merge_peak_37285 (+18924)
CD109	merge_peak_97827 (+891488)
CD180	merge_peak_89456 (+321309)
CD226	merge_peak_51283 (-2580)
CD28	merge_peak_64589 (-146780)
CD53	merge_peak_5213 (+43911)
CD55	merge_peak_9064 (-58578), merge_peak_9068 (-11623)
CD82	merge_peak_18844 (+72039)
CD93	merge_peak_67613 (-69947)
CDADC1	merge_peak_30482 (+55180)
CDC42EP3	merge_peak_58160 (+34859), merge_peak_58146 (+101190)
CDC73	merge_peak_8255 (-9670)
CDK5RAP2	merge_peak_117106 (-45231)
CDKN2A	merge_peak_113997 (+141332)
CES1	merge_peak_42026 (-3352)
CHD7	merge_peak_110153 (+302739), merge_peak_110160 (+335558)
CHGB	merge_peak_66973 (-186595)
CHIC2	merge_peak_83398 (+150062)
CHRM2	merge_peak_106696 (-190746)
CHRNB4	merge_peak_38711 (-39662)
CIRH1A	merge_peak_42568 (-958)
CKAP4	merge_peak_27466 (-48471)
CLPSL2	merge_peak_96448 (-38865)
CLVS1	merge_peak_110153 (-306438), merge_peak_110160 (-273619)
CMAS	merge_peak_24182 (-4013)
CMIP	merge_peak_43075 (+320236)
CNIH	merge_peak_33275 (-27056)
COG6	merge_peak_29992 (+796812)
COL12A1	merge_peak_97827 (+618452)
CORO1C	merge_peak_27586 (+36546)
COX7C	merge_peak_90203 (+362154)
CPA6	merge_peak_110402 (+338207)
CPEB2	merge_peak_82305 (-877005)
CREB5	merge_peak_102906 (-220583)
CREBBP	merge_peak_40201 (-80303)
CSF1R	merge_peak_92604 (-26787), merge_peak_92592 (+47557)
CSF2	merge_peak_91534 (-2981)
CSRP1	merge_peak_8557 (+32713)
CTAGE1	merge_peak_49838 (+115548)
CTSB	merge_peak_108266 (+10877)
CTSL	merge_peak_115439 (-145292)
CTSO	merge_peak_86389 (-12413)
CTTN	merge_peak_20275 (+251866)
CUX1	merge_peak_105520 (+66725)
CYB5A	merge_peak_51382 (+27500)
CYLD	merge_peak_41893 (-28055)
CYP19A1	merge_peak_37076 (+334311)
CYP7B1	merge_peak_110267 (+41733)
CYTH3	merge_peak_102096 (+31744)
CYTH4	merge_peak_72845 (+138815)
CYTIP	merge_peak_62906 (+26887)
CYYR1	merge_peak_70265 (+26470)
DAAM1	merge_peak_33466 (+28851)
DAB2	merge_peak_88693 (-972117)
DACH1	merge_peak_30954 (+275561)
DAG1	merge_peak_76138 (-7659)
DAO	merge_peak_27617 (+28107)
DAPK1	merge_peak_115439 (+82346)
DAZL	merge_peak_74648 (-262105)
DDI1	merge_peak_21493 (-173974)
DDX39A	merge_peak_53266 (-13945)
2021-12-01	merge_peak_117006 (+63491)
DHRS12	merge_peak_30636 (+160789)
DKK3	merge_peak_17893 (-33351)
DLD	merge_peak_105798 (-42638)
DLGAP1	merge_peak_49209 (+732994)
DMXL2	merge_peak_37122 (+32285)
DNMT3A	merge_peak_57579 (-56102)
DOC2B	merge_peak_43779 (-32312)
DOCK5	merge_peak_108788 (-183381)
DPYSL5	merge_peak_57672 (+32314)
DRAM1	merge_peak_27262 (-18776), merge_peak_27271 (+24600)
DST	merge_peak_97475 (-208948)
DTNB	merge_peak_57579 (+274942)
DUSP4	merge_peak_109059 (-162866)
DYM	merge_peak_50637 (+282732), merge_peak_50630 (+399094), merge_peak_50627 (+412234)
DYNC2H1	merge_peak_21493 (+753030)
ECHDC1	merge_peak_99435 (+10142)
ECM1	merge_peak_6016 (+5420)
ECT2L	merge_peak_99968 (-122383)
EDEM1	merge_peak_74066 (+244229)
EDEM3	merge_peak_7992 (-198919)
EDNRB	merge_peak_31143 (-102665)
EFCAB4B	merge_peak_23213 (-81865)
EFNA2	merge_peak_51963 (+16553)
EFNA5	merge_peak_90808 (+451785)
EFR3A	merge_peak_112655 (+9149)
EGFL7	merge_peak_118265 (-33498)
EGLN1	merge_peak_10223 (+41331)
EIF4E3	merge_peak_76936 (+209494)
ELAVL2	merge_peak_114054 (+238961)
ELFN2	merge_peak_72845 (+6266)
ELMO1	merge_peak_103343 (-13095)
ELOVL2	merge_peak_94683 (+154711)
ELOVL5	merge_peak_97368 (+41844)
EMC2	merge_peak_111732 (+127576)
EMCN	merge_peak_84777 (-566630)
EMP1	merge_peak_23924 (-179)
ENPEP	merge_peak_85122 (+39791)
ENPP2	merge_peak_111983 (+23276)
ENPP6	merge_peak_87100 (+222285)
ENSG00000134602	merge_peak_122089 (+65842)
ENSG00000168824	merge_peak_81922 (+191575)
ENSG00000258417	merge_peak_112655 (+146143)
ENSG00000264545	merge_peak_113997 (+30898)
EPAS1	merge_peak_58606 (-407046)
EPS15	merge_peak_3209 (-31922), merge_peak_3207 (-1646)
EPYC	merge_peak_26774 (+751662)
ERMN	merge_peak_62906 (-89542)
ERRFI1	merge_peak_401 (+11133)
ESAM	merge_peak_22508 (+3726)
EVI5	merge_peak_4566 (+37593)
EYS	merge_peak_97616 (-282773)
FABP7	merge_peak_99300 (-8476)
FAM129A	merge_peak_7992 (+20716)
FAM134B	merge_peak_88096 (+107883)
FAM155A	merge_peak_31814 (-328025)
FAM20A	merge_peak_47850 (-307893)
FAM49B	merge_peak_112550 (+21186)
FAM69A	merge_peak_4578 (+59183)
FAM73A	merge_peak_4099 (+6204)
FAM84B	merge_peak_112404 (-807815)
FBXL22	merge_peak_37670 (-87135)
FBXW7	merge_peak_86233 (+429753)
FCGR1B	merge_peak_5665 (+305165)
FDFT1	merge_peak_108266 (+54741)
FGF2	merge_peak_85428 (+1395)
FGF5	merge_peak_84139 (+104109)
FGFR2	merge_peak_16364 (+634890)
FGL2	merge_peak_104658 (-127520)
FKBP5	merge_peak_96448 (-9171)
FKTN	merge_peak_116417 (-47903)
FLRT3	merge_peak_67249 (-910752)
FNDC1	merge_peak_100999 (-84760)
FNDC3B	merge_peak_80266 (-54172)
FOXO1	merge_peak_29992 (+214108)
FOXO3	merge_peak_98681 (-18657), merge_peak_98687 (+7908)
FOXP1	merge_peak_76936 (-385044)
FRMD7	merge_peak_122089 (+38913)
FSD1L	merge_peak_116417 (+62125)
FST	merge_peak_88966 (+1682)
FXN	merge_peak_114760 (+145598)
GALM	merge_peak_58250 (-50502)
GALNT3	merge_peak_63232 (-108304)
GALNT7	merge_peak_86840 (-594695)
GALNTL6	merge_peak_86840 (+760555)
GAP43	merge_peak_78008 (-525868)
GAS1	merge_peak_115403 (+461653)
GATA6	merge_peak_49838 (+132926)
GCH1	merge_peak_33290 (+172386)
GCM1	merge_peak_97368 (-158277)
GDF6	merge_peak_111226 (+457011)
GFI1	merge_peak_4566 (-270857)
GJB1	merge_peak_120498 (-7484)
GLDN	merge_peak_37122 (+248721)
GLO1	merge_peak_96714 (+14249)
GLRX2	merge_peak_8255 (-6233)
GMFB	merge_peak_33275 (+20709)
GMPR	merge_peak_95212 (-74967)
GNA12	merge_peak_101870 (+115537)
GNPTAB	merge_peak_27262 (-27637)
GOLGA1	merge_peak_117394 (-19510)
GOLGA6D	merge_peak_38508 (-4076)
GPCPD1	merge_peak_66973 (-113809)
GPR135	merge_peak_33466 (+173036)
GPR141	merge_peak_103343 (-221528)
GPR18	merge_peak_31595 (-16080)
GPR183	merge_peak_31607 (-5300), merge_peak_31604 (-33), merge_peak_31595 (+29581)
GPR26	merge_peak_16452 (-201724)
GPR97	merge_peak_42176 (+19386)
GPRC5A	merge_peak_23899 (+9020)
GPRC5D	merge_peak_23899 (+50582)
GRIA4	merge_peak_21557 (-217338)
GSAP	merge_peak_104658 (+89054)
GSDMC	merge_peak_112550 (-131758), merge_peak_112516 (+491906)
GTDC2	merge_peak_75652 (-162757)
GTF2A1	merge_peak_34530 (+83359)
GTSCR1	merge_peak_51314 (+160604)
HABP2	merge_peak_16051 (-110544)
HEBP2	merge_peak_99949 (-9850), merge_peak_99968 (+269324)
HERPUD1	merge_peak_42090 (-60647)
HMGB4	merge_peak_2247 (-290404)
HNRNPD	merge_peak_84206 (+150036)
HNRNPLL	merge_peak_58250 (-12379)
HS3ST3B1	merge_peak_44737 (+392541)
HSF2BP	merge_peak_71203 (+164647)
HTR1A	merge_peak_89371 (+775958)
HTR1F	merge_peak_77283 (-311374)
HTR2A	merge_peak_30349 (-65900)
HTR2B	merge_peak_65735 (-253178)
IBTK	merge_peak_97958 (+450080)
ICAM3	merge_peak_52838 (-35286)
ID2	merge_peak_56860 (-179628)
IKZF1	merge_peak_103901 (-127383)
IL10RA	merge_peak_22063 (-12611)
IL20RB	merge_peak_78978 (+45862)
ILDR2	merge_peak_7165 (+27574)
INO80C	merge_peak_50206 (+19051)
INPP5D	merge_peak_65867 (+183458)
IPPK	merge_peak_115779 (-84284)
IRF2BPL	merge_peak_34424 (+107965)
IRS1	merge_peak_65482 (+662545)
ISCU	merge_peak_27569 (+4984)
ITGB8	merge_peak_102516 (+21927), merge_peak_102533 (+132830)
JAZF1	merge_peak_102906 (-11199)
KBTBD8	merge_peak_76789 (+612387)
KCNC1	merge_peak_18100 (+149416)
KCNE4	merge_peak_65351 (-8491)
KCNJ2	merge_peak_47914 (+324037)
KCTD10	merge_peak_27642 (+44615)
KCTD18	merge_peak_64417 (+110815)
KCTD6	merge_peak_76609 (-23076)
KCTD7	merge_peak_104227 (-457120)
KIAA1586	merge_peak_97475 (-194605)
KIAA1644	merge_peak_73476 (-245979)
KITLG	merge_peak_26659 (+1236)
KLF2	merge_peak_53440 (-41051)
KLHL14	merge_peak_50124 (-373247)
KLHL8	merge_peak_84414 (+175478), merge_peak_84407 (+238646)
LACE1	merge_peak_98681 (+247314)
LAPTM4A	merge_peak_57376 (-46249)
LBH	merge_peak_57885 (-103789)
LBX2	merge_peak_59926 (-3404)
LECT2	merge_peak_91793 (-44483)
LGALSL	merge_peak_59321 (+20279)
LHFPL2	merge_peak_89966 (-256991), merge_peak_89939 (+121563)
LHX5	merge_peak_27973 (-391234)
LIG4	merge_peak_31814 (+20022)
LINGO1	merge_peak_38667 (-426802), merge_peak_38666 (-424295)
LMO1	merge_peak_17650 (-64293)
LNX1	merge_peak_83398 (-323012)
LPCAT2	merge_peak_42001 (-13734)
LPP	merge_peak_81079 (+828148)
LRCH3	merge_peak_81573 (+91596)
LRIF1	merge_peak_5213 (+47014)
LRRC70	merge_peak_89365 (+154119), merge_peak_89371 (+607260)
LSG1	merge_peak_81308 (-215736)
LSMEM1	merge_peak_105907 (+22685)
MAFB	merge_peak_68425 (+367309)
MAP3K1	merge_peak_89161 (+85182)
MAP3K5	merge_peak_99809 (+35236)
MAP6D1	merge_peak_80684 (+45323)
MAP7	merge_peak_99809 (-230810)
MAPK1	merge_peak_71859 (-83103)
MAPRE3	merge_peak_57672 (-90197)
2021-03-04	merge_peak_64998 (-1696)
MARCKS	merge_peak_99008 (-408182), merge_peak_99030 (-160354)
MAST4	merge_peak_89456 (+279129)
MBNL2	merge_peak_31494 (+145317)
MCF2L2	merge_peak_80643 (+58942)
MCTP2	merge_peak_39526 (-528801)
MDGA1	merge_peak_96673 (-105030)
MED21	merge_peak_24367 (+129061)
MEGF9	merge_peak_117106 (+89081)
METTL16	merge_peak_44000 (-60449)
MFSD6	merge_peak_64063 (+120428)
MICAL2	merge_peak_17893 (-68158)
MKLN1	merge_peak_106522 (+55775)
MMAA	merge_peak_86070 (+202353)
MMP2	merge_peak_42001 (+16293)
MMRN1	merge_peak_84561 (+143932)
MN1	merge_peak_72278 (+40342)
MOB2	merge_peak_17233 (+73697)
MOB4	merge_peak_64346 (+112420)
MOSPD2	merge_peak_118765 (+285812)
MPEG1	merge_peak_19273 (-9868)
MPZL1	merge_peak_7233 (-89466)
MRGPRX2	merge_peak_18156 (-22320)
MRPL39	merge_peak_70209 (+601968)
MRPS10	merge_peak_96893 (-41626)
MRPS23	merge_peak_47153 (-93317)
MSC	merge_peak_110538 (-5702)
MTIF2	merge_peak_58965 (-42464)
MTPN	merge_peak_106696 (-700606)
MUC3A	merge_peak_105443 (-36787)
MUTYH	merge_peak_2983 (-69110)
MYLIP	merge_peak_95212 (+34488)
MYO1B	merge_peak_64150 (+405840)
MYO1H	merge_peak_27642 (+85026)
NAA20	merge_peak_67437 (-98944)
NABP1	merge_peak_64150 (-27303)
NCAM2	merge_peak_70172 (+47400)
NCOR2	merge_peak_28595 (+455815)
NDNF	merge_peak_85356 (-21924)
NDUFS4	merge_peak_88966 (-78544)
NDUFS7	merge_peak_51963 (-80924)
NDUFS8	merge_peak_20107 (-15908)
NEFM	merge_peak_108788 (+88474)
NEIL3	merge_peak_86956 (-321414)
NEURL	merge_peak_15667 (+61182)
NEXN	merge_peak_4099 (-102800)
NFU1	merge_peak_59619 (-187833)
NICN1	merge_peak_76138 (-33147)
NINJ2	merge_peak_23034 (-62670)
NLGN3	merge_peak_120498 (+62866)
NOD2	merge_peak_41893 (+17566)
NOTCH1	merge_peak_118265 (-79496)
NOTCH2	merge_peak_5665 (-18532)
NOV	merge_peak_111983 (+199248)
NPNT	merge_peak_84974 (+360044)
NR4A3	merge_peak_116227 (-232927)
NRIP1	merge_peak_70078 (-376183)
NSL1	merge_peak_9400 (+1768)
NSUN7	merge_peak_83099 (-139100)
NTMT1	merge_peak_117748 (-65965)
NTN4	merge_peak_27046 (+997)
NUDT12	merge_peak_90758 (-274053)
NUDT6	merge_peak_85428 (+94503)
NUP93	merge_peak_42085 (+118049)
NXPH2	merge_peak_62368 (+265001)
NXT1	merge_peak_67613 (-194449)
NYAP2	merge_peak_65482 (+736566)
OCSTAMP	merge_peak_68803 (-8041)
OR2B11	merge_peak_11006 (-15338)
OR2C3	merge_peak_11006 (+66495)
OR5AN1	merge_peak_19273 (-141593)
OR5AU1	merge_peak_32338 (+49282)
ORM2	merge_peak_116911 (+7313)
OSBPL9	merge_peak_3209 (-65842)
OSTF1	merge_peak_115022 (+438896)
OTP	merge_peak_89889 (+140064)
PADI1	merge_peak_1024 (-23203)
PADI2	merge_peak_1024 (-62488)
PAFAH1B1	merge_peak_44000 (-21411)
PAPD7	merge_peak_87772 (+663334)
PAPPA	merge_peak_117006 (-948495)
PAQR9	merge_peak_79230 (+58141)
PARD6B	merge_peak_69171 (-6442)
PARK7	merge_peak_401 (+53483)
PARP11	merge_peak_23213 (+38407)
PBOV1	merge_peak_99949 (-175879)
PCOLCE2	merge_peak_79230 (-15992)
PCSK5	merge_peak_115022 (-363205)
PDE6H	merge_peak_24006 (+3628)
PDGFRB	merge_peak_92604 (+15701)
PDHB	merge_peak_76609 (-40845)
PDIA5	merge_peak_78307 (+123566)
PDSS1	merge_peak_12302 (-216733)
PEBP1	merge_peak_28152 (+101467)
PEBP4	merge_peak_108673 (-25779)
PET112	merge_peak_86233 (-345325)
PFKFB3	merge_peak_11524 (+160751)
PHC2	merge_peak_2230 (+13786)
PHF23	merge_peak_44377 (-1068)
PHLDA3	merge_peak_8557 (-7559)
PHLPP1	merge_peak_51114 (+370318)
PIGB	merge_peak_37285 (+70375)
PIGP	merge_peak_70781 (+12278)
PITX2	merge_peak_85122 (+107239)
PKIB	merge_peak_99300 (+118267)
PKN1	merge_peak_53266 (-6948)
PLCG2	merge_peak_43075 (-13852)
PLCL2	merge_peak_74648 (-18050)
PLD1	merge_peak_80242 (-1103)
PLEKHA8	merge_peak_103019 (+196281)
PLVAP	merge_peak_53572 (-31)
PLXNA4	merge_peak_106538 (+489711)
PMFBP1	merge_peak_42755 (-759582), merge_peak_42732 (-30308)
PMP22	merge_peak_44737 (+568965)
PNOC	merge_peak_108956 (+7369)
PODXL	merge_peak_106538 (-530983), merge_peak_106522 (+172972)
POLR3B	merge_peak_27466 (-61199)
POU1F1	merge_peak_77283 (-402818)
POU4F1	merge_peak_31143 (+581105)
POU5F1B	merge_peak_112404 (-48082)
PPAPDC1A	merge_peak_16354 (+303597)
PPM1F	merge_peak_71859 (+2187)
PPP2R4	merge_peak_117748 (+431601)
PPP3CA	merge_peak_84777 (+262757)
PRDM8	merge_peak_84115 (-83580), merge_peak_84125 (-11253)
PRKAG2	merge_peak_107388 (+134119)
PRKCB	merge_peak_41062 (+20379)
PRKCE	merge_peak_58606 (+238582)
PRKCQ	merge_peak_11561 (-260170), merge_peak_11524 (+216618)
PRKG2	merge_peak_84159 (-195833)
PROK2	merge_peak_76983 (-177947)
PRPS1	merge_peak_121388 (+56634)
PRR5	merge_peak_73476 (-118255)
PTBP2	merge_peak_4747 (-37654)
PTGER4	merge_peak_88693 (-282211)
PTPN1	merge_peak_69171 (+214748)
QPCT	merge_peak_58146 (+226427), merge_peak_58160 (+292758)
RAB27B	merge_peak_50782 (+406557)
RAB28	merge_peak_82274 (+889347)
RAB2A	merge_peak_110095 (-124296)
RAB31	merge_peak_49446 (+32060), merge_peak_49461 (+79093)
RAB3C	merge_peak_89223 (+203689)
RAP2A	merge_peak_31494 (-66550)
RAPGEF1	merge_peak_117944 (+1678)
RAPH1	merge_peak_64589 (-24358)
RASA1	merge_peak_90203 (-287778)
RASGEF1B	merge_peak_84206 (-752004), merge_peak_84159 (+61048)
RBM19	merge_peak_27973 (+103000)
RBM26	merge_peak_31161 (+116040)
RBM47	merge_peak_83099 (-96039)
RCOR1	merge_peak_35562 (+67286)
RCSD1	merge_peak_7233 (+2391)
RERG	merge_peak_24006 (+244767)
RFTN2	merge_peak_64346 (+47743)
RFWD2	merge_peak_7585 (+432365)
RGMA	merge_peak_39526 (-695602)
RGS9	merge_peak_47636 (+56058)
RHEB	merge_peak_107388 (-223081)
RHOBTB2	merge_peak_108673 (-33730)
RHOU	merge_peak_10076 (+220774)
RIN2	merge_peak_67385 (-566590), merge_peak_67437 (+31651)
RIPPLY3	merge_peak_70781 (+53970)
RNF113B	merge_peak_31523 (-266247)
RNF146	merge_peak_99435 (+66123)
RNF165	merge_peak_50471 (-42879)
RNF175	merge_peak_86335 (+53807)
RNF182	merge_peak_94956 (-276)
RNF19A	merge_peak_111391 (-35)
RNF219	merge_peak_31161 (-630569)
RPH3AL	merge_peak_43779 (+138859)
RPL13	merge_peak_43706 (-1499)
RPL35A	merge_peak_81573 (-67117)
RPL5	merge_peak_4578 (+70292)
RPLP1	merge_peak_38121 (+157698)
RTKN2	merge_peak_13616 (+101670)
RYBP	merge_peak_76983 (+483910)
SAMD4A	merge_peak_33290 (+162549)
SBF2	merge_peak_17744 (+612200)
SCAI	merge_peak_117394 (+182887)
SCAMP1	merge_peak_89939 (+166746)
SCARB1	merge_peak_28695 (-5519)
SCIN	merge_peak_102273 (-21377)
SDC1	merge_peak_57376 (+127156)
SDCBP2	merge_peak_66576 (+6205)
SEC22A	merge_peak_78307 (-17686)
SEC61B	merge_peak_116227 (+371499)
SELPLG	merge_peak_27586 (-62972)
SEPP1	merge_peak_88786 (-103537), merge_peak_88784 (-87304)
SERGEF	merge_peak_18100 (+128934)
SESN1	merge_peak_98687 (+526045)
SETBP1	merge_peak_50403 (+692569)
SETD9	merge_peak_89161 (-8504)
SFMBT2	merge_peak_11561 (+568870)
SFTPD	merge_peak_14536 (-47458)
SGCG	merge_peak_29258 (-34725)
SGMS1	merge_peak_13346 (+165340)
SH2B2	merge_peak_105520 (-402389)
SH3PXD2A	merge_peak_15667 (+300246)
SH3TC2	merge_peak_92521 (-71463)
SHANK2	merge_peak_20275 (+361859)
SI	merge_peak_80052 (+557089)
SIK1	merge_peak_71203 (-67719)
SIRPA	merge_peak_66627 (-86033)
SIRPG	merge_peak_66627 (-151484)
SLC12A3	merge_peak_42085 (-17053), merge_peak_42090 (+6194)
SLC13A3	merge_peak_68803 (+92825)
SLC14A2	merge_peak_50403 (-241334)
SLC24A3	merge_peak_67385 (+107285)
SLC26A3	merge_peak_105798 (-45125)
SLC29A3	merge_peak_14005 (+45516)
SLC35G3	merge_peak_45764 (-24364)
SLC46A2	merge_peak_116781 (+136999)
SLC47A2	merge_peak_45040 (-9066)
SLC8A1	merge_peak_58337 (+56579)
SLC9A8	merge_peak_69030 (+9436)
SLFN5	merge_peak_45764 (-24279)
SMAD7	merge_peak_50637 (-227359), merge_peak_50630 (-110997), merge_peak_50627 (-97857)
SMOX	merge_peak_66832 (+3381)
SNPH	merge_peak_66576 (+56718)
SNRK	merge_peak_75652 (-17707)
SNX30	merge_peak_116781 (+3076)
SOCS6	merge_peak_51314 (+201239)
SOX14	merge_peak_78978 (-761010)
SOX4	merge_peak_95476 (-4372)
SOX5	merge_peak_24231 (-273344)
SP100	merge_peak_65642 (+23601)
SPAG16	merge_peak_64898 (+361018)
SPATA2	merge_peak_69030 (+91590)
SPATS2L	merge_peak_64417 (+93097)
SPOPL	merge_peak_62368 (+13546)
SPRTN	merge_peak_10223 (+45665)
ST14	merge_peak_22780 (+3326)
STAG2	merge_peak_121831 (-90774)
STK24	merge_peak_31523 (+78486)
STK33	merge_peak_17650 (+147673)
STK38L	merge_peak_24367 (-92564)
STOX2	merge_peak_87089 (-28898), merge_peak_87100 (+90320)
STRIP2	merge_peak_106380 (-175456)
STX18	merge_peak_81922 (+2313)
SUCLG2	merge_peak_76789 (+43916)
SUSD1	merge_peak_116744 (+162893)
SUSD4	merge_peak_9744 (-278700)
SVOP	merge_peak_27617 (+70526)
SWAP70	merge_peak_17744 (+17930)
SYCP2L	merge_peak_94683 (+2772)
SYS1	merge_peak_68699 (-4587)
TADA1	merge_peak_7165 (-71423)
TAGAP	merge_peak_100999 (-39485)
TANC1	merge_peak_62980 (+223925)
TAOK3	merge_peak_28152 (+135620)
TATDN3	merge_peak_9400 (-1814)
TBATA	merge_peak_13969 (+5244)
TBC1D2B	merge_peak_38667 (+18360), merge_peak_38666 (+20867)
TBX2	merge_peak_47384 (-165639)
TCF4	merge_peak_50782 (+401198)
TCF7L2	merge_peak_16051 (+492232)
TEC	merge_peak_83293 (+42099)
TESK2	merge_peak_2983 (+81668)
TGFBI	merge_peak_91793 (-29378)
TGIF1	merge_peak_49209 (+270666)
THUMPD2	merge_peak_58337 (-676515)
TIGD6	merge_peak_92592 (-64648)
TIMM21	merge_peak_51382 (+116005)
TJP2	merge_peak_114760 (-24305)
TLE3	merge_peak_38121 (+487694)
TLR2	merge_peak_86335 (+4928)
TM9SF2	merge_peak_31607 (-188712)
TMEM119	merge_peak_27569 (+30539)
TMEM132C	merge_peak_28758 (-994376)
TMEM163	merge_peak_62230 (-20880)
TMEM168	merge_peak_105907 (+286916)
TMEM194B	merge_peak_64063 (+5939)
TMEM212	merge_peak_80266 (+143033)
TMEM241	merge_peak_49878 (+200031)
TMEM253	merge_peak_32338 (+7844)
TMEM254	merge_peak_14536 (-82109)
TMEM66	merge_peak_109059 (+569672)
TMEM74	merge_peak_111732 (+216415)
TMEM75	merge_peak_112454 (-201791)
TMEM78	merge_peak_10076 (-293785)
TMIGD1	merge_peak_45472 (-4291)
TMPRSS13	merge_peak_22063 (-44372)
TMTC3	merge_peak_26659 (+436929)
TNC	merge_peak_116990 (+144750)
TNFSF8	merge_peak_116990 (-43089)
TNIP3	merge_peak_85356 (+133024)
TNN	merge_peak_7581 (+338605)
TNR	merge_peak_7585 (-31358), merge_peak_7581 (+337307)
TNS1	merge_peak_65076 (+55510)
TNS3	merge_peak_103824 (-35280), merge_peak_103816 (+57207), merge_peak_103808 (+247828)
TPRG1	merge_peak_81079 (-130894)
TPST1	merge_peak_104227 (+78337)
TRAF3	merge_peak_35562 (-117529)
TRAPPC11	merge_peak_87089 (+217191)
TRERF1	merge_peak_96893 (+192554)
TRIM43	merge_peak_60448 (+90730)
TRMT61A	merge_peak_35650 (+8241)
TRPA1	merge_peak_110538 (+225447)
TSC22D3	merge_peak_121388 (+90646)
TSHR	merge_peak_34530 (+182520)
TSPAN14	merge_peak_14571 (-4785)
TSPAN18	merge_peak_18844 (-126796)
TTC21B	merge_peak_63232 (+50857)
TXK	merge_peak_83293 (-93509)
TXNDC2	merge_peak_49446 (-145751), merge_peak_49461 (-98718)
TYK2	merge_peak_52838 (+5567)
UBC	merge_peak_28695 (+45982)
UCK1	merge_peak_117944 (-176964)
UGCG	merge_peak_116744 (+115749)
USP25	merge_peak_70078 (-288840)
USP3	merge_peak_37670 (+5607)
USP42	merge_peak_102096 (+136016)
USP7	merge_peak_40387 (-139118)
UST	merge_peak_100409 (-69006)
VASH1	merge_peak_34424 (+158537)
VCAN	merge_peak_90133 (-158647)
VEGFC	merge_peak_86956 (-195695)
VEZF1	merge_peak_47153 (+44779)
VRK2	merge_peak_59021 (-13088)
VSIG2	merge_peak_22508 (-6320)
VWC2L	merge_peak_64898 (-765658)
VWDE	merge_peak_102273 (-145404)
WDFY2	merge_peak_30636 (+58826)
WDR11	merge_peak_16354 (-90624), merge_peak_16364 (+112340)
WDR41	merge_peak_89889 (-7028)
WDSUB1	merge_peak_62980 (+93995)
WNK1	merge_peak_23034 (-26474)
WWOX	merge_peak_42912 (+445201)
XIAP	merge_peak_121831 (+9718)
XRCC4	merge_peak_90133 (+235225)
XXYLT1	merge_peak_81308 (+382954)
YEATS2	merge_peak_80684 (+82437)
YTHDF3	merge_peak_110231 (+23655)
ZBTB20	merge_peak_78008 (-714001)
ZBTB44	merge_peak_22780 (+151798)
ZC3H12C	merge_peak_21658 (-65997)
ZC3H12D	merge_peak_100484 (-3934)
ZCCHC6	merge_peak_115403 (-131124)
ZDHHC13	merge_peak_18156 (-34128)
ZFAND3	merge_peak_96673 (-16479)
ZFHX3	merge_peak_42755 (+116538), merge_peak_42732 (+845812)
ZNF131	merge_peak_88784 (-222215), merge_peak_88786 (-205982)
ZNF217	merge_peak_69313 (-253796)
ZNF236	merge_peak_51548 (-31951)
ZNF395	merge_peak_108956 (+61965)
ZNF396	merge_peak_50206 (-101555)
ZNF469	merge_peak_43551 (-185750)
ZNF516	merge_peak_51548 (-297019)
ZNF562	merge_peak_52777 (+875)
ZNF622	merge_peak_88096 (-43383)
ZNF664	merge_peak_28595 (+66313)
ZNF827	merge_peak_86070 (+117855)
ZNRF2	merge_peak_103019 (-59613)
ZSCAN20	merge_peak_2247 (+97451)
ZSWIM6	merge_peak_89322 (+62206)

## Sheet: CRPstim_down_peak_related_genes
Table S5: The list of significantly changed chromatin accessible regions and peak related genes in OA-patient-derived monocytes after CRP stimulation.
# GREAT version 3.0.0	Species assembly: hg19	Association rule: Basal+extension: 5000 bp upstream, 1000 bp downstream, 1000000 bp max extension, curated regulatory domains included
gene	peak
A4GALT	merge_peak_73334 (-21958)
ABCB7	merge_peak_120634 (+24164)
ABCC4	merge_peak_31424 (-67944)
ABCG1	merge_peak_71110 (+80784)
ABR	merge_peak_43840 (+106379)
ACAN	merge_peak_39141 (-34037)
ACSM5	merge_peak_40891 (+648)
ADAD1	merge_peak_85407 (-84918)
ADAM19	merge_peak_92938 (+29767)
ADAM20	merge_peak_34040 (-60556)
ADARB1	merge_peak_71403 (+191860)
ADARB2	merge_peak_11203 (-250101)
ADCY5	merge_peak_78316 (-42559)
ADRA2A	merge_peak_15954 (-47087)
AFAP1	merge_peak_82094 (+135727)
AFF3	merge_peak_60690 (+587837)
AGMO	merge_peak_102316 (+283110)
AGPS	merge_peak_63720 (+73264)
AJAP1	merge_peak_263 (-622300)
AKAP12	merge_peak_100576 (+101978)
AKAP13	merge_peak_39027 (-206833)
AKR1B15	merge_peak_106618 (-1540)
AKR1E2	merge_peak_11361 (-792574)
ALCAM	merge_peak_77664 (+391926)
ALDH1L1	merge_peak_78441 (-5310), merge_peak_78440 (+688)
ALG12	merge_peak_73778 (+49215)
AMZ2	merge_peak_47773 (-64518)
ANK2	merge_peak_85181 (-344453)
ANKRD27	merge_peak_54138 (+36486)
ANKRD44	merge_peak_64290 (+352108)
ANLN	merge_peak_103269 (+302955)
ANO10	merge_peak_75667 (+144270)
ANO5	merge_peak_18222 (-433528)
ANTXR2	merge_peak_84119 (-54943)
AOAH	merge_peak_103269 (+31783)
APBA2	merge_peak_36196 (+199486)
APH1B	merge_peak_37647 (+44151)
APOA1	merge_peak_21976 (-134978)
AQP9	merge_peak_37411 (+231374)
ARAP3	merge_peak_92156 (-129553)
ARFGAP3	merge_peak_73334 (+140458)
ARHGAP20	merge_peak_21712 (-73020)
ARHGEF7	merge_peak_31968 (-295731)
ARID1B	merge_peak_100806 (+322371)
ARID4B	merge_peak_10484 (+41174)
ARL11	merge_peak_30502 (+7609)
ARL5A	merge_peak_62733 (-87103)
ARPP21	merge_peak_75255 (+610029)
ARSJ	merge_peak_85222 (+109607)
ATAD2B	merge_peak_57467 (+277302), merge_peak_57455 (+555032)
ATP10A	merge_peak_36069 (+83055)
ATP1B1	merge_peak_7313 (-268280)
ATP5G3	merge_peak_63647 (-72552)
AUH	merge_peak_115659 (+478427)
AUTS2	merge_peak_104314 (+312838)
AVL9	merge_peak_103142 (+435094)
AVPR1A	merge_peak_25933 (-186449)
B3GNTL1	merge_peak_48966 (+205501)
BARD1	merge_peak_64909 (+92144)
BASP1	merge_peak_88116 (-184842)
BCAS4	merge_peak_69173 (-4090)
BID	merge_peak_71625 (-68543)
BLID	merge_peak_22330 (+632167)
BLK	merge_peak_108235 (-454)
BMP15	merge_peak_119991 (+400280)
BMPR1B	merge_peak_84639 (+147452)
BNIP1	merge_peak_93529 (-41715)
BRD1	merge_peak_73731 (+682827)
BRWD3	merge_peak_120791 (+42597)
C11orf58	merge_peak_18066 (+269975)
C11orf92	merge_peak_21712 (+519299)
C17orf75	merge_peak_45634 (+43725)
C1D	merge_peak_59475 (+62064)
C1GALT1	merge_peak_102151 (-78481)
C1GALT1C1	merge_peak_121762 (-102922)
C1QL2	merge_peak_61623 (+154120)
C1orf174	merge_peak_263 (-275956)
C3orf33	merge_peak_79760 (+68124)
C5orf38	merge_peak_87619 (+167995)
CA12	merge_peak_37647 (+60456)
CAB39	merge_peak_65659 (-101370)
CACNA1B	merge_peak_118404 (-148834)
CACNA1D	merge_peak_76431 (+55256)
CACNA2D1	merge_peak_104808 (+239090)
CACNB4	merge_peak_62733 (+183488)
CACNG1	merge_peak_47693 (+2090)
CADPS2	merge_peak_106165 (+36137)
CAMK1D	merge_peak_11806 (+39849)
CAMK1G	merge_peak_9170 (-594732)
CAMK2D	merge_peak_85222 (-109026)
CAMTA1	merge_peak_368 (+622974)
CAPNS2	merge_peak_42009 (+76779)
CASP3	merge_peak_87172 (+57424)
CBL	merge_peak_22204 (+109764)
CBLB	merge_peak_77664 (+110208)
CBLN2	merge_peak_51334 (+41679)
CCDC3	merge_peak_11806 (+612367)
CCDC88C	merge_peak_34888 (+114158)
CCZ1B	merge_peak_102151 (-277364)
CD2	merge_peak_5534 (-16837)
CDH2	merge_peak_50039 (-646382)
CDK18	merge_peak_8864 (-73726)
CDKAL1	merge_peak_95458 (+62486)
CDRT15L2	merge_peak_45100 (+328888)
CEACAM8	merge_peak_54926 (-31483)
CEP76	merge_peak_49662 (-72436)
CHCHD6	merge_peak_78480 (+26998)
CHD6	merge_peak_68534 (-522714)
CHDH	merge_peak_76431 (+296085)
CHGA	merge_peak_35066 (+185112)
CHMP6	merge_peak_48707 (-408391)
CHN2	merge_peak_102960 (-47163)
CHRM2	merge_peak_106693 (-341804)
CHRNA1	merge_peak_63620 (+88545)
CHSY1	merge_peak_39782 (+162990)
CILP	merge_peak_37796 (+14354)
CLDN10	merge_peak_31424 (-183352)
CLDN20	merge_peak_100723 (-111582)
CLEC14A	merge_peak_32899 (-582201)
CLNK	merge_peak_82239 (-532667)
CLPX	merge_peak_37796 (-11792)
CLTCL1	merge_peak_71663 (+50352)
CMA1	merge_peak_32591 (+34932)
CNEP1R1	merge_peak_41833 (-17226)
CNKSR2	merge_peak_119034 (-393192)
CNOT8	merge_peak_92839 (+10632)
COL15A1	merge_peak_116177 (+69510)
COL6A2	merge_peak_71469 (+379)
COPS2	merge_peak_36977 (+118627)
CPM	merge_peak_26219 (+102809)
CREB5	merge_peak_102960 (+734721)
CREBRF	merge_peak_93529 (+46375)
CRNN	merge_peak_6191 (-47480)
CRYBA4	merge_peak_72243 (+291236)
CSAD	merge_peak_25360 (+21043)
CSGALNACT1	merge_peak_108480 (+140504)
CTDNEP1	merge_peak_44379 (+1233)
CTNNB1	merge_peak_75547 (+49620)
CTSC	merge_peak_21083 (-410682)
CXCL12	merge_peak_13018 (+73946)
CXCR4	merge_peak_62327 (-278024), merge_peak_62284 (+66035)
CYLC2	merge_peak_116333 (+558889)
CYSLTR1	merge_peak_120721 (+94703)
DACH2	merge_peak_120958 (+577661)
DAGLB	merge_peak_102115 (+37836)
DARS	merge_peak_62284 (-64524)
DBX1	merge_peak_18189 (+74599)
DCAF12L1	merge_peak_121892 (+546144)
DCDC1	merge_peak_18350 (+194489)
DGKA	merge_peak_25586 (+1707)
DGKB	merge_peak_102316 (-375544)
DHODH	merge_peak_42718 (-47263)
DLX6	merge_peak_105202 (-167786)
DMRTA1	merge_peak_114040 (+134711)
DNAH14	merge_peak_9836 (+477470)
DNAJB6	merge_peak_107634 (-108215), merge_peak_107712 (+985494)
DPF1	merge_peak_54471 (+17816)
DPP9	merge_peak_52363 (-30472)
DPT	merge_peak_7313 (-108153)
DPY19L2	merge_peak_25933 (+331186)
DPYSL4	merge_peak_16950 (-23259)
DUSP10	merge_peak_9680 (-428829)
E2F3	merge_peak_95440 (-61865)
EBF1	merge_peak_93011 (+95869)
EBPL	merge_peak_30502 (+55567)
ECHDC3	merge_peak_11754 (-109950)
EEPD1	merge_peak_103220 (-167817)
EGFR	merge_peak_104065 (+215270)
EHMT1	merge_peak_118404 (+109953)
ELP5	merge_peak_44379 (-1438)
EML1	merge_peak_35370 (+255642)
ENOX2	merge_peak_122037 (+373750)
ENSG00000163075	merge_peak_61666 (+118755)
ENSG00000213121	merge_peak_100660 (+770873)
EOMES	merge_peak_74957 (+556), merge_peak_74956 (+7148)
EPAS1	merge_peak_58627 (-152772)
EPDR1	merge_peak_103381 (-4042)
EPHA3	merge_peak_77330 (+825640)
EPX	merge_peak_47171 (+7526)
ESR2	merge_peak_33673 (-49999)
ETAA1	merge_peak_59475 (+603600)
EVA1A	merge_peak_59989 (-58368)
EVL	merge_peak_35370 (-16293)
EXD3	merge_peak_118356 (+12171)
EXPH5	merge_peak_21625 (+199)
EYA1	merge_peak_110520 (+115171)
EYS	merge_peak_97617 (-292296)
FADS2	merge_peak_19481 (+141)
FAM110C	merge_peak_56400 (-62105)
FAM129B	merge_peak_117557 (-17408)
FAM150A	merge_peak_109782 (+126510)
FAM172A	merge_peak_90418 (+48703)
FAM174A	merge_peak_90671 (-65360)
FAM19A5	merge_peak_73731 (+650353)
FAM20C	merge_peak_101616 (-147685)
FAT1	merge_peak_87298 (-917109)
FBL	merge_peak_54635 (-74947)
FBXO15	merge_peak_51362 (+106624)
FBXO33	merge_peak_32924 (-784537)
FCGBP	merge_peak_54635 (+28532)
FEM1A	merge_peak_52363 (-37381)
FGF8	merge_peak_15502 (-5299)
FGFBP2	merge_peak_82409 (-48279)
FHIT	merge_peak_76683 (+1310)
FHL2	merge_peak_61039 (-127379)
FHOD3	merge_peak_50255 (+51200), merge_peak_50269 (+512040)
FKBP9	merge_peak_103142 (-26822)
FOXA2	merge_peak_67573 (-101861)
FOXO6	merge_peak_2704 (-7970)
FOXP4	merge_peak_96824 (-201309)
FREM3	merge_peak_86018 (+118485)
FXYD4	merge_peak_12954 (-105005)
FYN	merge_peak_98946 (+49167)
GADD45B	merge_peak_52135 (+161030)
GAL	merge_peak_20152 (+40046)
GALNT5	merge_peak_62883 (-777066)
GALNT7	merge_peak_86846 (-233683)
GAS7	merge_peak_44630 (+116743)
GATAD2A	merge_peak_53848 (+104619)
GDAP2	merge_peak_5577 (+370930)
GEMIN5	merge_peak_92839 (+69325)
GIMAP4	merge_peak_107284 (+13154)
GIMAP6	merge_peak_107284 (+51954)
GLT1D1	merge_peak_28838 (+946207)
GLUD2	merge_peak_121762 (-314535)
GMPS	merge_peak_79773 (+202769)
GNAT3	merge_peak_104758 (-177625)
GNG7	merge_peak_52135 (+65552)
GPC3	merge_peak_122123 (+438967)
GPC4	merge_peak_122123 (-131188)
GPD2	merge_peak_62883 (+45091)
GPR143	merge_peak_118555 (+232089)
GPR158	merge_peak_12276 (+700658)
GPR65	merge_peak_34677 (+163590)
GPR68	merge_peak_34888 (-49694)
GPRC6A	merge_peak_99137 (-21823)
GPS2	merge_peak_44388 (+330)
GRIA3	merge_peak_121798 (-427835)
GRM5	merge_peak_21083 (+315179)
GXYLT2	merge_peak_77079 (-8910)
GZMB	merge_peak_32603 (+2285)
GZMH	merge_peak_32603 (-22324)
H2AFV	merge_peak_103712 (+35072)
HAAO	merge_peak_58435 (-172072)
HACE1	merge_peak_98491 (-25786)
HELZ	merge_peak_47693 (+198503)
HERPUD2	merge_peak_103192 (+161018)
HGF	merge_peak_104808 (-434510)
HHIPL2	merge_peak_9680 (+377098)
HIST1H4I	merge_peak_95724 (+248)
HMGN5	merge_peak_120817 (-113886)
HRH4	merge_peak_49969 (+70191)
HS3ST1	merge_peak_82239 (+212233)
HS3ST2	merge_peak_41009 (-517)
HSPB11	merge_peak_3334 (-58482)
ID2	merge_peak_56822 (-395987)
IDUA	merge_peak_81659 (+97)
IFNA1	merge_peak_113969 (-26614)
IFNA8	merge_peak_113969 (+4680)
IGSF3	merge_peak_5534 (-69856)
IL1R2	merge_peak_60872 (-146937)
ING1	merge_peak_31968 (+104564)
ING2	merge_peak_87070 (+49114)
INHBB	merge_peak_61699 (-72746)
IPMK	merge_peak_13460 (+916661)
IQSEC3	merge_peak_22975 (-9583)
IRF2	merge_peak_87172 (-117471)
IRX1	merge_peak_87619 (-675911)
ISG20	merge_peak_39141 (+130663)
ISM1	merge_peak_67211 (+26037)
IST1	merge_peak_42718 (+66758)
ITM2A	merge_peak_120766 (-222723), merge_peak_120761 (-89516)
ITPK1	merge_peak_35066 (+7611)
JAKMIP3	merge_peak_16950 (+58970)
JRKL	merge_peak_21335 (+712807)
KCNAB1	merge_peak_79773 (-47243)
KCNK10	merge_peak_34677 (+154535)
KDM4B	merge_peak_52389 (-11250)
KHDRBS3	merge_peak_112874 (-601119)
KIAA0247	merge_peak_33985 (-38397)
KIAA1009	merge_peak_98029 (-190163)
KIAA1109	merge_peak_85407 (+141762)
KIAA1324	merge_peak_5047 (+29244)
KIAA2022	merge_peak_120634 (-206648)
KIF16B	merge_peak_67258 (+404049)
KLF15	merge_peak_78441 (+170946)
KLF6	merge_peak_11361 (-248405)
KLHL4	merge_peak_120958 (-791531), merge_peak_120970 (-190402)
KLRC4	merge_peak_23738 (+12210)
KLRK1	merge_peak_23738 (-7529)
KPNA2	merge_peak_47773 (+147121)
KPNA4	merge_peak_79958 (+105356)
KRTAP11-1	merge_peak_70382 (-127041)
KRTAP19-8	merge_peak_70382 (+29880)
KSR2	merge_peak_28134 (+388082)
LANCL2	merge_peak_104065 (-131077)
LARP7	merge_peak_85181 (+68097)
LARS2	merge_peak_75772 (-6971)
LBR	merge_peak_9836 (+21680)
LCE5A	merge_peak_6191 (-49101)
LDB2	merge_peak_82424 (+660629)
LDLRAD1	merge_peak_3334 (+13719)
LEF1	merge_peak_85044 (-243490)
LEMD1	merge_peak_8864 (-8818)
LHX1	merge_peak_45872 (-176019)
LHX6	merge_peak_117233 (+37834)
LIG3	merge_peak_45743 (+18011)
LIN28B	merge_peak_98491 (-71343)
LIPC	merge_peak_37411 (-40999)
LOX	merge_peak_91259 (+922)
LPAR1	merge_peak_116688 (+8439)
LPAR4	merge_peak_120742 (+63736)
LRRC16B	merge_peak_32536 (-2808)
LRRK1	merge_peak_39782 (+169727)
LRRTM4	merge_peak_60014 (-531251)
LRTM1	merge_peak_76473 (-546476)
LY6E	merge_peak_113169 (+29783)
LY6H	merge_peak_113169 (+112400)
MAGEA10	merge_peak_122616 (-289)
MAGEA8	merge_peak_122529 (-33906), merge_peak_122540 (+304990)
MAGEA9	merge_peak_122529 (+112435)
MAGEB5	merge_peak_119191 (+532395)
MAMLD1	merge_peak_122540 (-216755)
MAN1A2	merge_peak_5577 (+191252)
MANEA	merge_peak_98342 (-579496)
MAP3K7	merge_peak_98296 (-320735)
MAP4K1	merge_peak_54500 (+132190)
MAP4K4	merge_peak_60872 (+146826)
MARCO	merge_peak_61623 (+62603)
MATN1	merge_peak_1970 (+391974)
MBD2	merge_peak_50751 (+303977)
MBOAT1	merge_peak_95440 (-127903)
MCAM	merge_peak_22204 (+1310)
MCHR2	merge_peak_98425 (-99015)
MCPH1	merge_peak_108010 (-321097)
MCTP2	merge_peak_39578 (+764233)
MDM2	merge_peak_26219 (+22214)
MED6	merge_peak_34040 (+5096)
MGAT4C	merge_peak_26626 (-8607)
MICAL3	merge_peak_71625 (+182000)
MIPEP	merge_peak_29278 (+280461)
MKS1	merge_peak_47171 (+19042)
MMP26	merge_peak_17487 (-32246)
MN1	merge_peak_72243 (+888322)
MPPED2	merge_peak_18350 (-594789)
MRM1	merge_peak_45872 (+160064)
MRPL19	merge_peak_59989 (-18693)
MSN	merge_peak_120327 (+121078), merge_peak_120335 (+258815)
MTHFD1	merge_peak_33673 (-43682)
MTL5	merge_peak_20152 (+27043)
MTPN	merge_peak_106693 (-549548)
MUC15	merge_peak_18298 (-41528)
MUSK	merge_peak_116688 (+360833)
MYCL	merge_peak_2558 (+9129)
MYO10	merge_peak_88116 (-96455)
MYO3A	merge_peak_12276 (-58547)
MYT1	merge_peak_69857 (+13198)
MYT1L	merge_peak_56529 (+408524)
N4BP3	merge_peak_93776 (+1244)
NAA30	merge_peak_33418 (+128715)
NARG2	merge_peak_37542 (-63359)
NAT8	merge_peak_59848 (-65998)
NAV2	merge_peak_18189 (+372128)
NBPF12	merge_peak_5864 (+176755)
NBPF24	merge_peak_5907 (-136303)
NCAM2	merge_peak_70169 (-352203)
NCAPG2	merge_peak_107734 (+67173)
NCK2	merge_peak_61039 (-218294)
NCR2	merge_peak_96824 (+9328)
NDFIP2	merge_peak_31182 (+310140)
NDN	merge_peak_36031 (-66078)
NDNL2	merge_peak_36196 (+231427)
NDUFA12	merge_peak_27001 (+297344)
NDUFA13	merge_peak_53848 (-25286)
NDUFA8	merge_peak_117233 (-31192)
NEK9	merge_peak_34296 (-43930)
NELL2	merge_peak_24759 (+29073)
NFATC4	merge_peak_32581 (+2053)
NHP2	merge_peak_93776 (+39280)
NIPAL4	merge_peak_92938 (+85989)
NISCH	merge_peak_76340 (+15924)
NKD1	merge_peak_41872 (+26)
NOS1	merge_peak_28134 (-249827)
NOX3	merge_peak_100743 (+128220)
NPAP1	merge_peak_36031 (-922013)
NPM3	merge_peak_15502 (+2155)
NR0B1	merge_peak_119226 (+161345)
NR3C2	merge_peak_86160 (-79408)
NRARP	merge_peak_118356 (-108840)
NRG3	merge_peak_14611 (-854171)
NRXN1	merge_peak_58842 (-399863)
NUDT10	merge_peak_119991 (-21019)
NYNRIN	merge_peak_32581 (-29822)
OLFM1	merge_peak_118166 (+194535)
OPRM1	merge_peak_100660 (-8308)
OR2V2	merge_peak_94002 (+29300)
OR51E2	merge_peak_17487 (-37182)
OSTF1	merge_peak_115016 (+219933)
P2RY10	merge_peak_120742 (-133976)
PCDH1	merge_peak_92156 (+66634)
PCDH19	merge_peak_121144 (+940880)
PCDH9	merge_peak_30909 (-647042)
PCMTD2	merge_peak_69857 (-78096)
PCSK5	merge_peak_115016 (-582168)
PDCD5	merge_peak_54138 (+57645)
PDE8A	merge_peak_39027 (+193456)
PDLIM1	merge_peak_15123 (-4353)
PGAP1	merge_peak_64290 (-31948)
PHACTR4	merge_peak_1889 (+18189)
PHLPP1	merge_peak_51083 (-103382)
PIKFYVE	merge_peak_64812 (+93296)
PLCH1	merge_peak_79760 (-62103)
PLCXD2	merge_peak_77830 (-66382)
PLEKHA7	merge_peak_18066 (+6036)
PLEKHD1	merge_peak_33985 (+88445)
PLIN3	merge_peak_52389 (-90102)
PLOD2	merge_peak_79347 (+256091)
PLXNA1	merge_peak_78480 (-257376)
PLXNA2	merge_peak_9170 (-744665)
POFUT2	merge_peak_71403 (+21460)
POU5F2	merge_peak_90418 (-321294)
PPAP2A	merge_peak_89055 (+187033)
PPAP2C	merge_peak_51811 (-4160)
PPIA	merge_peak_103712 (+16311)
PPIAL4A	merge_peak_5907 (+219567)
PPP1R26	merge_peak_118166 (-209747)
PPP6R2	merge_peak_73849 (+23437), merge_peak_73858 (+89036)
PRCD	merge_peak_48330 (+39393)
PRDM8	merge_peak_84119 (-57764)
PRKAB2	merge_peak_5864 (+93312)
PRKCE	merge_peak_58627 (+492856)
PROM1	merge_peak_82409 (+72186)
PRPF40A	merge_peak_62800 (-95357)
PSAPL1	merge_peak_82094 (-369226)
PSD3	merge_peak_108465 (-231804)
PSG3	merge_peak_54926 (+114156)
PTH2R	merge_peak_64812 (-47269)
PTPLB	merge_peak_78316 (+92868)
PTPN2	merge_peak_49662 (+109025)
PTPRD	merge_peak_113748 (-993628)
PTPRN2	merge_peak_107734 (-49951), merge_peak_107712 (+265217)
PXDN	merge_peak_56529 (-178086)
RAB27B	merge_peak_50775 (+82540)
RAB6C	merge_peak_62039 (-117862)
RAC1	merge_peak_102115 (+35637)
RALB	merge_peak_61699 (+20639)
RAPGEF1	merge_peak_117918 (+141769)
RASGEF1A	merge_peak_12954 (-57453)
RBBP7	merge_peak_118850 (+55078)
RBM34	merge_peak_10484 (-125586)
RBMX2	merge_peak_122037 (+127515)
RCC1	merge_peak_1889 (-61898)
RCVRN	merge_peak_44630 (-176187)
REG3G	merge_peak_60014 (-972082)
RERGL	merge_peak_24084 (+177699)
REV1	merge_peak_60690 (-27711)
RFC3	merge_peak_29834 (-174320)
RFFL	merge_peak_45743 (+90814)
RFPL3	merge_peak_72575 (+20934)
RFX6	merge_peak_99137 (-26402)
RHBDL3	merge_peak_45634 (+32288)
RMI1	merge_peak_115333 (+334720)
RNF146	merge_peak_99424 (-66577)
RNF148	merge_peak_106165 (-147253)
RORA	merge_peak_37542 (+84959)
RPL34	merge_peak_85044 (-208744)
RPL38	merge_peak_48001 (-508007)
RPL7	merge_peak_110581 (+108562)
RPRM	merge_peak_62800 (+665470)
RPS6KA3	merge_peak_119034 (-714830)
RPTOR	merge_peak_48707 (+38182)
RRAS2	merge_peak_17982 (+368)
RREB1	merge_peak_94552 (+117137)
RSPO3	merge_peak_99424 (+81429)
RTCB	merge_peak_72575 (+33454)
RUNX1	merge_peak_70703 (-479516)
RYR1	merge_peak_54500 (+51904)
SARS	merge_peak_5047 (-70673)
SAT2	merge_peak_44428 (-4834)
SBF1	merge_peak_73858 (+42665), merge_peak_73849 (+108264)
SBSPON	merge_peak_110581 (-92064)
SCLY	merge_peak_66149 (-27902)
SCMH1	merge_peak_2704 (-192520)
SDIM1	merge_peak_101313 (-179885)
SDK2	merge_peak_48001 (-51557)
SDR39U1	merge_peak_32591 (-30530)
SEC23A	merge_peak_32899 (+264957)
SEMA3C	merge_peak_104758 (+229706)
SEMA5A	merge_peak_87815 (+499657)
2021-09-07	merge_peak_103220 (+184314)
SETD4	merge_peak_70703 (+531402)
SFRP4	merge_peak_103381 (+396)
SH2D1A	merge_peak_121856 (+33581)
SH2D4A	merge_peak_108465 (-68128), merge_peak_108480 (+148374)
SH3YL1	merge_peak_56400 (+155575)
SHBG	merge_peak_44428 (+2547)
SHC4	merge_peak_36977 (-73590)
SHFM1	merge_peak_105202 (-127871)
SHOC2	merge_peak_15954 (+110398)
SHQ1	merge_peak_77079 (-30683)
SIK3	merge_peak_21976 (+125349)
SIM1	merge_peak_98425 (+371691)
SIPA1L3	merge_peak_54471 (+299206)
SKIV2L2	merge_peak_89055 (+40176)
SLC10A1	merge_peak_34024 (-32062)
SLC15A1	merge_peak_31535 (+224897)
SLC16A2	merge_peak_120614 (-66366)
SLC16A7	merge_peak_25842 (+593320)
SLC25A1	merge_peak_71663 (-62542)
SLC25A14	merge_peak_122031 (-108)
SLC25A43	merge_peak_121672 (+345)
SLC28A3	merge_peak_115333 (+25165)
SLC2A4RG	merge_peak_69802 (-1782)
SLC35F4	merge_peak_33418 (+77629)
SLC38A10	merge_peak_48790 (-27696)
SLC44A3	merge_peak_4701 (-84)
SLC4A7	merge_peak_74956 (-258596)
SLC5A12	merge_peak_18298 (+113268)
SLC5A2	merge_peak_41562 (-5905)
SLC6A2	merge_peak_42009 (-13193)
SLC8A1	merge_peak_58315 (+673181)
SLFN12L	merge_peak_45790 (-42229)
SLFN14	merge_peak_45790 (+28012)
SMARCA5	merge_peak_86018 (+68727)
SMC2	merge_peak_116333 (-540059)
SMOC1	merge_peak_34024 (-50065)
SMOC2	merge_peak_101497 (+380656)
SNRK	merge_peak_75667 (+191258)
SNRPE	merge_peak_8767 (+38834)
SNX16	merge_peak_110877 (-820486)
SNX9	merge_peak_100877 (-24103)
SOAT2	merge_peak_25360 (+56035)
SORL1	merge_peak_22330 (+31844)
SOX13	merge_peak_8767 (-173155)
SOX3	merge_peak_122351 (-310877)
SOX4	merge_peak_95458 (-996798)
SP100	merge_peak_65659 (+195209)
SPANXB2	merge_peak_122351 (-186654)
SPRY2	merge_peak_31182 (+548367)
SSR1	merge_peak_94552 (+88262)
SSTR4	merge_peak_67573 (-349095)
SSX2B	merge_peak_120021 (+78825)
ST18	merge_peak_109782 (-29254)
ST6GALNAC2	merge_peak_48330 (+6645)
STAB1	merge_peak_76340 (-23906)
STAC	merge_peak_75255 (-129929)
STARD13	merge_peak_29834 (-357974)
STC2	merge_peak_93537 (-2607)
STK24	merge_peak_31535 (-5759)
STXBP1	merge_peak_117557 (-25769)
STXBP5	merge_peak_100373 (+218691)
SULF1	merge_peak_110451 (-85385)
SYK	merge_peak_115659 (+81699)
SYNGAP1	merge_peak_96248 (+5669)
T	merge_peak_101313 (+92497)
TAB2	merge_peak_100444 (-180049)
TAF9B	merge_peak_120721 (-93074)
TAPT1	merge_peak_82424 (-11639)
TASP1	merge_peak_67211 (+391132)
TBC1D22A	merge_peak_73691 (+695349)
TBL1X	merge_peak_118555 (+68867)
TBX1	merge_peak_71694 (+766)
TBX18	merge_peak_98029 (+346721)
TBX20	merge_peak_103192 (-279969)
TBX22	merge_peak_120761 (-565369), merge_peak_120766 (-432162), merge_peak_120791 (+744849)
TBX3	merge_peak_27991 (-134355)
TCF4	merge_peak_50775 (+725215)
TEAD4	merge_peak_23181 (+23182)
TENM1	merge_peak_121856 (+583891)
TFB1M	merge_peak_100743 (-13199)
TFF3	merge_peak_71110 (+15749)
TGFB1I1	merge_peak_41562 (+5154)
TGFBR1	merge_peak_116177 (-91940)
THBS2	merge_peak_101497 (+431652)
THSD7B	merge_peak_62327 (-487912)
THUMPD2	merge_peak_58315 (-59913)
TIAM2	merge_peak_100723 (+319734)
TIMM22	merge_peak_43840 (+76432)
TMCC3	merge_peak_27001 (-55864)
TMED10	merge_peak_34296 (+5621)
TMEFF2	merge_peak_64169 (-119358)
TMEM105	merge_peak_48790 (+7673)
TMEM121	merge_peak_35885 (+957488)
TMEM132D	merge_peak_28838 (+103923)
TMEM158	merge_peak_75772 (-155312)
TMEM177	merge_peak_61666 (-15941)
TMEM242	merge_peak_100806 (+323199)
TMEM255A	merge_peak_121738 (+8791)
TNFRSF19	merge_peak_29278 (+29598)
TNP1	merge_peak_65051 (-533863)
TNS1	merge_peak_65051 (+550201)
TPGS2	merge_peak_50269 (+19441), merge_peak_50255 (+480281)
TPRKB	merge_peak_59848 (+28995)
TRAF3IP2	merge_peak_98946 (-218039)
TRAPPC11	merge_peak_87070 (-105159)
TRIM59	merge_peak_79958 (-10403)
TRIM7	merge_peak_94002 (+20929)
TRIT1	merge_peak_2558 (-9378)
TRPS1	merge_peak_111824 (+701149)
TSPAN14	merge_peak_14611 (+566977)
TSPAN9	merge_peak_23181 (-94781)
TTC30B	merge_peak_63720 (+87106)
TXLNG	merge_peak_118850 (+28381)
UBE2F-SCLY	merge_peak_66149 (+65911)
UBE3A	merge_peak_36069 (-371505)
UBE3C	merge_peak_107634 (+89838)
UCK1	merge_peak_117918 (-36873)
ULK4	merge_peak_75547 (+713372)
UNC5C	merge_peak_84639 (+350075)
UPK1A	merge_peak_54357 (+6767)
UQCRFS1	merge_peak_53987 (+863050)
USP22	merge_peak_45100 (+134427)
USP25	merge_peak_70102 (+79982)
USP6NL	merge_peak_11754 (-100141)
UST	merge_peak_100444 (+393675)
UVRAG	merge_peak_20661 (+204628)
VAMP3	merge_peak_368 (-362971)
VRK1	merge_peak_35271 (+320690)
VSIG4	merge_peak_120335 (+113597), merge_peak_120327 (+251334)
VWC2L	merge_peak_64909 (+306495)
WAS	merge_peak_119883 (-51947)
WBSCR17	merge_peak_104324 (-452335)
WDR13	merge_peak_119883 (+34341)
WIBG	merge_peak_25586 (-4766)
WIPF1	merge_peak_63620 (-41337)
WNT11	merge_peak_20661 (+186736)
WNT5A	merge_peak_76473 (+15396)
XAGE3	merge_peak_120021 (+37956)
XKR6	merge_peak_108211 (+231)
XKR9	merge_peak_110520 (+577696)
ZBED2	merge_peak_77830 (-13097)
ZBED4	merge_peak_73778 (+15401)
ZBTB2	merge_peak_100576 (+49571)
ZBTB32	merge_peak_54357 (-30947)
ZBTB33	merge_peak_121738 (+51890)
ZBTB9	merge_peak_96248 (-28746)
ZCCHC13	merge_peak_120614 (+50905)
ZCCHC2	merge_peak_51083 (+89061)
ZDHHC14	merge_peak_100877 (+418028)
ZFAT	merge_peak_112874 (-143300)
ZFP36L2	merge_peak_58435 (+261944)
ZFP42	merge_peak_87298 (-354807)
ZNF274	merge_peak_56358 (-25600)
ZNF32	merge_peak_13018 (-662399)
ZNF329	merge_peak_56358 (-6651)
ZNF423	merge_peak_41833 (-184445)
ZNF521	merge_peak_49969 (+821332)
ZNF556	merge_peak_52159 (+21691)
ZNF57	merge_peak_52159 (-11872)
ZNF750	merge_peak_48966 (-5731)
ZWINT	merge_peak_13460 (-989997), merge_peak_13444 (-264072)
