# Supplementary material for: Chromatin accessibility landscapes of immune cells in rheumatoid arthritis nominate monocytes in disease pathogenesis
Source: BMC Biol. 2021 Apr 16;19:79. doi: 10.1186/s12915-021-01011-6 (PMC8050920; doi:10.1186/s12915-021-01011-6)
Supplement: Supplementary file 7 — Additional file 7: Table S6. The list of differential expressed genes in OA-patient-derived monocytes after CRP stimulation. [file 12915_2021_1011_MOESM7_ESM.xls]

## Sheet: 工作表1
Additional file 7: Table S6: The list of differential expressed genes in OA-patient-derived monocytes after CRP stimulation.
GeneSymbol	OAM091ctrl	OAM093ctrl	OAM094ctrl	OAM091stim	OAM093stim	OAM094stim
JAK2	0	0	0	4.28465	7.01797	8.45665
GTF3A	0	2.13366	3.37241	7.7357	8.77497	8.06929
PSMB3	0	3.68471	2.72545	8.69328	9.66946	6.95705
ACOT9	0	1.42983	0	9.03227	6.34211	4.71833
CD2	0	0	1.92859	4.6627	7.79467	7.98527
CST3	0	0	1.52166	8.71738	4.31024	6.47235
SEC13	4.08694	0	3.05272	9.00028	9.81108	6.19825
PHB	1.15317	0	0	7.57565	3.15578	8.29156
CD274	1.66723	0	1.92859	7.16068	7.13432	6.99255
RHOH	0.183966	0	3.84904	6.30404	8.89705	6.47349
SFT2D2	1.39617	2.95914	0	3.87027	9.78651	8.27985
DIAPH2	0	0	0	7.50784	5.00659	5.04778
FAM214B	1.39617	4.02213	1.52166	7.30971	9.05391	8.05562
ROMO1	0	1.42983	2.50539	7.76181	8.70549	4.76387
BAG1	0	3.4809	2.24563	8.89745	7.78485	6.16809
NDUFB1	0	0	2.24563	6.30107	6.56897	6.47235
ANXA2P2	0	2.13366	0	6.64762	8.76334	3.6801
CARD16	0	0	2.72545	5.86829	9.41618	4.01744
SEC22B	0	3.4809	0.952788	7.30971	8.2404	5.40474
RPL30	4.2443	0	0	7.20892	8.14377	5.22104
MCOLN2	0	0	0	1.97065	7.02356	7.26482
SNRPB2	0	4.72314	0	5.84405	7.45384	7.63322
CSNK2B	2.09222	0	3.08489	6.71599	9.04981	5.4885
RCN2	0	0	2.50539	4.54735	8.42674	5.40474
UBXN2B	0	0	0	5.86829	8.17419	1.82066
PELO	0	0	1.92859	5.17126	3.65011	8.90832
ABTB2	2.91229	0	1.92859	6.59049	6.72783	7.14947
STK17B	0	0	3.08489	5.7688	5.78804	6.98616
PSMB7	2.55976	2.60465	3.2358	7.12088	9.07556	7.57053
C14orf166	0	0	0	5.00633	5.00659	5.28491
ATP6V1D	2.09222	2.60465	0	4.86895	9.09292	6.02581
RCN1	0	0	0	2.77376	6.71409	5.75972
CAPRIN1	0	0	3.71841	5.79432	5.9015	7.2489
HNRNPDL	2.55976	0	4.07941	6.81906	5.57651	9.41053
NDUFB8	3.97161	3.24348	0	5.7688	9.58579	6.99573
RALBP1	0	2.60465	3.61204	6.74245	6.50657	8.03255
MORF4L1	2.09222	0	3.91017	6.70527	7.4136	6.79102
STK11IP	2.55976	0	4.5518	7.37882	7.25942	7.35685
HAVCR2	0	1.42983	1.52166	5.45347	5.27341	7.10593
ALDH9A1	0	4.89727	0	7.16068	6.14625	6.32822
RAB24	2.09222	1.42983	2.24563	8.49417	8.02079	3.94021
FTSJ3	3.19537	0	0.952788	4.76951	6.88938	7.16652
HIST3H2A	2.09222	0	3.37241	6.37059	6.00669	7.66956
RPL3	2.74676	1.42983	2.50539	7.33601	8.07824	5.84694
MIR4709	0	2.95914	0	6.43691	6.84594	4.22705
WAS	1.39617	0	1.92859	7.5534	5.00659	5.28491
ID2	3.97161	3.4809	3.81747	7.99431	9.46212	8.16574
RBM26	1.39617	0	0.952788	4.13287	7.58796	4.93287
CMC2	0	0	0	5.71636	6.72098	1.82066
CKB	5.328	0	3.08489	7.92089	6.65059	8.07381
RPL18A	4.47355	0	2.24563	6.40413	8.58232	5.90906
EIF4A1	2.55976	1.82425	3.08489	7.39559	6.91363	7.29616
CITED2	0	2.60465	0	4.13287	6.13599	6.46317
UNC119	0	0	2.24563	4.60618	6.04012	5.66689
SLC7A11-AS1	3.81313	0	0	6.1511	5.96089	5.66689
MYL12B	0.626681	3.61992	3.49719	6.66156	8.34885	6.64858
SRSF9	1.39617	0	3.37241	8.18487	5.91358	4.5724
BECN1	1.39617	0	4.23086	4.60618	8.05117	6.82364
BCAP29	0	2.60465	0	6.42062	4.86455	5.15421
RPS19BP1	1.39617	0	1.52166	2.55231	7.8109	6.37299
PSMD14	0	0	0.952788	3.96322	6.35544	4.41004
RPL5	2.09222	2.60465	0	6.70257	6.11523	5.64272
EIF3E	0	0	0	4.82009	4.00638	4.89244
SMARCA5	4.47355	0	2.91634	8.02697	5.83957	7.1235
SMDT1	0	0	0	7.57565	2.0051	4.01744
HEIH	3.43191	0	1.92859	6.83144	7.49058	4.6227
RBM39	0	0	3.10744	4.71709	7.81872	4.14092
ABTB1	0	2.60465	1.52166	4.42197	6.09416	7.11474
STRN3	0	3.24348	0.952788	5.354	6.04012	6.25037
SASH3	0	0	3.08489	6.81906	6.01792	3.6801
TM9SF4	1.39617	4.81283	5.4297	7.74882	8.22836	9.02278
ANXA11	1.39617	3.36707	5.80449	7.66021	6.98593	9.24812
ANAPC11	0	0	2.86432	5.39032	5.32856	5.4332
RPL14	0	0	0.952788	2.55231	7.38397	4.01744
POR	3.43191	1.42983	3.37241	4.60618	8.21379	8.40728
KCTD12	3.97161	3.4809	2.72545	6.67536	7.53814	8.90832
ARPC3	4.2443	5.19287	3.37241	6.30107	10.5014	8.93593
UXT	2.55976	4.02213	0	6.37059	6.95803	6.15105
ZNHIT6	0	0	2.72545	6.75551	5.48238	3.36256
TAPSAR1	1.15317	0	3.40463	4.71709	6.46615	6.20157
MCM9	0	0	0	4.17234	3.98365	4.64721
PLAGL2	5.14047	3.4809	3.61204	8.21353	9.03745	7.78449
PSTPIP1	5.90094	3.4809	3.81747	9.7984	7.56135	8.63265
C11orf54	3.01295	0	1.92859	3.96322	6.66851	7.09409
KDM1A	1.39617	0	2.24563	4.71709	5.93743	5.75972
SENP3-EIF4A1	2.91229	2.95914	3.49719	7.70239	7.10478	7.32682
FCHSD2	0	4.97704	2.91634	6.98341	7.4497	6.21802
SMARCA5-AS1	2.55976	0	0	7.38723	3.39847	4.52028
CSF2RB	3.97161	4.02213	1.92859	7.75533	7.18168	7.71664
PREX1	5.49393	4.81283	4.99436	8.73231	9.4652	9.71728
TBC1D1	1.20515	1.23592	0	2.40105	6.52243	6.12686
MED14-AS1	2.91229	0	0	7.04849	3.17597	5.28491
TBCD	4.2443	4.72314	3.99727	7.97769	6.78152	10.7788
ZNF101	0	0	0.952788	2.55231	4.39879	6.5653
BSCL2	1.20515	0	3.29201	5.4145	6.9363	4.70905
MRPS5	0	0	1.52166	4.91621	3.46561	5.64272
ABHD12	2.09222	1.42983	1.26509	5.59089	4.00638	7.68739
TMEM30A	0	0	0	3.96322	5.05099	3.47635
SYNGR2	5.328	4.4148	4.36792	9.63144	7.12049	9.74309
GLIS3	0	1.82425	1.52166	5.24716	6.7037	3.77212
DHX15	2.09222	0	2.50539	6.79397	6.90156	3.23901
HNRNPAB	0	2.60465	2.50539	5.04937	6.53029	5.82562
TACC1	6.69791	5.12445	3.37241	8.62617	9.47372	9.37978
RTTN	0	0	1.52166	1.97065	5.43291	6.38761
FGD3	3.63508	3.24348	1.52166	5.00633	7.68625	7.9214
GDAP2	3.53707	0	1.26509	4.28465	7.37962	5.34607
TXNDC17	2.91229	2.60465	0	7.18017	5.25455	5.28491
GPR108	2.09222	5.05263	2.50539	6.38746	8.03744	7.40794
NDUFA11	2.91229	3.86326	2.33751	6.43691	7.65782	7.19728
IL4I1	5.33967	4.68564	6.32468	8.34369	9.5132	10.6638
COPRS	0	0	1.52166	3.77093	6.13599	3.77212
SERTAD1	3.43191	2.60465	0	4.60618	6.61406	6.95705
VPS13A	1.39617	0	0	4.71709	3.32805	5.4885
LAT	6.40329	7.40932	3.08489	9.75031	10.5036	8.77636
NFKBIE	3.81313	3.4809	4.5518	9.79683	8.28755	5.84694
C19orf59	6.60421	4.6275	1.92859	8.62261	9.06613	7.47108
REL	3.63508	2.13366	5.19192	6.87993	8.0539	8.01853
CASP5	0	0	0.952788	6.06285	3.63074	3.23901
DGKH	0	1.42983	0	3.96322	4.21589	5.22104
GAS5	0	0	0	5.54652	3.46561	2.95479
SF3B6	2.55976	0	1.92859	4.60618	7.57282	4.22705
NRP1	5.3474	2.13366	3.45678	6.79818	7.88839	8.16856
BANP	0	3.4809	3.91017	7.65042	6.00669	5.61813
VOPP1	0.860774	2.60465	2.01462	6.3319	6.95511	4.01744
GLA	5.14047	1.42983	2.50539	6.04878	7.17668	7.65755
PDCD10	0	0	2.97474	5.45347	5.89746	3.40149
SEPT1	0	1.42983	1.52166	3.54901	4.43275	6.73496
MAD2L2	3.43191	3.86326	3.2358	8.52879	6.41611	7.32302
SLC39A7	1.39617	0	1.92859	4.18526	4.09386	6.76886
B3GAT2	0	0	0	3.13507	3.96056	4.6227
CCDC23	0	0	0	1.97065	4.88921	4.85084
GPX1	7.4293	3.77675	4.49307	8.30515	10.3137	8.64639
AES	3.57048	2.30831	3.81747	5.33093	6.81624	9.11132
AP1B1	2.91229	1.93493	4.5518	7.01631	7.88635	6.04438
GJB2	1.39617	4.89727	2.50539	6.72928	7.80443	5.80399
MIR3173	0	0	0	3.77093	3.46561	4.29066
RELL1	2.91229	5.25819	1.92859	7.49622	7.28055	6.83435
RPSAP58	0	0	0	6.31877	1.81221	3.36256
SLC38A1	3.31848	3.51693	4.69764	9.11815	6.95316	6.88846
TOR1AIP2	3.19537	2.30831	2.65576	7.06955	5.26715	7.22196
PSMD7	0	1.42983	1.92859	6.1511	5.36419	3.23901
WDR83	0	2.13366	3.08489	6.81074	5.31041	4.44773
UBE2D3	3.25139	4.02213	3.45678	6.89704	8.44811	6.73369
PPIB	7.00335	2.60465	4.81417	8.58289	9.263	7.91637
KCTD10	0	0	0	2.77376	4.13569	4.41004
NECAP2	3.19537	2.60465	4.51291	4.94688	8.14462	8.50773
DUSP5	0	2.60465	3.61204	5.48516	7.11527	4.89244
OAZ2	2.91229	2.60465	5.19192	5.354	8.75498	7.87027
ATF4	1.78578	2.38829	0	4.6627	6.82052	3.94021
LARP1	3.81313	4.2954	6.99217	7.50011	9.55465	9.29314
TSPYL2	5.59481	3.24348	6.71222	8.83118	8.19413	9.71003
SLC35B1	1.39617	0	0	3.87027	4.13569	4.52028
ERGIC3	2.09222	2.60465	4.95138	5.09115	7.97832	7.68739
SAMD4B	4.11439	2.60465	5.88283	7.01631	7.50262	9.16958
LTBR	2.55976	2.13366	2.24563	5.57625	5.10463	7.28839
ANXA6	2.55976	2.60465	4.15712	7.8064	8.02079	4.52028
CHMP5	2.55976	2.60465	5.94988	6.81906	8.47846	6.83968
DTYMK	0	0	0	5.19701	3.09346	2.7285
GNA12	5.81989	2.85038	3.61204	6.83963	7.79467	8.63571
RBM5-AS1	0	0	1.92859	2.9657	5.13589	4.76387
GAPVD1	2.55976	1.42983	4.2067	7.02712	5.77486	6.32316
TMEM198B	0	0.509481	1.26509	3.42378	4.33738	4.93287
CCDC117	4.2443	3.63639	3.2358	5.89212	8.2144	7.92014
CAMSAP2	0	2.13366	0.952788	3.54901	4.62123	5.82562
ZBED6	0	0	1.52166	1.97065	4.59148	5.86794
ZNF267	2.09222	2.13366	3.49719	5.93864	6.72783	5.88865
RABAC1	4.2443	5.05263	2.91634	6.28316	8.96679	7.76782
NBPF25P	2.09222	6.10362	5.26395	8.43252	8.22352	7.60221
NOC4L	0	0	1.52166	3.13507	5.48238	3.6801
PER1	3.43191	4.72314	3.37241	7.90341	7.33767	7.01469
CFP	5.6891	4.4148	4.5518	6.67536	9.46929	9.22558
SEC22C	1.15317	0	1.63465	5.78162	2.39782	5.30815
DNAJB12	3.81313	3.1083	4.99436	5.43736	8.65604	8.47044
AKNA	2.91229	4.4148	5.29866	7.16068	8.83492	7.27272
UQCRFS1	2.09222	3.4809	3.08489	7.15083	6.67916	5.4332
BCLAF1	2.55976	2.60465	4.36792	5.52636	7.2751	7.31157
RSRP1	2.09222	0	2.24563	3.77093	4.76144	6.37299
RHOT1	2.09222	3.4809	1.92859	7.10695	4.23044	6.72059
HIST1H2BK	0	2.60465	0	5.17126	4.29185	3.6801
ALDOC	3.43191	2.13366	0	4.35494	6.66494	5.08414
HDAC1	1.39617	2.95914	5.46068	6.84371	6.39042	7.10593
ITGA5	6.08562	5.49339	7.19002	9.69887	10.138	9.45285
RTL1	0	0	0	3.28664	4.62123	2.60048
WBP1L	5.75598	2.60465	3.81747	6.12116	9.03262	7.53157
PDCD2	0	0	0.69932	2.2906	4.5143	4.38111
KRTCAP2	0	2.13366	1.52166	2.9657	5.11513	6.00699
CPSF7	2.55976	2.60465	3.13697	6.61934	6.76162	5.34607
EMD	0	3.4809	0.952788	5.04937	4.09386	5.71405
ARID4A	2.91229	3.4809	2.72545	5.20971	8.23319	6.02581
ZSWIM8	3.19537	3.24348	3.08489	7.49493	6.53811	5.78203
BCCIP	0.626681	0	0	5.85217	2.91279	2.12981
ATP6V0E1	2.55976	4.72314	5.92787	6.40413	8.2759	8.77289
TARP	3.19537	2.13366	3.2358	5.98371	8.05117	4.76387
HN1	5.85519	4.44717	2.66592	8.64833	7.16734	7.37373
KDM7A	3.43191	4.16523	5.11611	7.2919	7.94929	7.67553
DNAJC15	2.55976	0	3.91017	5.45347	5.56124	5.64272
FOXM1	0	0	1.92859	3.68621	4.83945	3.58182
SLC48A1	0	0	0	1.97065	5.23544	2.95479
NUP188	3.97161	2.60465	3.71841	6.28316	7.89247	6.25037
IL2RA	3.43191	6.70519	5.39804	8.58289	7.96097	9.08913
TRAPPC3	1.92515	3.4809	2.96654	5.26813	7.532	5.66689
UBA1	6.52972	4.72314	4.33485	8.3787	8.00818	9.27949
NT5C3A	0	1.82425	0	4.05054	3.00595	4.80801
MB21D2	2.09222	1.42983	2.24563	4.48602	7.22107	4.09075
SLC25A40	0	0	0	2.77376	4.13569	3.10389
IGFBP7	0	0	0	2.9657	1.70515	5.31581
RAPGEF2	1.39617	5.05263	3.08489	7.42039	5.96089	6.08082
RPL35A	4.47355	5.32068	4.43185	8.33589	9.01521	6.79102
SWAP70	4.36347	3.24348	3.71841	7.97211	7.08356	6.18492
MSN	7.41558	6.23922	7.84102	10.0978	11.0378	10.2264
FFAR2	2.55976	2.95914	3.61204	5.54652	6.17663	7.23279
TM9SF3	5.64272	2.13366	2.72545	7.11076	6.44135	6.75764
DCXR	1.39617	0	0	1.97065	4.98386	4.22705
LY6E	3.63508	1.42983	3.08489	4.21075	7.06744	6.64046
GMFB	0	1.42983	1.52166	4.28465	2.465	5.94903
ZNF800	3.43191	4.4148	3.08489	7.33601	7.0011	6.31298
LOC100862671	2.91229	0	3.2358	5.66194	4.86455	5.31581
PROS1	0	0	0	1.97065	4.91346	2.78848
AIMP2	0	0	0.952788	2.55231	3.65011	4.41004
ATP6V1H	4.02079	4.33631	2.58254	5.27159	7.29831	8.02789
GGA3	1.39617	2.89487	3.29201	4.60618	5.78541	6.84286
PDLIM7	5.60694	4.09545	6.06524	8.61457	7.45281	9.32102
GRN	5.14047	6.92225	8.28365	9.11562	11.0086	9.83796
CAPZA1	5.328	4.02213	4.30102	6.90357	8.77662	7.58329
RNPS1	3.60314	2.46408	2.24563	5.12507	6.91764	5.88178
COPS2	0	3.4809	1.92859	4.35494	5.65052	5.01049
PGD	4.84521	4.16523	6.09516	7.02712	9.65065	7.98046
GYS1	3.2786	4.81283	4.23086	6.72486	7.26414	7.88064
CCDC71L	2.55976	2.13366	1.52166	6.70257	4.29185	4.76387
RPL28	5.33967	4.77762	5.4297	8.72437	8.2356	8.12531
SLC25A44	1.56483	3.24348	4.30102	5.55252	6.33044	6.75764
XRCC6	4.82459	7.0931	6.76902	8.11062	10.183	9.88057
POM121	5.95886	4.02213	4.52273	7.20892	8.58043	8.19096
ARPC1B	4.47355	6.68158	4.49307	7.93244	8.74656	8.41086
PLD1	3.43191	4.52506	2.50539	6.28316	7.69851	5.90906
SEC31A	3.43191	4.23178	3.35052	5.17126	7.95465	7.27272
ISG20	2.55976	4.81283	6.11477	7.9998	6.97253	7.84401
CTSO	0	0	0	2.55231	4.93731	1.82066
MAT2B	2.74676	0	0	5.1116	3.67869	3.23901
CTNNA1	3.43191	5.40386	2.24563	6.1511	7.07821	7.1235
SH2B1	2.55976	0	3.14716	5.53446	4.37104	5.0697
TCEAL8	0	0	0	2.2906	2.0051	4.9722
PYGB	5.38545	2.60465	2.91634	6.37059	5.96089	7.8387
SERPINB8	3.97161	2.26659	5.33255	6.94689	7.6836	6.19742
TXLNA	2.91229	3.68471	4.36792	6.24665	8.00959	5.88865
G3BP1	4.2443	2.60465	2.24563	6.56106	7.06203	4.6227
CEP162	0.860774	0	0	2.55231	4.09386	3.36256
KMT2E-AS1	2.55976	2.60465	4.43185	5.96135	6.05109	6.72348
SLC7A6	2.55976	4.02213	3.61204	4.76951	6.56132	7.97563
CALM3	4.2443	4.72314	6.07528	7.47665	9.06613	7.59593
PDIA4	3.43191	6.13874	3.2358	7.41217	8.19165	6.29759
LPIN1	0	1.18308	0.766983	5.14174	3.25401	2.60048
DLST	0	1.18308	1.39907	2.77376	5.53803	3.30211
KTN1	6.30993	3.86326	3.51698	7.83537	8.28135	6.5653
THRAP3	5.07213	3.86326	4.71487	6.70257	8.03191	7.85982
HK1	3.43191	3.02067	3.65553	6.96104	5.54271	6.54457
KPNA2	3.63508	3.4809	3.49719	6.48473	7.31054	5.73707
GADD45B	7.00335	3.86326	4.99436	7.18017	8.71931	8.86718
FANCG	2.55976	2.13366	2.24563	5.09115	4.86455	5.88865
MESDC1	4.84521	4.89727	3.81747	8.28729	6.7482	7.41509
IST1	2.55976	3.89099	3.21172	6.53101	7.39908	4.55524
GTF2B	0	0	0	1.97065	4.70698	2.12981
TIMM10B	0	2.13366	0.952788	4.71709	4.53007	2.60048
RNH1	1.39617	4.16523	2.38135	6.70257	5.0234	4.9722
ERAP1	0	1.09047	1.92859	4.13287	5.24821	2.38425
RIMKLB	1.39617	2.60465	3.2358	3.54901	6.33763	6.04438
MIR8072	0	0	0	1.97065	2.7062	4.01744
DAZAP2	5.72664	5.9341	4.58967	8.20324	8.56361	8.13791
IRAK1	6.30993	3.40602	3.37241	6.76844	7.6227	7.33187
PRKCSH	3.4749	3.43644	3.61204	5.42107	7.78287	5.93318
MTG1	4.11439	5.25819	3.81747	5.8194	8.1792	7.76223
HS3ST3B1	2.55976	5.74197	4.43185	7.59756	6.85849	6.84499
SDHAF1	0	0	0	1.5589	3.32805	3.6801
GLTP	2.55976	4.2954	3.2358	6.19008	7.69327	4.76387
TGIF1	3.41194	1.97316	2.34558	5.19236	4.17999	6.89515
CPM	5.97767	6.96201	4.5518	8.44466	8.1842	9.39434
GNB1	4.92488	3.80617	3.57476	5.78586	8.22352	6.82364
PXK	3.43191	2.60465	4.49307	5.84055	5.7307	7.48474
RBM42	3.63508	5.25819	3.81747	5.54652	8.05662	7.63322
IKZF1	3.19537	2.13366	2.24563	6.19008	5.19644	4.70402
SENP6	1.39617	3.4809	2.24563	5.00633	4.11493	6.486
RPL6	4.18081	4.81283	6.15321	7.66828	8.25944	7.69623
LRP10	4.84521	5.54665	5.7131	8.10043	8.11791	8.35988
VPRBP	2.09222	1.42983	1.52166	6.09058	4.21589	3.17303
N4BP2L2	2.80407	4.07143	1.80528	6.55609	5.98778	4.5724
DCAF11	2.55976	3.19092	3.94564	6.58465	5.05099	6.49142
CHKA	4.67131	2.60465	2.91634	6.90357	6.86472	4.85084
ATRX	5.07213	4.4148	2.91634	6.42062	6.86472	7.54467
FBXW5	4.57582	2.13366	3.91017	6.64762	5.09406	7.30388
NDUFA4	0	0	2.72545	4.05054	3.32805	3.77212
AGAP3	5.28838	5.32068	7.94875	8.7378	9.63432	8.58164
DNM1L	1.26236	2.13366	2.69599	3.38591	4.59148	6.49952
VAV1	4.47355	7.16298	5.68714	7.59514	9.08894	9.0063
SH3BP5-AS1	6.45117	5.32068	5.19192	7.63335	8.2759	9.41411
LOC146880	1.78578	4.02213	1.73943	6.20918	5.40752	4.22705
TNPO2	6.34896	4.4525	4.38954	8.99607	7.29831	7.18895
PRRC2A	2.91229	3.4809	4.99436	5.67574	7.30138	6.68848
LMAN2	4.2443	5.91397	7.40437	8.59019	9.21746	8.0091
HSP90AB1	6.37378	8.22646	7.54689	10.4416	10.5058	9.42655
PCMTD1	0	0	0	2.70366	4.06529	1.42669
CD14	8.89951	9.72805	10.6656	12.1829	12.2926	13.009
CEP120	2.09222	0	0.952788	3.28664	4.05078	3.85861
ADAMTS5	0	0	0	3.28664	2.465	2.38425
FYTTD1	2.91229	2.60465	4.74874	6.2528	7.1565	4.9722
RAD51L3-RFFL	4.92488	2.13366	2.24563	5.45347	5.69317	6.26628
NINJ1	9.53516	8.671	8.81108	12.3243	12.2279	10.555
WDR83OS	4.47355	5.74197	6.20902	9.32712	8.32645	6.83435
TRG-AS1	1.39617	0	0	3.13507	3.70672	2.60048
KDELC2	0	0	0	2.9657	3.25401	1.82066
CXorf38	2.09222	2.60465	2.24563	4.6627	5.46608	4.85084
STK3	1.66723	1.09047	2.14749	5.24716	4.77914	2.90145
ALAS1	2.55976	4.97704	2.72545	5.54652	6.20638	6.49952
PEA15	6.36809	6.17301	5.29866	7.36185	9.42253	9.03908
STIP1	2.09222	3.24348	2.58254	4.62527	6.55362	4.71833
HLA-J	0	0	0	2.77376	1.81221	3.36256
KIF5B	3.81313	4.16523	3.08489	5.17126	6.95511	6.86602
TGOLN2	5.73403	6.96201	5.9929	8.98456	9.54861	8.07268
OSGIN2	2.09222	2.95914	3.00308	6.61934	5.47425	3.85861
CALU	3.43191	4.6275	3.71841	5.96135	7.15141	6.53934
TMEM159	0	0	0	1.5589	2.7062	3.58182
CNRIP1	0	0	0	4.42197	1.5895	1.82066
JTB	5.97767	4.97704	4.66254	7.70911	9.0836	6.64046
TPT1-AS1	1.39617	3.24348	1.52166	3.28664	5.53021	5.1196
CEBPD	2.09222	2.13366	3.71841	5.354	6.24511	4.09075
TNFAIP2	7.83195	8.99701	6.38083	10.2217	10.0943	10.5957
ACTL10	0	0	0	3.87027	2.0051	1.82066
PTPN9	3.43191	2.13366	2.50539	5.51617	5.9015	4.29066
SDHA	1.39617	0	1.52166	2.55231	3.76118	4.22705
NBPF12	5.26816	5.12445	3.81747	6.22804	8.00113	7.60221
FNBP1	6.24932	6.88138	7.6187	8.73561	9.39803	10.2325
OPTN	4.36347	5.19287	4.622	5.6894	7.72359	8.37829
FPR2	3.97161	5.40962	4.30102	7.3273	6.4784	7.47108
PDE4B	4.27503	5.32068	3.84121	7.28291	7.20274	6.51292
DOCK4	7.20831	6.7513	5.33255	9.00247	9.46622	8.38195
SRRM1	3.19537	5.69556	5.39804	7.42856	6.67207	7.73961
FOSL2	7.50902	7.56263	7.4359	9.81409	10.4013	9.8219
UBE2F	2.55976	1.31172	3.96522	5.45347	5.15636	4.70087
VNN2	0	0	1.02826	2.77376	2.91279	2.78848
CDC42	6.08562	6.27122	6.33697	8.48962	9.20195	8.44504
HNRNPH2	5.38545	4.81283	5.97155	7.56085	7.8109	8.21165
CTTNBP2NL	2.55976	2.60465	3.37241	3.96322	6.86472	5.1196
RPN1	6.15334	4.4148	6.54883	8.16054	8.67389	7.68739
SRCAP	6.01456	7.38394	5.7131	7.78746	9.60018	9.12229
C16orf58	3.19537	1.42983	0.952788	3.77093	4.43275	4.76387
HMGN1	2.55976	3.86326	3.49719	5.13176	6.32864	5.84694
SEC63	2.55976	3.4809	1.52166	5.71636	4.83945	4.35158
ARSA	3.81313	5.85608	4.58592	7.50938	6.0984	7.97563
CCR1	3.63508	2.60465	2.50539	5.71636	4.49835	5.84694
RPL36A-HNRNPH2	5.38545	4.4148	6.68624	7.69224	7.83649	8.24415
ARHGAP17	2.55976	2.60465	3.49719	3.77093	5.9015	6.25037
RBM3	5.20573	4.02213	2.72545	6.42062	5.86466	6.897
NANS	2.55976	2.60465	1.52166	3.28664	4.83945	5.78203
PAG1	3.81313	5.38058	5.54982	6.31877	7.99829	7.64543
RPL13AP20	0	0	0	1.97065	2.0051	3.23901
STXBP2	7.64463	7.16298	5.9929	10.4708	8.95442	8.56994
LENG1	0	0	0	1.5589	3.00595	2.60048
SIGLEC15	3.63508	3.86326	5.68714	6.24665	7.0011	7.08814
CSRP1	3.97161	2.60465	4.5518	5.54652	5.59162	7.13004
ZNF706	6.72598	5.69556	6.72822	9.87067	8.29449	8.10732
PNKD	5.45867	7.08111	5.19192	8.35888	8.58043	7.88236
TRIM38	7.49604	5.69556	5.52071	9.26229	8.12052	8.41444
HMGB2	1.66723	0	1.92859	2.9657	4.09386	3.58182
SH3BP5L	2.09222	2.60465	2.72545	4.21075	6.21616	4.01744
SYNCRIP	2.91229	3.27988	2.991	4.01376	6.64336	5.53051
TMUB1	3.19537	5.19287	5.41395	6.75551	6.83963	7.2083
SETD9	0	0	0	2.13948	3.39847	1.42669
MAPK8IP3	5.38545	3.86326	5.4297	8.44062	6.88326	6.29759
GATAD2A	5.97767	6.42135	4.30102	7.74882	7.66498	8.21575
NUP153	3.43191	2.13366	4.30102	5.63394	6.24511	4.89244
RAD21	3.63508	5.32068	2.50539	6.19008	6.28284	5.88865
ZC3H7B	4.11439	3.68471	4.30102	6.71599	7.02356	5.22104
CAHM	0	0	1.52166	2.77376	3.46561	2.12981
TFAP2B	0	0	0	3.66423	1.32601	1.82066
GPD1L	0	0	1.52166	1.97065	2.81318	3.47635
SFPQ	5.93981	4.4148	5.60633	7.23711	7.42882	8.01853
FOLR3	0	0	0	1.97065	2.32737	2.38425
KIF13B	4.76088	3.68471	4.07941	6.76844	6.28284	6.0987
VAC14	4.2443	4.72314	5.52071	7.81265	7.32869	5.94903
E2F3	3.81313	4.4148	4.23086	6.54611	6.34657	6.16809
GTF2A2	1.39617	0	1.92859	3.87027	3.25401	2.78848
UCA1	0	0	0	1.97065	2.0051	2.60048
LOC339539	0	0	0	3.42378	1.32601	1.82066
ZNF148	3.43191	2.13366	3.61204	4.71709	5.41603	5.59312
ANKRD20A4	0	0	0.952788	2.55231	2.81318	2.12981
TSC22D1	1.56483	1.60074	2.30146	3.47518	5.26589	3.26458
WDR48	1.39617	0	0.952788	3.96322	3.09346	1.82066
SNX6	4.92488	3.4809	5.39804	6.64762	6.31049	7.37163
ZFAS1	0	0	0.806107	2.17099	2.59063	2.55975
POLR2A	6.30993	6.58304	5.60633	8.12074	8.71931	8.16149
LINC00657	5.38545	5.32068	4.76538	7.69563	7.12569	7.1235
SCAF1	5.90094	6.88138	5.7131	7.43669	8.47642	9.04601
RAB5C	3.81313	3.68471	3.61204	5.2223	6.51716	5.80399
VIM-AS1	7.48294	7.10202	8.27278	8.87669	10.5643	9.82123
ERGIC1	4.92488	4.97704	4.23086	7.34468	6.16658	7.02408
NBEAL2	4.47355	5.59801	5.39804	6.45303	8.21623	7.18338
THNSL2	0	0	0	2.77376	1.0034	2.60048
GTF3C1	5.81989	5.12445	4.15712	6.08025	7.40764	7.95614
MAPK6	5.328	5.64761	4.30102	6.56106	7.11004	7.90116
PYDC1	0	0	0	2.55231	1.32601	2.38425
MDM2	5.66145	5.70496	7.20473	8.44062	7.34125	9.04969
ATP6AP1	5.93981	4.6275	6.34806	7.3273	8.24995	7.58962
ANKRD20A2	0	0	0.952788	1.97065	3.09346	2.12981
ANKRD20A3	0	0	0.952788	1.97065	3.09346	2.12981
LRCH4	6.77518	8.44419	7.64927	10.2381	8.95296	9.91504
PNPLA2	6.18605	7.94633	7.42808	8.52308	9.34886	9.86955
PRORSD1P	0	0	0	0.9805	2.81318	2.38425
STEAP4	0	0	0	2.55231	1.0034	2.60048
SLC7A5P2	4.11439	5.19287	4.5518	7.2919	6.75493	5.94903
PET100	4.11439	3.24348	4.86137	6.22804	6.68621	5.4332
MMP14	7.86262	9.41014	7.14304	9.848	10.2922	10.3778
NBPF8	6.27994	7.70998	6.07528	8.50387	9.15738	8.48751
KLC2	3.43191	3.98403	4.4474	6.30107	6.66494	4.9722
DTX2	5.92051	7.54638	7.07709	8.59474	9.15685	8.82215
PXN	5.51982	5.62303	7.48758	7.83742	8.42094	8.39828
C10orf88	0	0	0	2.77376	0.587233	2.60048
NFATC2	2.55976	3.77675	1.92859	4.54735	5.05644	4.6227
ZNF582	0	0	0	2.77376	1.32601	1.82066
LOC145783	0	0	0	3.13507	1.32601	1.42669
FLCN	3.72685	2.38829	3.00308	5.6894	5.37296	3.94021
CBX4	4.47355	3.24348	3.81747	5.48516	5.66488	6.23429
IL10RA	5.44071	5.54665	5.97155	8.32499	7.66854	6.78551
LOC100505658	0	0	0	1.97065	2.0051	1.82066
ZNF548	0	0	0	1.97065	2.0051	1.82066
EIF4H	3.19537	4.16523	3.91017	5.354	6.52243	5.18801
TXNIP	6.69791	6.17301	7.90999	8.51159	8.31056	9.74876
TMEM216	0	0	0.952788	1.97065	2.32737	2.38425
ATP1B3	7.07496	7.03837	6.63283	8.39548	9.89477	8.15723
CD63	10.1778	9.47855	10.3348	11.382	12.4319	11.8736
WASH3P	5.26816	5.54665	4.95138	6.40413	7.80767	7.2489
PCNX	3.19537	4.02213	4.49307	5.51617	6.19653	5.69066
GOLGA5	1.39617	0	1.52166	3.54901	2.91279	2.12981
WNT9A	0	0	0	2.77376	2.0051	0.882953
IRGQ	3.43191	5.12445	4.07941	5.86829	6.88326	5.54176
GRAMD1A	7.49604	7.46917	8.51894	8.79687	10.5542	9.77124
ENG	4.78954	4.16523	4.23086	6.13121	6.30439	6.38761
AKAP13	4.95049	6.87445	5.66957	7.49493	7.95806	7.67553
LOC728752	0	0	0	1.97065	1.0034	2.60048
ZNF264	4.2443	3.4809	5.22839	5.38792	6.45793	6.59079
PIK3CB	4.2443	3.1083	3.08489	5.20971	5.78804	4.89244
SLC16A14	0	0	0.952788	1.97065	1.32601	3.10389
WWP2	3.19537	4.24473	4.30102	4.68471	6.25464	6.24717
ERBB4	0	0	0	1.97065	1.32601	2.12981
QSOX1	7.6795	8.34244	7.22653	9.18118	9.30828	10.162
CD82	8.55599	7.98543	7.66599	9.26458	10.7424	9.59821
PANK3	0	0	0	1.5589	2.0051	1.82066
SLC39A8	6.90855	7.75027	6.37271	9.04029	9.0433	8.32802
PDK4	0	0	0	0.9805	2.0051	2.38425
ZNF226	0	0	0	1.11622	1.89249	2.33683
CHD1	3.43191	4.4148	4.36792	6.04878	5.15636	6.32822
DENND5A	5.90094	4.97704	6.78746	7.66136	7.44555	7.83337
PARD3B	0	1.42983	1.52166	2.55231	2.7062	2.95479
PHAX	4.76088	3.4809	3.99727	6.51575	5.09406	5.88865
WBSCR28	0	0	0	2.77376	1.5895	0.882953
TCF15	0	0	0	2.77376	1.0034	1.42669
TMED9	4.76088	4.72314	4.66254	7.48451	6.45793	5.40474
PSAP	8.88962	9.50738	10.2845	10.7148	12.0394	11.1038
CHML	0	0	0	1.5589	1.0034	2.60048
HDGF	7.60486	7.73314	8.33193	9.25082	9.95905	9.60604
ANPEP	8.55599	8.1233	8.78988	9.43043	10.9851	10.1873
TESPA1	0	0	1.26509	1.5589	3.00595	1.82066
BLACAT1	0	0	0	1.97065	1.32601	1.82066
FLRT2	0	0	0	1.97065	1.32601	1.82066
OR1B1	0	0	0	1.97065	1.32601	1.82066
ACO2	2.09222	2.13366	2.50539	3.28664	4.93731	3.58182
ZNF517	0	0	0.952788	2.55231	1.32601	2.12981
SIRPA	8.32832	9.1795	7.8508	9.49541	10.4301	10.4865
PGM2	0	0	0	1.5589	1.32601	2.12981
METRNL	9.39181	8.29654	9.06906	10.7913	9.85385	11.1214
KANSL1	7.48294	7.68645	6.4442	8.50129	8.98835	9.10027
ORC4	0.626681	0	0.391625	1.5589	1.32601	3.10389
CD97	5.00038	5.12445	3.71841	5.57625	6.68151	6.5437
MGLL	5.49393	3.91819	4.05255	6.42607	6.35544	5.60984
CD74	6.07401	7.42718	7.10759	7.8064	8.52773	9.16535
GRB2	8.44552	8.19594	7.33082	10.1118	9.6215	9.11901
PAMR1	0.493654	0	0	1.5589	1.17371	2.60048
RNF145	6.09253	6.64785	7.16013	8.52765	7.79271	8.36284
PAPD7	4.11439	3.4809	3.13697	5.57625	5.69317	4.22705
RBM34	1.06213	2.13366	1.80528	3.23786	3.09346	3.40149
PTBP1	6.57981	7.52331	7.12381	7.89753	9.25867	8.77196
P4HA1	5.64272	5.83053	7.09448	7.59756	8.24518	7.32682
EIF2S1	0	0	0.952788	2.2906	1.32601	1.82066
RPL18	3.19537	3.86326	4.60823	5.54652	5.87705	4.71833
ETS1	6.80707	7.91629	6.77519	8.29177	8.27824	9.36693
B9D1	1.39617	0	0.391625	2.55231	1.87942	1.70091
PIKFYVE	1.39617	2.13366	1.52166	3.0244	2.59063	3.77212
CAST	5.58667	6.02448	6.3286	7.79274	7.00769	7.45959
PICALM	5.44071	4.19889	5.32415	6.82526	6.19158	6.12947
OR13D1	0	0	0.952788	1.97065	1.32601	1.82066
TIFA	0	0	0.952788	1.97065	1.32601	1.82066
THAP10	0	0	0.952788	0.9805	2.0051	2.12981
CD84	2.55976	3.94488	2.72545	4.35494	4.65038	4.35158
TNFSF12	0	0	0.952788	1.5589	1.32601	2.12981
GNS	8.56223	9.61415	8.5837	10.387	10.523	9.86955
RP11-588G21.2	0	0	0.952788	1.5589	1.5895	1.82066
ARPC4	8.22915	8.33489	8.8678	9.29227	10.2485	9.87215
SH3BGRL3	8.22719	7.42718	7.4359	9.09523	8.65064	9.26571
NBPF15	9.27884	8.7862	8.57665	9.63497	10.6477	10.2476
PPIF	7.10947	7.88562	7.98116	8.79054	9.43305	8.5922
SUPT5H	7.28579	7.23776	6.79963	8.4315	8.18295	8.46097
KPNA7	1.39617	1.42983	0.952788	3.13507	2.0051	2.38425
ARHGDIA	9.0193	8.92843	8.59654	9.35525	10.5008	10.2616
GGT5	9.39181	9.09859	9.44133	10.9608	10.1565	10.2685
TPI1	11.4137	11.9092	11.791	12.4517	12.7466	13.2512
EMP3	7.45637	7.41291	7.67922	8.41206	8.21135	9.21947
JAK3	9.24043	9.25077	8.56956	9.75682	10.0319	10.5493
TNFRSF1B	12.0722	12.711	12.2455	13.2502	13.6888	13.1666
IGF2R	6.30993	6.17301	6.64637	7.47665	7.33319	7.2489
TSEN54	2.09222	2.60465	2.72545	2.9657	3.39847	3.6801
RNASEK	11.4972	11.395	11.2783	11.7145	12.3221	12.6745
CANX	8.61122	8.66197	8.26183	9.34017	9.77125	8.91085
NRDE2	2.09222	1.42983	1.52166	2.55231	2.81318	2.12981
BASP1	9.62586	10.2666	9.51881	10.719	10.7107	10.4317
SRSF4	4.67131	4.89727	4.81417	5.79432	5.57651	5.22104
XIRP1	3.97161	3.4809	3.81747	3.13507	2.86384	3.10389
MAP4K1	3.43191	3.86326	3.08489	2.55231	2.7062	2.60048
IL9R	3.43191	3.36707	3.37241	2.2906	2.2533	3.10389
SALL3	6.11988	5.78693	5.57835	5.28366	4.53007	5.08414
PECAM1	4.2443	4.2954	3.91017	2.77376	3.65011	3.36256
FZD3	2.55976	3.24348	2.72545	1.97065	2.0051	1.82066
ABHD15	2.55976	3.4809	2.50539	1.97065	2.0051	1.82066
NLRP2	4.67131	4.52506	4.33485	4.13287	3.09346	3.53005
SH3GL1P2	4.67131	4.02213	3.61204	3.28664	3.09346	3.10389
SPTBN4	4.04476	3.86326	4.07941	3.21284	2.39782	3.47635
ASPSCR1	2.55976	2.73274	2.24563	0.9805	1.81221	1.82066
MAGT1	2.55976	2.13366	2.50539	1.97065	1.32601	0.882953
ULK4	2.91229	2.95914	3.2358	2.2906	2.32737	1.42669
ASIC3	3.19537	2.60465	2.91634	1.97065	1.25187	2.38425
FAIM2	3.63508	3.68471	3.49719	2.77376	2.32737	2.60048
ITGAE	3.43191	4.02213	4.15712	2.77376	2.59063	3.10389
SRM	2.55976	2.13366	1.92859	1.5589	1.0034	0.882953
CHAF1A	4.2443	3.68471	3.81747	3.28664	2.32737	2.95479
ACACB	3.43191	4.2954	4.49307	2.9657	2.81318	3.23901
ZNF84	3.97161	3.90465	3.08489	2.9657	2.465	2.26263
CNTNAP1	4.36347	4.16523	4.49307	3.77093	2.7062	3.23901
VSTM4	2.09222	2.95914	1.92859	1.2985	1.17371	1.18029
CASKIN1	5.54525	5.59801	4.71487	4.6627	3.91324	3.94021
IGDCC3	3.63508	3.24348	3.37241	2.77376	2.0051	2.12981
RGL3	3.97161	3.24348	3.37241	2.77376	2.17522	2.26263
TRPV1	4.11439	3.82066	3.63937	3.28664	2.465	2.44142
DDX51	3.19537	2.60465	3.61204	1.5589	2.32737	2.12981
CALHM3	3.43191	2.60465	2.50539	1.97065	1.32601	1.82066
ARHGEF4	2.55976	2.95914	3.2358	2.2906	1.17371	1.82066
CTCF	4.41956	3.68471	3.2358	2.9657	2.39782	2.49641
C9orf37	3.63508	3.68471	3.99727	2.9657	2.465	2.38425
COL18A1	2.91229	3.68471	3.08489	1.77942	2.0051	2.38425
GRIK4	1.39617	1.70437	1.52166	0	0	1.08782
ZNF469	6.39632	5.91397	6.60537	4.82009	5.07269	5.4885
PRIMPOL	2.55976	3.24348	2.72545	1.5589	2.0051	1.42669
ASB9P1	2.55976	2.13366	3.2358	0.9805	1.5895	1.82066
C11orf95	4.92488	4.97704	4.95138	4.05054	3.52977	3.6801
ZFR2	3.6969	2.46408	3.13697	2.2906	1.5895	1.82066
LPAL2	1.39617	1.82425	1.26509	0	0	0.882953
RBAK	2.74676	3.24348	3.81747	1.5589	2.2533	2.38425
DSTYK	4.62436	5.05263	3.99727	3.21284	3.25401	3.58182
ZNF280B	3.19537	4.02213	3.37241	2.55231	2.59063	1.82066
OLFM1	2.55976	2.87835	2.50539	1.43457	1.09107	1.73179
DIO3	3.43191	2.60465	3.2358	1.5589	2.17522	1.82066
HPN-AS1	2.55976	2.60465	2.61961	1.5589	1.32601	1.18029
KCNIP4-IT1	2.91229	3.4809	3.2358	1.97065	1.32601	2.60048
PKLR	1.78578	2.13366	2.91634	1.5589	1.0034	0.507996
CERS1	3.57048	3.91819	4.34596	2.19163	2.7062	3.15035
PCDHGA12	2.55976	3.1083	2.72545	1.97065	0.810273	1.82066
RASGRF2	2.55976	2.13366	3.2358	0.9805	1.32601	1.82066
TRIM71	2.55976	3.24348	3.61204	1.97065	1.81221	1.82066
TRIM67	3.97161	3.24348	3.08489	2.2906	1.5895	2.60048
GTF2IRD1	4.40111	3.86326	3.91017	2.9657	2.22774	3.15035
ATAD3B	4.11439	4.16523	4.36792	2.2906	2.81318	3.6801
BMI1	3.97161	4.02213	4.60823	2.77376	3.17597	2.78848
PODN	3.43191	3.68471	2.77559	2.61094	1.5895	1.82066
ALPPL2	2.91229	3.86326	3.37241	2.2906	1.5895	2.38425
DOPEY1	2.09222	2.13366	1.92859	0	1.32601	0.882953
SLC30A3	2.09222	2.13366	1.92859	0	1.32601	0.882953
SNX29P2	2.55976	2.60465	2.24563	1.5589	1.0034	0.882953
EPPK1	5.6891	5.19287	5.60633	4.76951	3.96056	3.77212
BEST4	2.55976	2.60465	3.2358	1.5589	1.0034	1.82066
SLC22A20	1.78578	2.60465	1.52166	0	1.0034	0.882953
CCDC170	2.09222	2.60465	2.72545	0.9805	0.587233	1.82066
CYP2A7	2.09222	2.60465	2.72545	0.9805	0.587233	1.82066
NXNL1	1.39617	2.13366	1.52166	0	1.0034	0
AGAP4	2.55976	3.24348	3.37241	1.97065	1.32601	1.82066
ENTPD8	2.91229	2.60465	2.91634	0.9805	1.0034	2.38425
MIR663B	1.39617	1.42983	2.24563	0	1.0034	0
HMMR	1.39617	1.42983	1.83711	0	0.587233	0
PELI3	2.22406	2.79276	2.38135	1.97065	0.461289	0.882953
AMHR2	3.43191	2.13366	2.91634	1.5589	1.0034	1.82066
ALAD	2.91229	3.4809	2.50539	1.97065	1.0034	1.82066
ANP32B	11.7939	11.4966	11.7771	10.4765	9.5372	10.9424
ATP1A3	4.11439	4.02213	3.91017	2.9657	2.0051	2.95479
SLC6A20	2.09222	1.42983	1.92859	0	1.32601	0
WDR64	2.09222	1.42983	1.92859	0	1.32601	0
PYCR1	3.43191	4.19222	3.31931	2.10726	2.20696	2.47467
BBS7	1.39617	1.82425	1.52166	0	0.587233	0
EFCAB9	1.39617	1.42983	1.92859	0	0.587233	0
GOLGA2P2Y	1.39617	1.42983	1.92859	0	0.587233	0
GOLGA2P3Y	1.39617	1.42983	1.92859	0	0.587233	0
TOM1L1	1.39617	2.13366	1.52166	0	0	0.882953
SPCS1	3.63508	2.60465	3.61204	1.97065	1.32601	2.38425
PXT1	3.63508	3.4809	3.61204	3.13507	1.5895	1.82066
AIPL1	3.79204	3.68471	3.43615	2.61094	1.67709	2.44142
MAGEL2	3.97161	2.60465	2.72545	1.97065	1.32601	1.82066
ARID1B	5.38545	5.32068	5.0361	3.28664	4.17635	4.09075
COQ3	1.39617	1.42983	2.24563	0	0	0.882953
PRCD	3.06076	2.60465	3.00308	1.97065	1.32601	1.18029
PNMAL2	4.36347	3.4809	4.49307	3.28664	2.465	2.38425
CCDC183	3.43191	2.60465	3.37241	1.5589	1.81221	1.82066
NUP98	6.05052	6.31024	6.20902	5.04937	4.15616	5.13701
TBX19	2.91229	2.60465	2.72545	0.9805	1.5895	1.42669
SPDYE8P	5.7776	6.30252	5.54982	4.42197	5.09406	3.85861
IMPDH2	2.55976	2.95914	2.50539	1.5589	1.32601	0.882953
VIPAS39	3.19537	3.86326	3.54423	1.89717	2.59063	1.82066
PP14571	3.63508	3.4809	3.08489	1.97065	1.32601	2.60048
RLTPR	6.11988	4.89727	5.22839	4.21075	3.86431	3.85861
LINC00514	2.91229	3.24348	4.15712	2.2906	1.32601	2.38425
ZXDC	3.97161	3.06028	3.32829	2.2906	2.32737	1.42669
RP11-111I12.1	2.55976	1.42983	0.952788	0	0.587233	0
FAM131C	1.39617	2.60465	1.92859	0.9805	0.587233	0
DNAH11	3.63508	2.13366	2.72545	0.9805	1.32601	1.82066
CCBL1	4.36347	3.4809	3.71841	2.64501	1.5895	2.95479
LINC00854	2.55976	2.60465	3.61204	1.97065	1.0034	1.42669
ZSCAN10	3.57048	3.91819	3.93979	1.97065	1.81221	3.23901
CEP131	3.81313	2.79276	3.81747	1.5589	2.32737	2.12981
FOXRED2	5.00038	4.72314	4.36792	3.28664	2.81318	3.58182
PAX7	1.06213	2.60465	1.16831	0	0.41674	0
ZBTB42	5.00038	5.43809	4.30102	4.21075	3.00595	3.10389
C2orf61	1.39617	1.82425	2.38135	0	0	1.18029
TSKS	4.2443	2.60465	3.49719	1.97065	1.81221	2.12981
DNAH2	5.93981	5.69556	5.07666	4.71709	3.32805	4.22705
GAL3ST4	3.81313	2.60465	3.71841	1.97065	1.5895	2.12981
EVPLL	1.39617	1.42983	2.50539	0	0	0.882953
TBX2	3.43191	3.4809	2.24563	1.5589	1.32601	1.82066
CRTAC1	2.09222	1.42983	1.52166	0	0.587233	0
LBX2	1.78578	2.38829	1.26509	0.9805	0	0
TRAPPC1	6.03265	5.74197	5.94988	4.54735	4.13569	4.5724
COL4A2	3.19537	2.60465	3.08489	1.97065	1.0034	1.42669
ZBTB8B	3.19537	2.60465	3.49719	0.9805	2.0051	1.82066
PTRF	4.67131	4.02213	5.22839	2.9657	3.09346	3.36256
TBRG4	2.55976	3.24348	2.50539	0.9805	1.0034	1.82066
DSG4	1.39617	2.60465	1.52166	0	1.0034	0
ANGPTL7	2.55976	1.42983	1.52166	0.9805	0	0
TSC22D1-AS1	1.39617	2.60465	1.52166	0.9805	0	0
XPNPEP3	4.11439	3.68471	4.19446	3.28664	2.17522	1.9835
RITA1	3.43191	2.60465	2.91634	1.97065	1.0034	1.42669
GGT3P	5.44071	4.81283	4.49307	3.77093	3.17597	3.23901
IRGC	4.36347	4.02213	3.2358	2.77376	2.465	1.82066
ADAMTS2	4.36347	3.1083	3.61204	2.66728	1.46376	2.38425
PABPC1L	2.09222	2.13366	3.37241	1.5589	0.587233	0.882953
NOL6	4.36347	3.86326	2.72545	2.2906	1.70515	2.38425
TGFBR3L	3.19537	2.60465	2.50539	0.9805	1.32601	1.42669
MSLN	3.81313	2.73274	2.24563	1.39062	1.0034	1.82066
GOLGA6L20	3.81313	3.24348	3.61204	1.97065	1.32601	2.78848
GOLGA6L9	3.81313	3.24348	3.61204	1.97065	1.32601	2.78848
RPL23AP53	4.67131	4.89727	3.99727	3.28664	3.09346	2.60048
G6PC	4.47355	4.4148	4.60823	3.42378	2.0051	3.47635
KIAA1875	4.76088	4.97704	5.0361	2.77376	3.52977	3.85861
PAAF1	2.09222	3.86326	2.88013	1.5589	1.20548	1.42669
GOLGA6C	4.67131	4.72314	4.5518	3.87027	2.32737	3.10389
GRID2IP	3.63508	3.24348	3.99727	2.2906	1.32601	2.60048
ANO1	2.74676	1.82425	2.0958	0.9805	1.0034	0
PDK3	3.06076	2.60465	3.30572	2.2906	0.810273	1.18029
LOC644189	3.97161	2.60465	3.91017	1.97065	2.0051	1.82066
IL17RC	3.15817	3.71161	3.08489	2.11653	1.0034	2.12981
CATSPER1	4.92488	3.86326	3.61204	3.13507	2.17522	2.38425
TIMM50	2.55976	3.24348	3.61204	1.5589	1.32601	1.82066
SLC27A1	4.92488	4.02213	5.22839	3.54901	2.32737	3.58182
NDRG2	2.09222	2.13366	2.24563	0	0.323291	1.42669
HSD17B1	3.81313	3.4809	4.23086	1.5589	2.0051	3.23901
PCOLCE-AS1	4.11439	2.60465	3.61204	1.97065	1.81221	1.82066
DOCK6	4.67131	5.25819	4.90708	4.05054	2.81318	3.23901
ZFP64	2.4563	2.79276	2.77559	0	1.70515	1.53572
DUOX2	3.43191	3.24348	3.37241	2.55231	1.81221	0.882953
MCF2L	3.31848	3.94488	3.2358	1.2985	2.0051	2.38425
BEST3	2.55976	1.87272	2.69599	0.637921	0	1.66478
ADAD2	3.53707	1.82425	3.2358	1.5589	1.32601	0.882953
AURKB	3.63508	3.68471	2.91634	1.5589	2.0051	1.82066
IL31	1.39617	1.42983	2.91634	0	0	0.882953
PNPLA7	4.11439	4.02213	3.99727	3.28664	2.32737	1.63708
AC079776.3	2.55976	2.60465	1.92859	0	1.32601	0.882953
PNLIPRP2	2.09222	1.42983	2.24563	0	0	0.882953
NME1	1.78578	2.60465	1.92859	0	0	1.42669
FUK	4.36347	4.52506	3.81747	2.55231	2.465	2.78848
MYBL2	3.43191	3.4809	4.15712	1.97065	1.81221	2.38425
SCARF2	3.19537	3.4809	3.71841	1.5589	1.32601	2.60048
CGB7	3.63508	4.4148	3.71841	3.13507	1.32601	2.38425
LEFTY2	4.57582	3.24348	3.37241	2.55231	1.32601	2.38425
MILR1	2.55976	1.42983	1.92859	0.9805	0	0
LOC388553	3.63508	2.60465	3.49719	1.5589	1.81221	1.42669
TMEM203	3.43191	4.97704	3.49719	2.55231	1.81221	2.60048
FAM171A1	3.97161	2.95914	3.71841	2.55231	1.32601	1.82066
ZNF831	4.47355	3.4809	3.49719	1.97065	2.7062	1.82066
MTL5	2.09222	1.42983	2.24563	0	0.810273	0
ABCG5	2.91229	1.42983	1.52166	0	0	0.882953
PPIP5K1	4.94413	3.68471	5.30721	3.25021	2.465	3.23901
APC2	5.54525	5.38058	5.52071	4.35494	3.32805	3.77212
SLC46A1	4.36347	4.02213	3.91017	2.77376	2.7062	1.82066
MTMR10	3.97161	3.24348	2.50539	2.2906	1.0034	1.42669
BMP8B	4.36347	3.4809	3.91017	2.55231	1.5895	2.60048
ADAMTS12	2.55976	1.42983	2.50539	0	0.587233	0.882953
ACOT7	3.31848	2.38829	3.08489	2.13948	0.587233	1.03927
IPP	3.43191	4.23178	2.61961	2.2906	1.32601	1.63708
PLCB2	4.2443	3.68471	3.97598	3.09456	1.95924	1.82066
KIF12	2.09222	1.42983	1.52166	0	0	0
TMCO5B	2.09222	1.42983	1.52166	0	0	0
TTC34	2.09222	1.42983	1.52166	0	0	0
FRMD4B	3.19537	3.86326	3.37241	1.97065	1.5895	1.82066
SLC44A4	3.81313	2.95914	3.96882	0.9805	2.17522	2.53194
ABHD14A	2.55976	2.13366	1.92859	0.9805	0.587233	0
TULP2	2.55976	3.24348	3.08489	0.9805	1.0034	1.82066
ATP8B2	3.43191	2.95914	3.55576	2.66728	1.0034	1.18029
FAM220A	4.36347	4.4148	4.15712	2.55231	2.32737	2.95479
OSER1-AS1	1.89532	2.60465	1.92859	0	1.32601	0
ASTN2	1.66723	2.60465	0.831613	0	0	0
SLC35G6	2.55976	2.60465	1.92859	0.9805	1.0034	0
C2orf81	3.97161	2.60465	2.91634	1.5589	1.0034	1.82066
GOLGA6D	3.81313	2.95914	3.91017	2.55231	1.5895	1.42669
TRIM46	3.63508	3.15478	3.82807	2.32214	1.38886	1.78184
BSPRY	2.09222	3.4809	3.2358	0.9805	1.81221	0.882953
ZNF398	4.92488	4.57719	3.81747	1.77942	2.91279	3.47635
USHBP1	4.2443	4.16523	3.91017	2.9657	1.5895	2.60048
CD300E	9.40228	8.55881	8.26183	7.48451	6.21616	7.35685
ZNF414	3.63508	3.1083	3.61204	2.2906	2.0051	0.882953
RREB1	4.98187	5.78693	5.51334	3.42378	3.80073	3.87945
IQCJ-SCHIP1	2.09222	2.13366	0.952788	0	0	0
MIR4683	2.09222	2.13366	0.952788	0	0	0
NPPB	2.09222	2.13366	0.952788	0	0	0
POTEH	5.44071	5.32068	3.91017	3.42378	2.7062	3.36256
CASP8AP2	3.86792	4.4148	4.02517	2.77376	2.91279	1.42669
SUFU	2.55976	2.79276	2.50539	1.5589	0.587233	0.507996
CDK5R1	4.11439	4.16523	2.72545	1.97065	2.0051	1.82066
SGK223	4.67131	3.24348	3.91017	2.77376	2.0051	1.82066
SPHK2	3.81313	4.2954	4.03069	3.47518	2.0051	1.42669
RPARP-AS1	2.74676	2.60465	3.00308	1.2985	0	1.82066
ABCD4	3.19537	3.68471	4.07941	2.2906	2.0051	1.42669
SLC6A9	2.55976	2.95914	3.45678	0.9805	1.32601	1.42669
HYDIN	4.2129	4.65201	4.50798	3.28664	2.09267	2.74373
LINC01002	5.7776	5.99285	6.87056	4.35494	4.73446	4.29066
LINC00839	2.55976	2.60465	2.50539	0.9805	0	1.42669
MCCC1	2.09222	1.42983	2.72545	0.9805	0	0
SCN3A	2.91229	1.42983	1.92859	0	1.0034	0
HMGB3	3.81313	3.4809	2.91634	1.97065	0.587233	2.38425
NUBP1	3.19537	2.13366	1.92859	0.9805	1.0034	0
AURKC	2.55976	1.42983	1.52166	0	0.223366	0
LLGL2	3.43191	4.16523	2.91634	2.62997	1.5069	1.08782
CADPS	2.55976	3.24348	1.92859	1.5589	0	0.882953
MORN1	3.19537	2.60465	2.24563	0	1.32601	1.42669
GRM5	2.55976	2.13366	1.92859	0	1.32601	0
VIPR2	3.81313	3.68471	3.37241	1.97065	2.17522	1.42669
C10orf40	2.09222	2.60465	1.92859	0	1.32601	0
LOXL1-AS1	1.56483	2.95914	1.52166	0	0	0.744434
LINC00966	1.39617	2.60465	2.0958	0.790657	0	0
MADCAM1	2.55976	2.13366	0.952788	0	0.323291	0
C6orf223	3.81313	2.60465	2.72545	0.9805	1.0034	1.82066
TRAPPC12	1.39617	2.60465	1.92859	0	0.587233	0
LENEP	2.09222	2.95914	2.72545	0	1.0034	1.42669
COL4A6	1.39617	2.43424	1.52166	0	0	0
ASB18	2.55976	2.60465	1.52166	0	1.32601	0
SHISA2	2.55976	2.60465	1.52166	0	1.32601	0
CDC37L1	2.91229	2.13366	2.72545	0	0.587233	1.82066
CD209	3.97161	3.86326	4.13808	2.77376	2.0051	1.82066
GUSBP3	5.59481	4.97704	4.66254	3.28664	3.09346	3.47635
GPR4	3.43191	2.60465	2.72545	1.5589	0	1.82066
PAGR1	6.90855	7.92638	6.42862	5.20971	5.54581	5.1196
DDX31	3.53707	1.42983	2.0958	0.571992	0.587233	0.507996
COX4I2	2.55976	3.4809	2.50539	0	1.32601	1.82066
CEP44	2.09222	2.79276	1.52166	0	1.0034	0
SLC35E4	3.81313	3.4809	5.0361	2.77376	2.32737	1.82066
RNF144A-AS1	3.19537	3.4809	3.2358	2.2906	1.32601	0.882953
CBX2	3.97161	3.77675	3.2358	3.05287	1.32601	1.18029
NUP160	2.91229	3.4809	4.30102	1.5589	1.32601	2.38425
SHD	5.20573	4.02213	4.30102	2.9657	2.17522	2.95479
KIF7	6.15334	5.83053	4.99436	4.60618	3.25401	3.6801
GAPDHS	2.09222	2.13366	3.37241	1.5589	0.587233	0
TMC5	3.25824	2.95914	3.86457	0.9805	1.5895	2.05851
SLC52A3	2.55976	2.60465	2.72545	0	1.0034	1.42669
AQP12B	3.97161	2.60465	2.91634	1.5589	1.5895	0.882953
CCDC64B	2.91229	2.60465	1.92859	0.9805	1.0034	0
SEC1P	4.67131	4.16523	2.91634	2.2906	2.17522	1.82066
KLC3	3.19537	3.86326	2.72545	2.2906	0.587233	1.42669
NUDT13	3.19537	3.60086	2.86432	0.9805	1.28411	1.91595
ACTL6B	2.91229	3.24348	1.92859	0.9805	1.5895	0
LINC00311	1.39617	2.60465	1.52166	0	0	0
DEPDC5	3.57048	3.61992	3.43615	1.39062	1.7774	1.93124
RIMBP3B	6.39632	5.54665	5.11611	4.21075	3.09346	4.22705
DUSP7	3.97161	4.02213	3.2358	2.55231	1.32601	1.82066
LOC101059948	2.09222	2.60465	2.72545	0	1.0034	0.882953
KRT42P	2.91229	2.60465	2.24563	0	1.32601	0.882953
NLRC4	3.19537	2.13366	3.08489	1.97065	0	0.882953
CELA1	2.09222	2.13366	1.92859	0	0.587233	0
ACOT11	3.19537	3.36707	2.24563	0	1.81221	1.42669
CCDC177	4.92488	3.4809	4.66254	1.97065	2.7062	2.78848
MLLT4-AS1	4.67131	5.19287	4.15712	3.13507	2.17522	3.10389
WT1-AS	2.09222	2.13366	2.72545	0	1.32601	0
NAIP	6.67505	5.54665	5.3157	3.28664	4.05078	4.5724
PODXL	4.11439	4.2954	5.19192	3.42378	1.5895	2.95479
TULP1	4.11439	3.24348	3.08489	0.9805	2.0051	1.82066
PTPRR	2.09222	0.746451	2.80486	0	0	0
C14orf180	2.55976	2.13366	0.952788	0	0	0
MYC	2.55976	2.13366	0.952788	0	0	0
GATSL3	2.91229	3.4809	2.24563	1.5589	0	1.42669
HCAR1	3.43191	2.13366	3.2358	0	1.32601	1.82066
BAK1	2.09222	2.95914	2.91634	0.9805	1.32601	0
PDE6B	3.50286	4.59415	2.97474	1.97065	2.0051	1.42669
CHST5	4.92488	3.24348	4.07941	1.97065	2.0051	2.60048
SEPT8	3.06076	2.38829	2.72545	0.790657	1.0034	0.707622
RIMBP3C	6.39632	5.69556	5.11611	4.21075	3.09346	4.22705
AGAP1	5.07213	4.89727	3.2358	3.13507	2.0051	2.38425
EPHA2	4.47355	2.95914	3.81747	2.55231	1.5895	1.42669
KCNK4	1.39617	3.24348	2.91634	0.9805	0	0.882953
ADAMTSL1	1.39617	2.79276	2.0958	0	0.587233	0
LOC493754	5.14047	4.02213	3.49719	3.13507	2.0051	1.82066
EPB41	4.13687	4.76868	4.41085	2.66728	2.37472	2.56662
SPATA31A6	2.55976	1.42983	2.72545	0	1.0034	0
ANK1	4.30512	4.69981	3.49719	2.36061	1.95924	2.44142
SLC6A8	3.6969	4.48924	3.32829	1.5589	2.37472	1.82066
CTAG1A	2.55976	2.60465	1.92859	0	1.32601	0
CTAG1B	2.55976	2.60465	1.92859	0	1.32601	0
DAND5	5.07213	5.38058	4.15712	2.77376	2.7062	3.36256
FGF2	3.19537	2.60465	2.72545	0	1.32601	1.42669
CXorf51A	2.09222	2.60465	2.50539	0	0	1.42669
CXorf51B	2.09222	2.60465	2.50539	0	0	1.42669
AVPR2	2.26545	2.13366	2.50539	0	1.11914	0
LOC553103	3.43191	1.42983	1.92859	0	1.0034	0
OTUB2	2.91229	2.60465	2.24563	1.97065	0	0
LDLRAD2	2.09222	3.68471	2.50539	0	1.5895	0.882953
CDC40	2.55976	2.95914	2.50539	0	1.32601	0.882953
POU4F1	5.26816	4.89727	4.86137	2.2906	3.32805	3.58182
TMC4	3.19537	2.13366	1.92859	0	0	1.42669
TMCC3	3.43191	4.2954	5.26395	2.55231	2.0051	2.60048
FLJ44511	3.43191	3.4809	2.72545	1.97065	0	1.82066
RAB4A	2.55976	2.60465	0.69932	0	0	0
CCL25	2.91229	1.42983	1.52166	0	0	0
STXBP5L	2.91229	1.42983	1.52166	0	0	0
LMO1	1.66723	1.70437	2.50539	0	0	0
TPBGL	3.43191	2.60465	2.72545	1.5589	1.32601	0
SSBP3-AS1	2.55976	2.60465	2.72545	0	2.0051	0
GUSBP2	2.91229	4.02213	2.72545	1.5589	1.32601	0.882953
SYT1	2.55976	1.09047	2.24563	0	0	0
MAGEC3	2.55976	2.38829	0.952788	0	0	0
PCDHGC3	2.09222	2.13366	3.28279	0	1.5895	0
RMI1	2.55976	2.60465	2.72545	1.97065	0	0
KLHDC4	4.36347	3.4809	3.57476	2.47024	1.32601	1.70091
SNHG12	4.36347	2.60465	3.37241	0.9805	2.0051	1.42669
IGFBP3	1.39617	2.60465	1.92859	0	0	0
FKRP	5.14047	6.39255	5.22839	3.96322	2.7062	4.16051
ZHX3	3.43191	2.60465	2.72545	0	1.0034	1.82066
RAB34	4.61237	6.57985	4.94043	2.9657	4.12015	3.10389
CCDC87	3.97161	3.4809	3.61204	1.97065	1.32601	1.82066
SLC5A1	2.55976	3.4809	3.37241	0.571992	2.0051	0.882953
CCDC166	2.55976	2.13366	3.08489	0	0	1.82066
FUT10	2.09222	2.60465	2.24563	0.9805	0	0
ZNF286B	4.11439	4.2954	3.2358	1.97065	1.32601	2.38425
ADAMTS7P1	4.11439	3.86326	3.81747	3.13507	1.81221	0.882953
ETV4	2.29774	1.89167	1.7793	0	0	0
NAA16	2.09222	2.60465	2.97474	0	0	1.70091
DOHH	2.34485	2.60465	3.71841	0	1.81221	0.882953
PMS2P9	4.2443	4.52506	4.5518	1.97065	2.0051	3.36256
FCAMR	2.80407	2.13366	1.92859	0	0	0.882953
C14orf132	3.58691	2.26659	3.33945	1.67337	0	1.53572
ZFP82	3.63508	2.95914	2.24563	1.97065	0	0.882953
ANKRD24	5.328	4.6275	5.07666	2.9657	3.46561	2.60048
MRM1	2.55976	3.4809	3.81747	1.97065	1.0034	0.882953
ANO7	5.07213	3.77675	3.49719	2.13948	1.81221	2.38425
TTBK1	4.92488	4.2954	3.91017	2.55231	1.32601	3.23901
KIF18A	2.09222	1.42983	2.50539	0	0	0
PRR22	1.39617	2.13366	2.50539	0	0	0
DMRTC2	2.55976	2.13366	2.91634	1.5589	0	0
MAATS1	2.55976	2.13366	2.24563	0	0	0.882953
SCNN1D	4.47355	4.67611	3.81747	2.9657	1.81221	2.12981
CCDC68	1.39617	1.42983	3.2358	0	0	0
SPATA31A1	1.39617	1.42983	3.2358	0	0	0
SPATA31A2	1.39617	1.42983	3.2358	0	0	0
GRK4	3.43191	2.60465	2.91634	1.2985	1.5895	0
LRRC3	2.55976	2.60465	2.72545	0	0	1.82066
FAM138D	3.19537	2.60465	2.24563	1.97065	0	0
ROBO4	2.91229	1.42983	2.72545	0.9805	0	0
RGPD4	4.84521	5.19287	3.91017	2.2906	2.32737	3.23901
RESP18	2.91229	2.13366	1.92859	0	0	0.882953
NEFL	2.09222	2.60465	2.72545	0	1.32601	0
DMKN	2.29774	3.02067	1.96362	0	0.587233	0.591189
FANCC	3.50286	2.95914	2.79192	1.5589	1.5895	0
BLMH	2.09222	2.60465	3.2358	0	0	1.82066
PPP1R27	3.43191	3.4809	2.50539	1.97065	1.32601	0
LOC100129917	1.78578	2.79276	2.72545	0	0	1.18029
FDXR	2.4563	2.65403	1.97224	0	0.95749	0
IL22RA1	3.81313	2.60465	1.92859	0	1.32601	0.882953
ANKRD55	1.39617	2.13366	3.61204	0	1.0034	0
STXBP5-AS1	2.09222	3.24348	3.37241	1.5589	1.0034	0
CSMD2	3.81313	4.47098	2.72545	1.97065	2.0051	0.882953
SUN3	1.39617	2.95914	1.80528	0	0	0
AQP12A	4.36347	2.60465	3.81747	1.5589	2.17522	0.882953
CPEB3	4.41956	2.95914	3.49719	1.5589	1.32601	1.82066
PCDHGB4	2.91229	1.82425	2.24563	0	0.810273	0
SNX25	2.91229	2.60465	2.24563	0	1.5895	0
RNF165	3.81313	2.85038	2.50539	0.9805	0.587233	1.42669
PPM1A	5.49393	5.12445	6.0278	3.50846	3.27912	3.6801
SUGP2	6.39632	6.13874	4.95138	3.87027	4.19625	3.23901
ASGR1	2.55976	2.13366	2.91634	0	0	1.42669
ZNF853	5.00038	5.12445	4.23086	2.77376	1.81221	3.58182
FAM189A2	1.39617	2.38829	2.91634	0	0	0.507996
VWA1	4.92488	6.7513	5.28141	3.35684	3.46561	3.94021
PRTN3	2.91229	3.24348	1.92859	0	1.0034	0.882953
LINC00032	3.43191	2.13366	2.50539	0.9805	0	0.882953
HOMER2	2.09222	3.4809	1.52166	0	0	0.882953
RND2	2.55976	2.95914	3.49719	0.9805	0	1.82066
TMEM232	2.55976	2.13366	1.52166	0	0	0
SCGB1A1	2.91229	2.13366	3.61204	1.5589	0	0.882953
FAM227A	5.44071	5.54665	4.81417	4.28465	2.17522	3.10389
DNAJC28	2.55976	2.60465	3.2358	0.9805	0	1.18029
DLX3	2.91229	2.95914	2.24563	0.9805	0	0.882953
ARHGAP39	4.57582	4.72314	3.91017	1.5589	1.81221	3.58182
HAND1	2.55976	2.60465	2.91634	0	0	1.82066
LRP3	4.84521	3.4809	3.37241	0.9805	2.32737	2.12981
KRT36	3.43191	3.4809	2.72545	1.5589	1.81221	0
MORN3	3.97161	3.86326	4.36792	1.97065	1.0034	2.95479
MEIOB	2.09222	3.4809	3.55576	1.97065	0	0.882953
PLEKHA4	2.09222	2.60465	4.03892	0.571992	1.0034	0.882953
RP11-692N5.1	2.55976	2.38829	3.16232	0	0	1.82066
ARHGEF25	3.43191	1.93493	2.04219	0	1.11914	0
IGF2-AS	3.97161	3.1083	3.00308	1.97065	0	1.82066
BCAS3	3.43191	3.24348	1.92859	0.9805	1.32601	0
ZNF260	4.90537	4.16523	3.2358	1.97065	2.21479	1.82066
HRH4	2.55976	2.73274	3.2358	0.40532	0	1.82066
TUBB4A	4.54253	5.17042	3.99727	1.84602	3.39847	2.12981
SLC12A3	4.92488	3.68471	4.60823	3.42378	1.32601	2.12981
DNM1P41	3.97161	3.4809	5.07666	2.55231	1.81221	1.82066
USP6	4.36347	2.13366	3.2358	0.9805	0.587233	1.82066
POM121L1P	3.97161	4.72314	4.71487	3.42378	1.81221	1.82066
KIAA1656	6.01456	4.4148	4.07941	2.55231	2.81318	2.78848
RP11-983P16.4	3.97161	2.60465	3.08489	1.97065	1.32601	0
ANGPTL6	3.19537	2.13366	3.37241	0.9805	1.32601	0
LRRC16B	2.91229	2.95914	3.49719	0	0.587233	2.38425
KLK10	2.55976	2.95914	2.72545	0	0.41674	1.42669
SBK1	5.14047	5.25819	5.94988	3.66423	3.17597	3.10389
NUPR1	3.43191	2.79276	3.81747	0	1.81221	1.82066
TSC2	4.92488	5.83053	5.26395	3.13507	2.22774	4.22705
HACE1	3.19537	2.13366	3.00308	0	1.0034	0.882953
RGS22	2.91229	2.60465	1.52166	0	0.587233	0
KLK7	3.85442	3.3066	2.17266	1.97065	0.910068	0
IZUMO1	2.55976	2.95914	2.50539	0.9805	0.587233	0
NPIPA7	5.14047	4.02213	5.15452	3.42378	1.32601	3.10389
NPIPA8	5.14047	4.02213	5.15452	3.42378	1.32601	3.10389
CT45A3	2.91229	2.60465	0.952788	0	0	0
LHX8	1.39617	3.4809	1.92859	0	0.323291	0
UTF1	3.19537	2.60465	2.50539	0	0	1.82066
NKPD1	5.44071	4.02213	4.07941	3.42378	1.81221	1.82066
CCDC84	1.39617	2.87835	2.91634	0	0.703059	0
IKBKAP	1.39617	2.60465	3.37241	0	0	0.882953
ATP8B5P	2.09222	2.13366	2.85547	0	0.587233	0
TPTE2P1	3.63508	2.60465	3.2358	1.97065	1.0034	0
SULT1A2	1.39617	2.60465	2.50539	0	0	0
FAM83B	3.43191	2.13366	0.952788	0	0	0
LINC00605	3.43191	2.13366	0.952788	0	0	0
CPNE9	3.43191	1.42983	3.08489	0	0	1.42669
ABCG4	3.81313	3.4809	3.99727	0.571992	2.76068	1.42669
FBXL6	3.43191	1.42983	3.16232	0	0.587233	0.882953
LOC101927053	3.19537	2.60465	2.72545	1.97065	0	0
ABI3	2.55976	2.60465	3.37241	1.97065	0	0
PTPRD	3.43191	3.4809	3.71841	1.97065	1.0034	1.08782
CCDC96	4.47355	5.43809	4.66254	1.97065	2.0051	4.01744
ABLIM2	3.22714	2.38829	2.91634	0	0.757661	1.18029
PRR5	2.09222	3.4809	2.72545	0	0	1.70091
STXBP4	1.39617	2.95914	2.24563	0	0	0
RGS20	3.52251	2.42126	2.72545	1.17069	0.896227	0
BCAM	4.04476	3.24348	3.99727	2.66728	0.587233	1.42669
MTO1	5.0247	3.24348	3.32829	1.5589	2.0051	1.42669
LINC01005	2.55976	2.13366	1.92859	0	0	0
LOC101927881	2.55976	2.13366	1.92859	0	0	0
SMIM11	2.55976	2.13366	1.92859	0	0	0
CT45A2	2.09222	2.60465	1.92859	0	0	0
CT45A4	2.09222	2.60465	1.92859	0	0	0
GDF6	2.09222	2.60465	1.92859	0	0	0
PACRG-AS1	2.09222	2.60465	1.92859	0	0	0
RNF141	2.09222	2.60465	1.92859	0	0	0
SKINTL	2.09222	2.60465	1.92859	0	0	0
SALL4	4.67131	4.4148	4.5518	2.2906	2.32737	2.38425
FOXD4L2	3.43191	2.60465	1.92859	0	1.32601	0
FOXD4L4	3.43191	2.60465	1.92859	0	1.32601	0
ERBB2	4.95049	4.66009	3.63032	3.21284	1.0034	2.38425
EPB41L4B	0.860774	2.95914	2.82405	0	0	0
DPYD	4.30512	6.65757	6.63283	3.77093	3.39847	3.77212
MYO18B	4.2443	2.60465	2.91634	0.9805	0	2.12981
ACP5	4.47355	3.86326	2.24563	0.790657	1.81221	1.30874
SHANK2	2.26545	3.55208	3.68381	2.08537	0.739689	0
CARS2	3.43191	2.60465	2.50539	0.9805	0	0.882953
ZNF383	2.55976	3.4809	1.52166	0	0	0.882953
FAM27C	3.19537	2.13366	3.91017	1.97065	0.587233	0
LAMP5	2.55976	2.60465	2.50539	0.9805	0	0
RMND1	1.39617	3.1083	3.08489	0	0	0.882953
LOC101928804	2.55976	3.1083	1.92859	0	0	0.882953
CHRD	4.36347	3.68471	3.81747	3.13507	0.587233	1.42669
FABP5P3	1.39617	2.60465	2.72545	0	0	0
VPS37D	2.09222	2.13366	2.50539	0	0	0
PTPRN	2.09222	2.95914	3.61204	0	0	1.93124
CRAMP1L	7.49604	5.78693	6.69929	4.96198	4.32839	3.94021
AC074138.3	1.39617	3.86326	2.50539	0	1.0034	0
ZNF282	5.59481	4.16523	4.15712	3.13507	2.17522	1.82066
ANKRD13B	4.76088	3.68471	3.61204	0.9805	1.32601	2.95479
MTAP	1.39617	3.4809	1.92859	0	0	0
PRDM9	2.91229	3.4809	2.24563	0	0	1.82066
CAMKV	3.63508	3.4809	2.72545	0	1.5895	1.42669
C3orf27	3.19537	2.60465	2.50539	0	0.587233	0.882953
POM121L4P	4.11439	4.4148	4.71487	2.2906	1.0034	3.10389
PROSER2	3.63508	2.95914	4.23086	1.97065	2.0051	0
CCDC71	2.55976	2.60465	3.71841	0	2.0051	0
GPR64	3.19537	2.60465	2.50539	0	0	1.42669
ZNF610	2.74676	2.87835	1.26509	0	0	0
LTK	3.57048	3.40602	3.64837	1.5589	2.17522	0
OBSCN	6.40561	7.95292	6.08194	4.96198	3.5087	5.07212
CATSPERG	4.2443	4.72314	3.91017	3.54901	1.0034	1.42669
IL21R-AS1	3.43191	4.02213	3.2358	1.97065	0	1.82066
CCDC24	3.19537	3.86326	2.72545	2.2906	0.587233	0
GOLGA2P7	5.00038	3.68471	5.07666	3.42378	1.5895	1.82066
C19orf54	2.91229	4.81283	3.81747	0.9805	1.81221	1.82066
BAGE4	2.55976	3.68471	2.50539	0	1.81221	0
BAGE5	2.55976	3.68471	2.50539	0	1.81221	0
SLC9A2	2.09222	2.60465	2.24563	0	0	0
CDHR2	3.06076	3.68471	3.49719	1.97065	1.32601	0
GUSBP1	4.06835	1.93493	3.64837	1.39062	0.223366	1.08782
ZIC5	2.55976	3.4809	1.92859	0	1.0034	0
MTUS2	2.09222	2.79276	2.0958	0	0	0
LRRC19	3.43191	2.60465	1.92859	0.9805	0	0
RP11-430B1.2	3.43191	2.60465	1.92859	0.9805	0	0
CDH24	3.19537	4.52506	3.6662	1.97065	1.0034	1.42669
DDB2	4.2443	2.13366	3.99727	0.9805	0.587233	1.82066
SATB2-AS1	3.43191	2.95914	1.92859	0	1.32601	0
CCDC144A	4.36347	2.13366	2.72545	0	1.32601	0.882953
TRMT61B	2.91229	2.60465	3.37241	0.9805	0	0.882953
FNDC4	3.63508	2.60465	3.08489	2.2906	0	0
SNAR-A1	2.91229	2.60465	1.52166	0	0	0
SNAR-A2	2.91229	2.60465	1.52166	0	0	0
FER1L6	2.55976	2.95914	1.52166	0	0	0
GNG4	3.97161	2.60465	3.61204	0	1.32601	1.82066
RHOV	2.55976	2.13366	3.91017	1.5589	0	0
PEX11G	3.97161	1.42983	2.82405	0	0	1.18029
NOS3	3.25824	4.49828	2.31508	0.9805	1.0034	1.03927
ANK2	3.43191	2.60465	2.24563	0	1.22628	0
BUB1B	3.43191	2.60465	3.2358	0	1.32601	0.882953
COL4A1	3.43191	3.4809	2.91634	0	1.32601	1.42669
LOC100506083	2.91229	4.16523	3.61204	0	1.0034	2.60048
IHH	2.09222	3.86326	2.72545	0	1.5895	0
ADAM20P1	2.55976	2.60465	1.92859	0	0	0
GAGE1	2.55976	2.60465	1.92859	0	0	0
LOC284648	2.55976	2.60465	1.92859	0	0	0
TUBA3E	2.55976	2.60465	1.92859	0	0	0
LPPR3	5.41335	3.4809	5.6473	3.13507	2.32737	1.9835
TRIM61	2.91229	2.60465	3.71841	0	0	2.12981
GUCY2D	3.97161	5.19287	4.66254	2.9657	2.32737	1.42669
TSIX	3.43191	3.4809	3.49719	1.97065	1.32601	0
FUOM	3.19537	1.82425	3.08489	0.9805	0	0
SLC22A23	3.24588	4.2954	2.50539	0.830677	0.487373	1.59739
SIGLEC11	5.20573	5.15907	5.29866	4.09229	2.59063	1.82066
ALPP	3.19537	3.86326	1.92859	0	0	1.82066
ZSCAN18	3.51664	3.82928	4.34153	1.46031	2.465	0.591189
HCN4	2.55976	4.02213	3.61204	0	1.5895	1.42669
DSCAML1	2.55976	2.60465	2.91634	0	0	0.882953
PTGS1	2.91229	4.02213	4.43185	2.16206	2.0051	0
TMEM154	2.09222	2.60465	2.50539	0	0	0
CDC6	4.67131	3.24348	3.2358	1.5589	0	2.38425
SUOX	4.02079	2.30831	2.14749	0	0	1.26718
SOAT2	3.19537	3.4809	1.52166	0.9805	0	0
SCMH1	2.55976	3.4809	2.50539	0	1.32601	0
SLC7A10	2.91229	3.4809	3.2358	0	0.587233	1.82066
GUCY2GP	3.19537	3.24348	2.91634	0	0	2.12981
SLC30A10	2.55976	1.42983	3.2358	0	0	0
WDYHV1	2.80407	2.13366	3.71841	0	0	1.42669
CIR1	2.91229	3.4809	2.72545	0	1.0034	0.882953
KRT75	1.39617	2.60465	3.2358	0	0	0
UNC80	4.11439	2.60465	2.50539	0.9805	1.0034	0
SMOC1	2.55976	3.86326	3.2358	0	0.587233	1.82066
KIF17	3.97161	3.24348	2.24563	0	1.32601	0.882953
OR8B2	3.19537	2.13366	1.92859	0	0	0
SCXB	3.19537	2.13366	1.92859	0	0	0
LOC101927279	4.11439	2.60465	1.52166	0.9805	0	0
SIGLEC10	4.04476	3.61992	2.58254	1.5589	0	1.42669
SEMA3A	2.55976	4.16523	1.52166	0.9805	0	0
GDF7	3.19537	3.68471	3.37241	1.5589	0	1.42669
CGB	4.92488	5.95395	5.33255	4.48602	2.32737	2.12981
EFNA2	2.91229	2.60465	3.08489	0	1.32601	0
SH3GLB1	6.45788	8.09676	6.93816	4.69015	4.70698	4.80801
NLRP9	3.43191	3.4809	2.50539	0	0	2.12981
CCDC65	3.81313	2.60465	3.16232	2.2906	0	0
FIGNL2	5.14047	6.39255	4.15712	3.13507	2.465	2.78848
AK7	4.11439	3.68471	3.08489	1.5589	0.587233	1.42669
LOC100652758	2.55976	3.4809	3.08489	0	1.81221	0
PAXBP1-AS1	3.72685	3.4809	1.92859	0	0	1.82066
GLT8D1	3.55721	2.60465	3.54423	1.11622	0.680625	0.591189
WISP1	2.55976	3.4809	2.72545	0	0	1.42669
R3HDM2	6.65182	5.32068	4.49307	2.77376	2.32737	4.01744
PROCR	3.63508	2.95914	2.72545	1.97065	0	0
WDR53	2.55976	2.60465	3.61204	0	0	1.42669
FAM184B	3.43191	2.60465	4.49307	2.2906	0	0.882953
TCF23	3.63508	2.13366	2.91634	0	1.32601	0
RP2	2.09222	3.86326	3.2358	0	0	1.82066
NCCRP1	4.36347	2.60465	3.2358	0	1.0034	1.82066
AC010524.2	3.43191	4.02213	3.71841	2.77376	1.0034	0
SEPT12	5.6891	4.02213	3.37241	2.55231	1.0034	2.12981
TEKT4P2	3.63508	3.4809	4.5518	1.97065	0.587233	1.70091
PPIEL	3.81313	1.42983	3.49719	0	1.32601	0
HNF4A	2.71125	1.42983	3.27816	0	0	0
FAM129C	3.43191	3.86326	3.2358	0.9805	0	2.12981
SSC5D	4.2443	3.77675	3.76879	2.77376	1.5895	0
PRCC	5.59481	7.01965	7.42022	4.71709	4.65038	3.23901
LINC01134	3.43191	2.60465	2.72545	0	1.32601	0
BRSK2	4.36347	5.52026	3.37241	1.97065	1.46376	2.38425
LOC648691	2.55976	3.24348	3.61204	1.97065	0	0
CRNDE	3.31848	2.60465	1.52166	0	0	0
ANXA2P1	2.91229	2.60465	1.92859	0	0	0
PCDHA6	2.55976	2.95914	1.92859	0	0	0
WDR76	2.55976	2.60465	3.71841	0	0	1.42669
LOC100133920	3.97161	3.4809	3.71841	0	1.32601	2.38425
QPRT	1.39617	3.24348	3.81747	0.9805	0	0
GPR148	3.97161	2.60465	2.72545	0	0	1.82066
HAP1	3.81313	4.72314	3.61204	1.97065	2.32737	0.357701
NPTX1	3.43191	4.52506	3.71841	1.97065	1.32601	0.882953
GFRA4	2.91229	3.24348	1.92859	0	0.587233	0
MFSD6L	3.97161	2.13366	2.72545	0	1.32601	0
GOLIM4	1.39617	3.86326	2.24563	0	0	0
SLC6A17	2.09222	4.02213	3.37241	1.97065	0	0
AQP2	4.36347	2.95914	3.99727	1.97065	0	1.82066
TRPV3	2.09222	4.52506	3.71841	0.9805	0	1.82066
ZNF503	4.92488	3.68471	2.72545	1.97065	0	1.82066
ADAM1A	3.43191	3.4809	3.2358	0	0	2.60048
PTPMT1	4.52559	4.4148	5.90553	2.2906	1.32601	3.6801
RP11-70F11.8	2.91229	3.24348	2.72545	0	1.32601	0
PTCHD3	3.43191	2.60465	1.52166	0	0	0
ZNF345	3.46782	3.24348	1.98651	0.721387	0.223366	0.189908
CNN1	4.2443	3.24348	3.49719	0	1.5895	1.82066
ZNF775	3.97161	4.2954	3.99727	1.97065	2.7062	0
HSD11B1L	2.84834	2.89487	3.20686	0	1.35463	0
CNNM2	3.81313	2.60465	3.49719	2.2906	0	0
RAD50	2.55976	2.95914	4.07941	1.97065	0	0
ZNF311	3.19537	3.4809	0.952788	0	0	0
ZNF500	3.97161	2.60465	3.91017	1.97065	0	0.882953
EPS8L3	2.91229	3.24348	1.92859	0	0.41674	0
MED18	4.76088	5.05263	3.2358	1.97065	0.810273	2.60048
NLN	5.73403	4.2954	3.61204	2.55231	1.5895	1.82066
ITGA6	4.67131	2.95914	1.92859	0.9805	0	0.882953
SCUBE2	3.63508	2.13366	1.92859	0	0	0
ZNF347	3.19537	3.86326	2.72545	2.08537	0	0
SMURF2	3.81313	3.86326	2.72545	0	1.81221	0.882953
ITIH5	2.09222	4.07143	3.37241	0	0.739689	1.08782
HLCS	3.97161	4.89727	6.79559	1.97065	2.97556	3.00622
ANO9	4.76088	3.4809	2.91634	1.5589	1.0034	0.882953
RDH8	3.19537	2.95914	3.37241	0	1.81221	0
RNF215	2.91229	2.95914	4.23086	0	0	2.38425
MEGF6	4.2443	5.25819	3.91017	2.9657	1.81221	0.882953
RP11-778O17.4	3.43191	2.95914	2.24563	0	0	0.882953
STAC2	3.43191	2.60465	2.72545	0	1.0034	0
ADAMTS7	2.55976	3.4809	4.30102	0.9805	1.5895	0
FBXO31	2.74676	4.76868	3.43615	2.2906	0	0.882953
WDR91	3.43191	3.68471	3.2358	1.5589	1.0034	0
SHH	2.55976	2.60465	3.61204	0.9805	0	0
AGFG2	4.92488	5.32068	4.15712	1.5589	2.91279	2.12981
DVL2	3.63508	3.4809	2.24563	1.5589	0	0
C8orf31	3.19537	2.95914	3.49719	0	0	1.82066
FAM171A2	5.07213	5.32068	4.23086	2.9657	0.587233	3.23901
NANOS2	2.55976	3.4809	3.61204	0	0	1.82066
SORCS2	4.57582	2.95914	3.49719	0	0.587233	2.60048
CHRNA1	2.91229	2.13366	3.37241	0.571992	0	0
SSX2	2.55976	3.4809	3.28279	0	0.587233	0.882953
SSX2B	2.55976	3.4809	3.28279	0	0.587233	0.882953
SIRT4	3.63508	4.02213	3.61204	1.97065	0	1.42669
C10orf2	3.89455	4.6275	2.91634	2.13948	0	1.42669
PRKCA	4.2443	2.60465	3.49719	0	1.5895	0.882953
PROSER2-AS1	3.43191	1.42983	3.61204	0	0.587233	0
HTR6	3.43191	1.42983	3.91017	0	0	0.882953
CEACAM6	2.55976	2.60465	2.72545	0	0	0
FAM78B	2.55976	2.60465	2.72545	0	0	0
LINC01124	2.55976	2.60465	2.72545	0	0	0
MKNK1-AS1	2.55976	2.60465	2.72545	0	0	0
TLR3	2.55976	2.60465	2.72545	0	0	0
WSCD2	2.55976	2.60465	2.72545	0	0	0
ZNF841	2.55976	4.4148	4.49307	1.5589	2.0051	0
ITGAD	4.2443	1.42983	3.71841	0	0.587233	0.882953
KLHDC8B	3.19537	3.4809	3.2358	0.9805	1.0034	0
CLCA2	2.55976	2.13366	3.2358	0	0	0
LGI3	3.43191	4.02213	4.30102	0	2.0051	1.82066
IAH1	2.09222	2.95914	4.76538	0	1.0034	0.882953
CLEC11A	2.09222	2.60465	3.2358	0	0	0
KCNQ2	3.84625	3.07968	2.45705	0	1.43724	0
C11orf42	3.43191	1.42983	3.08489	0	0	0
NR0B2	3.97161	4.02213	3.61204	2.77376	0	0.882953
CLDN5	2.55976	4.47098	2.24563	0	1.32601	0
OR8B3	3.19537	3.24348	1.52166	0	0	0
SUPT20HL1	3.43191	2.60465	1.92859	0	0	0
RHPN1-AS1	2.55976	3.4809	1.92859	0	0	0
CDC25A	3.63508	3.24348	3.95438	1.97065	0	0.882953
MAP3K6	3.97161	2.60465	4.15712	0	1.32601	1.42669
GJD3	4.36347	4.02213	3.2358	0	1.81221	1.82066
CXADRP2	3.97161	2.60465	3.2358	0	0	1.82066
ADARB2	4.2443	4.02213	3.99727	0	1.0034	3.23901
SNX24	2.91229	2.60465	2.50539	0	0	0
IGSF21	2.55976	2.95914	2.50539	0	0	0
HOTTIP	4.2443	2.60465	2.50539	0	1.32601	0
CLU	1.39617	3.55208	3.08489	0	0	0
KCNG1	3.19537	4.02213	2.24563	0	0	1.42669
GAREML	4.41956	5.8089	3.37241	3.05287	1.32601	1.18029
CCDC157	4.84521	5.25819	5.22839	1.97065	2.7062	2.60048
FSTL5	3.19537	2.60465	3.2358	0.9805	0	0
CACNA1I	4.67131	3.4809	4.30102	0	2.0051	2.38425
ARHGEF37	3.63508	3.4809	1.92859	0.9805	0	0
CERCAM	4.18081	5.15907	3.95438	1.5589	1.17371	2.49641
KANK3	5.328	4.52506	5.15452	4.05054	2.0051	0.882953
SEZ6	3.50286	3.91819	3.37241	0	0.587233	2.12981
CYP11B2	2.55976	3.68471	2.72545	0	0	0.882953
THOC5	1.78578	2.60465	3.71841	0	0	0
UPK3A	4.18081	2.60465	2.50539	0	0	1.18029
RTCA	2.91229	2.95914	2.24563	0	0	0
C22orf29	3.43191	4.16523	3.81747	1.97065	1.32601	0
IFT88	2.91229	3.86326	2.91634	0.9805	0.587233	0
FAM167B	2.09222	2.13366	3.91017	0	0	0
HSPA1L	3.81313	4.02213	5.0361	1.97065	1.32601	1.42669
SH3PXD2A-AS1	3.19537	2.60465	3.2358	0	0	0.882953
SH3D19	3.89455	3.4809	4.15712	1.5589	0	1.82066
FNTA	3.19537	2.60465	2.38135	0	0	0
SDC3	4.2443	4.16523	3.49719	0	1.5895	2.12981
DGCR6	3.43191	2.13366	3.2358	0	0.587233	0
CYP2B6	3.43191	3.86326	2.91634	0.9805	1.0034	0
CHRNG	2.09222	4.2954	2.72545	0	0	0.882953
TPTE2P6	2.91229	2.60465	2.72545	0	0	0
FAM90A25P	2.55976	2.60465	3.08489	0	0	0
FRMPD4	3.97161	2.60465	3.2358	1.5589	0	0
JPH4	4.11439	2.60465	3.37241	0	0	1.82066
CELP	3.43191	2.13366	2.72545	0	0	0
FBN2	3.19537	3.4809	2.50539	0	0	0.882953
ASTL	2.55976	3.24348	2.50539	0	0	0
LGR4	4.36347	2.60465	1.92859	0	0.587233	0
NPTXR	3.43191	4.89727	4.5518	1.97065	0	2.60048
HOXD11	1.39617	3.68471	3.2358	0	0	0
CUL2	4.27503	2.60465	3.19953	1.2985	0.461289	0
DGKE	4.2443	3.4809	1.92859	0	1.32601	0
SCD	2.55976	3.4809	3.71841	0	0	1.42669
FRMD4A	2.09222	4.4148	2.72545	0	0	0.882953
EFNA1	3.43191	3.86326	2.38135	0	1.32601	0
PRR23A	2.55976	3.86326	1.92859	0	0	0
CA5B	3.43191	3.86326	2.50539	0	0	1.42669
FUT7	4.36347	5.19287	3.61204	0	2.0051	2.78848
MAP1A	4.92488	4.4148	4.76538	2.77376	0	2.95479
ADCY3	4.2443	6.36316	5.07666	3.66423	1.81221	1.82066
NOP9	4.67131	2.60465	4.07941	0.9805	0	1.9835
CCP110	2.09222	4.16523	2.72545	0	0.587233	0
IL18R1	3.19537	3.68471	1.52166	0	0	0
OPRD1	3.19537	3.4809	3.71841	1.97065	0	0
SHROOM3	3.43191	3.86326	3.99727	0.9805	1.0034	0.882953
MMP11	3.97161	2.60465	4.15712	0.9805	1.32601	0
PSMB10	2.55976	4.2954	4.5518	1.97065	1.0034	0
DMBT1	5.09527	3.4809	3.28279	0	1.5895	1.82066
LRWD1	2.55976	3.86326	3.49719	0	0.587233	0.882953
ITPKA	2.91229	3.86326	3.49719	0	0	1.82066
CXCR5	3.43191	4.4148	3.91017	1.97065	1.32601	0
KIF18B	4.11439	3.36707	3.95438	2.9657	0	0
ASPHD2	3.63508	2.60465	2.24563	0	0	0
VPS8	2.55976	3.68471	5.07666	0	1.0034	1.82066
C6orf147	4.57582	2.95914	3.37241	0	0.587233	1.82066
SCARA5	2.55976	3.86326	3.08489	0	1.0034	0
UMOD	4.40111	3.86326	3.61204	2.77376	0.587233	0
RNF138	3.2786	3.32704	4.41085	0	2.465	0
C1orf233	4.67131	4.16523	3.71841	1.97065	2.0051	0
NOP14-AS1	2.55976	4.72314	2.72545	0	0	1.42669
LOC650293	3.43191	3.24348	1.92859	0	0	0
NPAS2	1.39617	4.2954	2.91634	0	0	0
AC003102.3	3.43191	5.19287	4.86137	0	2.465	2.38425
TMTC2	2.91229	3.4809	2.24563	0	0	0
C20orf27	3.48545	2.50053	3.84121	0	0	1.18029
PIGC	4.11439	2.60465	1.92859	0	0	0
PCDHGC5	3.43191	3.77675	2.91634	0	1.46376	0
CASP14	2.55976	2.60465	3.49719	0	0	0
PTPRB	3.97161	2.60465	3.08489	0.9805	0	0
LOC100506022	3.43191	2.60465	3.99727	0	1.32601	0
GGT7	3.19537	2.13366	5.36566	0.9805	1.0034	0
SPRNP1	4.2443	4.02213	3.2358	2.77376	0	0
ZNF558	3.43191	2.60465	2.72545	0	0	0
KRTAP2-1	2.55976	3.4809	2.72545	0	0	0
ALDH1B1	2.55976	2.60465	3.61204	0	0	0
LOC401127	2.55976	2.60465	3.61204	0	0	0
CENPF	3.19537	3.4809	5.6607	1.97065	1.5895	0
PITX1	4.2443	2.60465	1.92859	0	0	0
NOTO	3.81313	3.4809	2.50539	0	1.0034	0
BHLHE23	3.81313	3.24348	2.72545	0.9805	0	0
KCNK7	4.00865	2.60465	3.52677	0	1.32601	0
PTPRVP	3.97161	2.13366	3.71841	0	1.0034	0
C5orf55	3.43191	3.4809	1.92859	0	0	0
APOB	4.67131	3.68471	2.50539	0	0.587233	1.42669
FOXR1	3.63508	3.86326	2.91634	1.5589	0	0
ADRA2A	3.43191	4.02213	4.5518	0	1.32601	1.82066
WNT3A	4.47355	4.02213	2.91634	2.55231	0	0
NKX2-1	3.43191	4.16523	2.72545	0	0	1.42669
ADCY4	3.97161	3.4809	3.91017	0	2.465	0
PRAMEF23	4.47355	3.4809	2.50539	1.5589	0	0
CCDC28A	4.2443	3.4809	5.85977	2.55231	0	2.12981
FBXO48	2.55976	4.4148	1.92859	0	0	0
RANGRF	3.2786	2.13366	4.922	0	0	1.42669
RGS11	4.73901	3.36707	4.91828	0.790657	1.5895	1.73179
CORO6	4.57582	4.02213	3.08489	0	1.32601	1.42669
ARHGEF12	4.84521	3.4809	3.99727	0.9805	0.587233	1.82066
TNFRSF13C	3.43191	2.60465	2.91634	0	0	0
CCDC144B	4.84521	2.60465	3.71841	0	1.32601	0.882953
ZNF596	3.60775	3.00335	3.61204	1.25714	0	0
SMIM22	3.58691	3.82066	2.44471	0	0	0.882953
OGFR-AS1	3.19537	5.12445	2.24563	1.5589	0	0
KIAA1462	4.36347	3.24348	3.91017	0	1.5895	0.882953
PCDHB12	2.55976	2.60465	3.91017	0	0	0
MGC45800	4.36347	4.72314	3.81747	1.97065	0	1.82066
VAMP4	4.2443	4.07143	5.26395	3.13507	1.32601	0
PRAMEF5	4.47355	3.4809	2.72545	1.5589	0	0
ATAD5	7.02159	4.16523	7.30544	3.42378	2.465	3.47635
ZNF628	3.81313	5.69556	5.26395	2.2906	2.465	0.882953
COG7	4.47355	2.95914	3.71841	0.9805	0	0.882953
SLC35G4	3.97161	2.60465	2.72545	0	0	0
PROP1	2.55976	4.02213	2.72545	0	0	0
CGB1	5.328	5.99285	5.11611	3.28664	2.0051	1.82066
LTC4S	3.43191	4.72314	3.08489	0	1.0034	0.882953
CLDN9	3.43191	4.02213	3.2358	0	1.32601	0
RIMS4	2.55976	4.4148	3.71841	0	1.32601	0
NCDN	4.54253	6.42135	3.68381	1.5589	1.32601	2.38425
METTL8	5.14047	4.02213	5.19192	2.55231	0	2.38425
ZW10	2.91229	4.81283	2.72545	0	1.0034	0
TMEM231	4.159	3.80617	3.64837	0	0	2.12981
FAM118A	3.43191	4.89727	3.55576	0.571992	0	1.82066
C17orf50	3.97161	2.60465	2.91634	0	0	0
ACSBG1	3.97161	3.68471	2.72545	0	0	0.882953
KIAA1671	4.67131	6.47729	4.43185	1.97065	1.0034	3.10389
BACH2	4.36347	4.16523	2.82405	0	0	1.82066
LOC100131347	3.43191	4.02213	3.08489	0	1.0034	0
ZNF512	3.97161	4.97704	3.2358	0	0.587233	2.03394
FBXL19-AS1	5.328	4.97704	3.91017	0	2.0051	2.60048
H19	2.55976	5.12445	1.92859	0	0	0
CCDC144CP	4.57582	1.42983	3.61204	0	0	0
RP4-724E16.2	3.43191	2.95914	3.2358	0	0	0
PRAMEF6	4.47355	3.4809	3.2358	1.5589	0	0
LOC101928886	2.91229	4.02213	2.72545	0	0	0
ZNF813	4.36347	2.60465	4.5518	0	0	1.82066
FREM3	3.43191	2.13366	5.46068	0	1.32601	0
DHFR	3.97161	4.97704	2.72545	1.97065	0	0
CHST3	3.43191	2.60465	5.22839	1.5589	0	0
PARP1	3.19537	4.89727	3.91017	2.2906	0	0
C11orf80	4.41956	2.95914	3.6662	0	1.32601	0
IGFBP5	4.84521	2.60465	3.61204	0	1.32601	0
LRBA	5.8811	3.24348	4.58029	0	1.0034	2.95479
KIF4B	3.97161	3.86326	1.92859	0	0	0
DNAH1	8.22719	5.95395	6.92711	4.96198	2.59063	3.77212
SLC2A12	3.81313	3.4809	2.50539	0	0	0
GLTPD1	3.97161	4.4148	3.2358	0	1.81221	0
VAMP2	7.8727	7.97576	8.96756	5.60539	6.25464	3.10389
MUC20	4.47355	3.4809	3.71841	0	0	1.82066
NUDT3	2.55976	3.68471	3.61204	0	0	0
IDH2	6.10855	4.81283	2.79192	1.97065	0	1.82066
FBXW10	3.63508	4.92435	3.81747	0	1.0034	1.42669
BCL7A	4.92488	4.16523	4.71487	0	2.0051	1.82066
CLEC2L	4.11439	4.97704	2.72545	0	0	1.82066
ETV2	2.09222	5.05263	2.91634	0	0	0
SPINT1	4.57582	6.78123	4.69764	1.5589	1.81221	2.60048
LRRC24	2.91229	3.4809	3.71841	0	0	0
ADAM15	4.2129	2.95914	5.11935	1.03861	1.11914	0
ANKRD9	3.63508	4.16523	6.39693	1.5589	1.0034	1.42669
PREP	5.73403	2.60465	3.91017	1.97065	0	0
SPRY2	2.91229	2.60465	4.76538	0	0	0
SLC16A13	4.11439	2.95914	3.2358	0	0	0
SIX4	3.43191	3.4809	4.99436	0	1.5895	0
STON1	2.55976	5.43809	3.6662	0	1.32601	0
AMZ1	3.06076	6.33316	4.46279	2.55231	0	0.882953
LINC00324	4.36347	5.95395	3.49719	1.5589	0	1.82066
ZNF786	4.2443	7.78947	4.90708	2.77376	1.81221	1.82066
ZSCAN20	3.97161	2.60465	5.33255	0	1.32601	0
SNX1	6.92801	4.02213	4.30102	2.77376	1.81221	0
SH3GL1P1	3.97161	4.02213	2.72545	0	0	0
YLPM1	5.00038	5.69556	3.81747	3.13507	0.587233	0
ZNF180	2.55976	5.91975	3.67378	0	1.32601	0
PREPL	4.11439	4.4148	5.15992	0.637921	0	2.12981
REM2	3.81313	4.16523	3.2358	0	0	0
ATP6V0E2	3.53707	5.25819	2.50539	0	0	0
LOC283693	2.55976	5.54665	3.2358	0	0	0
PAPPA	3.43191	3.86326	5.68714	1.5589	0	0
COPS8	4.67131	4.97704	1.92859	0	0	0
MAFA	4.57582	3.24348	3.91017	0	0	0
COCH	2.91229	6.13874	2.72545	0	0	0
SCART1	4.57582	4.2954	4.30102	0	1.32601	0
PTPRCAP	4.67131	6.33316	2.72545	0	0	1.82066
PMS2P1	4.2443	4.81283	3.49719	0	0	0
IPPK	7.69094	6.39255	2.91634	1.97065	0.587233	1.82066
ONECUT2	3.43191	5.99285	3.2358	0	0	0
UVSSA	5.90094	4.81283	4.07941	0	0.587233	1.42669
ITPK1	7.99465	5.87286	8.944	4.23581	2.94451	2.38425
TBC1D22A	5.7776	6.39255	8.16075	3.13507	3.46561	0.41971
SLC30A1	5.14047	3.4809	7.7246	0	0	2.95479
ANP32C	3.19537	4.89727	5.68714	0	0	0
GLB1	7.20831	3.61992	8.27642	2.08537	2.27841	0.882953
MCM5	5.26816	6.65757	5.0361	0	0	3.10389
ATP5G3	7.3736	3.15478	6.87056	0	1.5895	1.82066
DGCR6L	9.12288	4.4148	7.7246	3.13507	0.587233	2.78848
TTC9	2.55976	6.86049	5.57835	0	0	0
CBLL1	6.57981	2.60465	7.54833	1.5589	0	0
ANKRD6	5.36274	8.47337	5.46068	2.50363	0	1.42669
SCAP	8.70448	5.19287	3.71841	0	1.32601	0.882953
